# Supplementary material for: FGFR inhibitors combined with nab-paclitaxel - A promising strategy to treat non-small cell lung cancer and overcome resistance
Source: Front Oncol. 2023 Feb 10;13:1088444. doi: 10.3389/fonc.2023.1088444 (PMC9950728; doi:10.3389/fonc.2023.1088444)
Supplement: Supplementary file 1 [file Table_1.xlsx]

## Sheet: AZDVSNCLog2FC10FDR005
GeneName	log2FC	Pvalue	padj	Style	EnsemblID	GeneID	chromosome	start	end	strand
PALM3	1.8349	0.000199183	0.00205823	up	ENSG00000187867	342979	19	14053365	14059159	-
RAB26	1.055	4.72347e-13	2.34489e-11	up	ENSG00000167964	25837	16	2140803	2154165	+
SERPINI1	1.00102	0.0087287	0.0450164	up	ENSG00000163536	5274	3	167735243	167825568	+
DUSP8	-1.08146	1.31105e-14	7.88739e-13	down	ENSG00000184545	1850	11	1554044	1571920	-
CDK18	1.1494	1.27955e-05	0.000184624	up	ENSG00000117266	5129	1	205504595	205532793	+
DTX4	1.06717	1.6209e-10	5.88581e-09	up	ENSG00000110042	23220	11	59171430	59208587	+
TMEM37	1.4847	6.37291e-05	0.000766802	up	ENSG00000171227	140738	2	119429901	119438520	+
CHST13	1.75268	0.000413711	0.00380186	up	ENSG00000180767	166012	3	126524283	126543291	+
RDM1	1.46583	0.00092297	0.00741614	up	ENSG00000278023	201299	17	35918066	35930773	-
IL11	-1.31767	1.45021e-32	3.55001e-30	down	ENSG00000095752	3589	19	55364389	55370463	-
RHOV	1.23891	2.06939e-05	0.000281969	up	ENSG00000104140	171177	15	40872214	40874289	-
TNFAIP6	1.03878	5.19859e-20	5.31004e-18	up	ENSG00000123610	7130	2	151357592	151380048	+
CREB5	-1.58431	8.82137e-40	2.72274e-37	down	ENSG00000146592	9586	7	28299321	28825894	+
CLEC4E	1.21292	0.00733946	0.0394121	up	ENSG00000166523	26253	12	8533305	8540963	-
CMYA5	-1.23542	1.65977e-05	0.000231943	down	ENSG00000164309	202333	5	79689877	79800240	+
KCNS3	1.00946	0.00526313	0.0301557	up	ENSG00000170745	3790	2	17877847	18361616	+
ARVCF	-1.39127	5.42427e-16	3.83153e-14	down	ENSG00000099889	421	22	19969896	20016808	-
PTHLH	-1.12125	1.45193e-05	0.000207389	down	ENSG00000087494	5744	12	27958084	27972705	-
MUC16	1.194	0.00455409	0.0268597	up	ENSG00000181143	94025	19	8848844	8981342	-
SAA1	1.07851	0.000153125	0.00164952	up	ENSG00000173432	6288	11	18266174	18269977	+
SAA2	1.7664	9.51119e-07	1.79574e-05	up	ENSG00000134339	6289	11	18239223	18248643	-
MIR3142HG	1.36504	1.96432e-08	5.14564e-07	up	ENSG00000253522	107075116	5	160468268	160487426	+
SELE	1.02491	4.74273e-06	7.56598e-05	up	ENSG00000007908	6401	1	169722641	169764705	-
SLCO2B1	1.07629	3.33773e-13	1.70464e-11	up	ENSG00000137491	11309	11	75100563	75206549	+
FOSB	-1.30845	0.000133435	0.00146748	down	ENSG00000125740	2354	19	45467995	45475179	+
STOX1	1.2153	0.00483542	0.028102	up	ENSG00000165730	219736	10	68827541	68895432	+
S1PR5	1.10516	0.00169973	0.0122006	up	ENSG00000180739	53637	19	10512742	10517931	-
JUN	-1.04134	1.21729e-153	5.76101e-150	down	ENSG00000177606	3725	1	58780788	58784327	-
DNAJB5	-1.07182	3.58501e-07	7.46714e-06	down	ENSG00000137094	25822	9	34989641	34998900	+
PI3	1.23301	0.00016863	0.0017912	up	ENSG00000124102	5266	20	45174876	45176544	+
TGM1	-1.27834	0.00386918	0.0236176	down	ENSG00000092295	7051	14	24249114	24264432	-
TNC	-1.43391	7.7723e-41	2.69149e-38	down	ENSG00000041982	3371	9	115019578	115118257	-
ALOXE3	-1.14227	8.82359e-11	3.37675e-09	down	ENSG00000179148	59344	17	8095900	8119047	-
VGF	-1.63588	1.97733e-15	1.29973e-13	down	ENSG00000128564	7425	7	101162509	101165593	-
B3GALT5	-1.10709	0.00140997	0.0104373	down	ENSG00000183778	10317	21	39556442	39673137	+
ATOH8	1.15681	0.000114896	0.00128045	up	ENSG00000168874	84913	2	85751344	85788066	+
METTL12	1.04536	0.000278601	0.00271636	up	ENSG00000214756	751071	11	62665309	62668496	+
GJB2	1.03227	0.00642827	0.0355684	up	ENSG00000165474	2706	13	20187470	20192898	-
CD8A	1.00121	0.00696988	0.0379733	up	ENSG00000153563	925	2	86784610	86808396	-
GPR3	-1.31926	1.87589e-05	0.000258081	down	ENSG00000181773	2827	1	27392644	27395814	+
EXPH5	-1.13204	3.08642e-06	5.14936e-05	down	ENSG00000110723	23086	11	108505431	108593738	-
ALDOC	1.0776	2.25624e-05	0.000304796	up	ENSG00000109107	230	17	28573115	28577264	-
FOSL1	-1.01592	4.71534e-121	1.33897e-117	down	ENSG00000175592	8061	11	65892049	65900573	-
CPA4	-1.67878	4.02436e-05	0.000509705	down	ENSG00000128510	51200	7	130293134	130324180	+
CCL20	1.13469	4.25306e-27	8.27191e-25	up	ENSG00000115009	6364	2	227813842	227817564	+
TBC1D8-AS1	1.38177	0.00329402	0.0207898	up	ENSG00000272902	100506286	2	101151660	101155412	+

## Sheet: PTXVSNC.log2FC1.0.FDR0.05
GeneName	log2FC	Pvalue	padj	Style	EnsemblID	GeneID	chromosome	start	end	strand
FBXO43	1.80349	1.12825e-26	4.22232e-25	up	ENSG00000156509	286151	8	100133360	100145800	-
HTR1B	1.32808	0.00593152	0.0205987	up	ENSG00000135312	3351	6	77461753	77463773	-
HTRA3	1.66974	7.79045e-14	1.32134e-12	up	ENSG00000170801	94031	4	8269765	8307111	+
C3orf67	1.01605	7.22929e-05	0.000402444	up	ENSG00000163689	200844	3	58717365	59050084	-
TIMELESS	1.17569	1.0596e-66	1.26295e-64	up	ENSG00000111602	8914	12	56416373	56449403	-
SNORA12	1.6617	0.013804	0.0425617	up	ENSG00000212464	677800	10	100237156	100237302	-
SNORA5C	-1.95011	0.0122029	0.0382551	down	ENSG00000201772	677796	7	45104906	45105042	-
CP	1.44866	5.24531e-62	5.77715e-60	up	ENSG00000047457	1356	3	149162410	149222055	-
RNFT2	1.00947	1.26717e-05	8.11304e-05	up	ENSG00000135119	84900	12	116738178	116853631	+
TF	1.86236	0.00662609	0.0226492	up	ENSG00000091513	7018	3	133745956	133779006	+
MELK	1.27624	3.75312e-47	2.87717e-45	up	ENSG00000165304	9833	9	36572862	36677683	+
NUSAP1	1.3034	2.09222e-87	3.87328e-85	up	ENSG00000137804	51203	15	41332694	41381050	+
CDCA2	1.48277	2.22636e-105	5.45677e-103	up	ENSG00000184661	157313	8	25458997	25507920	+
CDCA3	2.01509	2.44505e-87	4.47881e-85	up	ENSG00000111665	83461	12	6844793	6852066	-
CDCA8	1.17953	1.22899e-39	7.47792e-38	up	ENSG00000134690	55143	1	37692418	37709719	+
CDC20	1.54522	9.11372e-141	3.52438e-138	up	ENSG00000117399	991	1	43358955	43363203	+
AMHR2	-1.96152	0.00415086	0.0151719	down	ENSG00000135409	269	12	53423855	53431534	+
MGAM	2.37643	3.68611e-06	2.58131e-05	up	ENSG00000257335	8972	7	141907813	142106747	+
DNA2	1.01768	1.23631e-17	2.76888e-16	up	ENSG00000138346	1763	10	68414064	68472121	-
TINCR	1.04664	0.00544992	0.0190978	up	ENSG00000223573	257000	19	5558167	5568034	-
GPR19	1.22776	0.00378581	0.0139904	up	ENSG00000183150	2842	12	12660891	12696207	-
SLC12A8	1.62851	0.00691218	0.0234979	up	ENSG00000221955	84561	3	125082636	125212864	-
SERPINF2	1.21071	0.000716302	0.00319618	up	ENSG00000167711	5345	17	1742836	1755268	+
SERPINI1	1.8367	8.26035e-09	8.46066e-08	up	ENSG00000163536	5274	3	167735243	167825568	+
MITF	-1.20924	7.7446e-37	4.34747e-35	down	ENSG00000187098	4286	3	69739435	69968337	+
RAD51	1.40834	2.06261e-12	3.12934e-11	up	ENSG00000051180	5888	15	40694774	40732339	+
DPF3	-3.22456	0.000242383	0.00121206	down	ENSG00000205683	8110	14	72619296	72894116	-
TEDC2	1.11529	9.43533e-09	9.58515e-08	up	ENSG00000162062	80178	16	2460080	2464963	+
RADIL	1.0439	0.00742	0.0249561	up	ENSG00000157927	55698	7	4797055	4883719	-
DUSP8	-1.55143	2.97064e-23	9.38204e-22	down	ENSG00000184545	1850	11	1554044	1571920	-
E2F8	2.11804	5.51224e-17	1.16981e-15	up	ENSG00000129173	79733	11	19224063	19241620	-
DQX1	1.96975	0.00023161	0.00116253	up	ENSG00000144045	165545	2	74518131	74526336	-
CKAP2L	1.64537	5.42735e-76	8.21277e-74	up	ENSG00000169607	150468	2	112736607	112764677	-
DRP2	1.00013	0.000267501	0.00132434	up	ENSG00000102385	1821	X	101219769	101264497	+
GPSM2	1.32872	7.28868e-31	3.13955e-29	up	ENSG00000121957	29899	1	108875350	108934545	+
STARD8	1.44158	9.2999e-06	6.09096e-05	up	ENSG00000130052	9754	X	68647666	68725842	+
TROAP	1.70286	3.25471e-57	3.07818e-55	up	ENSG00000135451	10024	12	49323236	49331731	+
ARHGAP11A	1.23976	4.7908e-153	2.38199e-150	up	ENSG00000198826	9824	15	32615144	32639949	+
ARHGAP11B	1.2331	9.73011e-58	9.35488e-56	up	ENSG00000187951	100288637	15	30624494	30772993	+
CDCA7L	1.2435	2.09363e-15	3.96877e-14	up	ENSG00000164649	55536	7	21900900	21946084	-
GCNT7	-2.86819	0.00267824	0.0103359	down	ENSG00000124091	140687	20	56491492	56525925	-
PIMREG	1.92515	7.34187e-67	8.81126e-65	up	ENSG00000129195	54478	17	6444415	6451469	+
ZDHHC11B	1.04082	0.00748384	0.0251465	up	ENSG00000206077	653082	5	710360	766952	-
MNS1	1.24549	7.13566e-10	8.29491e-09	up	ENSG00000138587	55329	15	56421544	56465137	-
IL31RA	-1.0578	4.75979e-05	0.000274726	down	ENSG00000164509	133396	5	55851379	55922853	+
NEURL1B	1.60551	4.76101e-22	1.41868e-20	up	ENSG00000214357	54492	5	172641266	172691540	+
CDKN3	1.00679	5.34764e-32	2.4554e-30	up	ENSG00000100526	1033	14	54396849	54420218	+
KHDRBS3	1.44485	0.00323671	0.0121679	up	ENSG00000131773	10656	8	135457457	135656722	+
STARD13	-1.33732	2.60862e-22	7.95013e-21	down	ENSG00000133121	90627	13	33103135	33350630	-
DHRS2	-1.15151	6.48684e-13	1.0309e-11	down	ENSG00000100867	10202	14	23630115	23645639	+
ADAMTS6	-1.37988	0.00184235	0.00741115	down	ENSG00000049192	11174	5	65148736	65481920	-
KLHDC7A	1.08348	0.000407775	0.00193618	up	ENSG00000179023	127707	1	18480982	18486126	+
MPP2	1.10329	1.22495e-07	1.07714e-06	up	ENSG00000108852	4355	17	43875357	43909711	-
PSMB6	1.25749	3.65716e-66	4.27126e-64	up	ENSG00000142507	5694	17	4796144	4798503	+
KIF20A	2.79755	1.04862e-246	1.82481e-243	up	ENSG00000112984	10112	5	138178719	138187715	+
KIF20B	1.10236	1.26152e-66	1.4934e-64	up	ENSG00000138182	9585	10	89701610	89774939	+
CALHM5	-2.01139	0.00935499	0.0304746	down	ENSG00000178033	254228	6	116511646	116524792	+
REXO5	1.11834	1.06188e-08	1.07154e-07	up	ENSG00000005189	81691	16	20806429	20849668	+
CACNG4	1.34534	2.83815e-06	2.02998e-05	up	ENSG00000075461	27092	17	66964910	67033398	+
KIF18A	1.02399	5.15745e-64	5.82792e-62	up	ENSG00000121621	81930	11	28020620	28108308	-
KIF18B	1.29709	5.01134e-68	6.31938e-66	up	ENSG00000186185	146909	17	44924709	44947711	-
MSI1	-1.03772	0.0136607	0.0421646	down	ENSG00000135097	4440	12	120341330	120369180	-
MT1X	2.21386	2.56396e-05	0.000155301	up	ENSG00000187193	4501	16	56682424	56684196	+
TNFSF15	1.08772	0.00194881	0.00779256	up	ENSG00000181634	9966	9	114784635	114806126	-
DMBX1	2.75076	9.67428e-07	7.49229e-06	up	ENSG00000197587	127343	1	46506996	46514226	+
TACC3	1.18956	8.4798e-71	1.14392e-68	up	ENSG00000013810	10460	4	1721490	1745176	+
CDKN2C	1.71703	1.25361e-20	3.46825e-19	up	ENSG00000123080	1031	1	50960745	50974633	+
MKI67	1.63698	0	0	up	ENSG00000148773	4288	10	128096659	128126385	-
LINC00304	-1.02353	8.35677e-06	5.49601e-05	down	ENSG00000180422	283860	16	89159146	89164245	+
LINC00324	2.59581	0.00125548	0.00527344	up	ENSG00000178977	284029	17	8220642	8224043	-
PPP1R15A	-1.31341	2.88277e-208	2.64031e-205	down	ENSG00000087074	23645	19	48872392	48876057	+
MAD2L1	1.11623	1.50509e-35	7.88902e-34	up	ENSG00000164109	4085	4	120055608	120067074	-
PSRC1	1.78402	2.41516e-33	1.16746e-31	up	ENSG00000134222	84722	1	109279556	109283186	-
RDM1	2.537	8.24322e-12	1.1672e-10	up	ENSG00000278023	201299	17	35918066	35930773	-
CDC25C	1.62124	2.47859e-29	1.00777e-27	up	ENSG00000158402	995	5	138285265	138338355	-
MGAM2	2.2343	0.00897343	0.0294189	up	ENSG00000257743	93432	7	142111749	142222324	+
DMGDH	-1.63586	6.62554e-08	6.03969e-07	down	ENSG00000132837	29958	5	78997606	79236038	-
IL11	-1.75563	5.57414e-46	4.12771e-44	down	ENSG00000095752	3589	19	55364389	55370463	-
MXD1	-1.6384	5.22178e-60	5.22238e-58	down	ENSG00000059728	4084	2	69897688	69942945	+
MXD3	1.66044	3.20659e-16	6.37727e-15	up	ENSG00000213347	83463	5	177301461	177312757	-
TAF7L	-2.00089	0.00812772	0.027015	down	ENSG00000102387	54457	X	101268253	101293057	-
CEP128	1.42047	1.04763e-23	3.42041e-22	up	ENSG00000100629	145508	14	80476983	80959517	-
FUT11	1.21414	5.78757e-20	1.53296e-18	up	ENSG00000196968	170384	10	73772291	73780251	+
H2AFX	1.30306	3.89328e-31	1.70657e-29	up	ENSG00000188486	3014	11	119093854	119095467	-
MYT1	2.70959	0.00289917	0.0110494	up	ENSG00000196132	4661	20	64151791	64242253	+
RGS3	1.0665	6.08568e-19	1.5043e-17	up	ENSG00000138835	5998	9	113444731	113597743	+
TMEM45A	1.25003	1.52201e-11	2.0921e-10	up	ENSG00000181458	55076	3	100492619	100577444	+
MAN1B1-AS1	-1.01036	0.00089096	0.00388779	down	ENSG00000268996	100289341	9	137084946	137086817	-
ZNF503-AS2	1.15938	0.00251977	0.00979209	up	ENSG00000237149	100131213	10	75401519	75408982	+
RHOV	1.268	1.05787e-05	6.85881e-05	up	ENSG00000104140	171177	15	40872214	40874289	-
NCAPD2	1.2067	2.66636e-233	3.86666e-230	up	ENSG00000010292	9918	12	6493356	6531955	+
TRIM73	-1.18672	0.0159582	0.0481486	down	ENSG00000178809	375593	7	75395063	75410996	+
TRIM31	1.07288	0.0106644	0.0341199	up	ENSG00000204616	11074	6	30102897	30113106	-
POLD1	1.15592	8.0959e-37	4.51554e-35	up	ENSG00000062822	5424	19	50384204	50418018	+
POLE2	1.23503	1.00801e-07	8.96795e-07	up	ENSG00000100479	5427	14	49643555	49688422	-
SLC16A7	-1.14594	2.30244e-09	2.50575e-08	down	ENSG00000118596	9194	12	59596067	59789855	+
SLC16A9	-1.19991	5.79172e-10	6.79619e-09	down	ENSG00000165449	220963	10	59650761	59736002	-
WISP1	1.72869	1.21037e-07	1.06486e-06	up	ENSG00000104415	8840	8	133191039	133230344	+
CREB3L3	1.69659	0.00984947	0.0318766	up	ENSG00000060566	84699	19	4153601	4173054	+
CARMIL3	1.25311	4.22266e-06	2.92527e-05	up	ENSG00000186648	90668	14	24052000	24069728	+
U2AF1L5	-1.05171	2.80402e-07	2.3336e-06	down	ENSG00000275895	102724594	21	6484623	6499261	-
ISPD	1.08448	0.0159606	0.0481486	up	ENSG00000214960	729920	7	16087527	16421322	-
BRIP1	1.25752	3.43823e-22	1.03875e-20	up	ENSG00000136492	83990	17	61681266	61863521	-
MIS18BP1	1.12933	2.82552e-73	4.0303e-71	up	ENSG00000129534	55320	14	45203190	45253540	-
SNORD11	-2.07584	0.0158931	0.048012	down	ENSG00000238317	692058	2	202293051	202293134	+
EID3	1.13846	3.52358e-07	2.90191e-06	up	ENSG00000255150	493861	12	104303739	104305205	+
BIRC5	1.12925	3.08351e-90	6.02914e-88	up	ENSG00000089685	332	17	78214186	78225636	+
CREB5	-1.44753	2.64065e-31	1.17526e-29	down	ENSG00000146592	9586	7	28299321	28825894	+
RARA-AS1	-1.30666	0.00976756	0.0316527	down	ENSG00000265666	101929693	17	40340867	40343136	-
TMPO-AS1	1.35628	8.24646e-06	5.42962e-05	up	ENSG00000257167	100128191	12	98512973	98516422	-
CMYA5	-1.16707	0.00019796	0.00100964	down	ENSG00000164309	202333	5	79689877	79800240	+
EIF1B-AS1	2.00583	0.00199767	0.00796231	up	ENSG00000280739	440952	3	40173145	40309698	-
NEK2	1.59352	2.79583e-87	5.06803e-85	up	ENSG00000117650	4751	1	211658657	211675630	-
MIR210HG	2.00371	1.69528e-13	2.7884e-12	up	ENSG00000247095	100506211	11	565660	568457	-
KLHL4	-1.32213	6.03702e-26	2.17959e-24	down	ENSG00000102271	56062	X	87517749	87670050	+
RRM2	1.42372	3.14679e-63	3.53293e-61	up	ENSG00000171848	6241	2	10120698	10131419	+
EME1	1.22343	1.11276e-14	2.00457e-13	up	ENSG00000154920	146956	17	50373220	50381483	+
FAM13A	1.02993	1.71e-27	6.5835e-26	up	ENSG00000138640	10144	4	88725955	89111398	-
CRIP2	1.12611	3.07571e-32	1.42729e-30	up	ENSG00000182809	1397	14	105472962	105480170	+
ARVCF	-1.08953	1.66908e-10	2.09865e-09	down	ENSG00000099889	421	22	19969896	20016808	-
CIP2A	1.04747	1.10717e-38	6.4654e-37	up	ENSG00000163507	57650	3	108549869	108589644	-
DNMT3B	1.18502	9.8401e-13	1.53714e-11	up	ENSG00000088305	1789	20	32762385	32809356	+
ACHE	-1.1331	8.29075e-05	0.000456748	down	ENSG00000087085	43	7	100889994	100896974	-
CRLF2	1.86898	0.000117811	0.000630622	up	ENSG00000205755	64109	X	1187549	1212750	-
NCAPG	1.29824	2.11823e-65	2.45743e-63	up	ENSG00000109805	64151	4	17810902	17844862	+
NCAPH	1.63651	8.79002e-69	1.12473e-66	up	ENSG00000121152	23397	2	96335787	96373845	+
LRRC45	1.42164	1.03677e-13	1.74317e-12	up	ENSG00000169683	201255	17	82023302	82031151	+
EREG	-1.07051	0	0	down	ENSG00000124882	2069	4	74365143	74388751	+
ERN1	-1.2712	3.86685e-148	1.60216e-145	down	ENSG00000178607	2081	17	64039142	64130819	-
PLA2G4C	-1.14965	2.25245e-10	2.776e-09	down	ENSG00000105499	8605	19	48047843	48110817	-
ESR1	-1.73853	0.00417109	0.015233	down	ENSG00000091831	2099	6	151656691	152129619	+
ETS1	-1.29213	2.0053e-197	1.58619e-194	down	ENSG00000134954	2113	11	128458761	128587558	-
NNMT	1.12591	5.24321e-84	8.68974e-82	up	ENSG00000166741	4837	11	114257787	114313285	+
BNIPL	1.70165	0.0144167	0.0442078	up	ENSG00000163141	149428	1	151036570	151047600	+
ARRDC4	-1.60167	5.32253e-14	9.10744e-13	down	ENSG00000140450	91947	15	97960698	97973838	+
GDPD5	1.42304	1.8009e-08	1.76063e-07	up	ENSG00000158555	81544	11	75434640	75525903	-
SAMD14	2.0349	0.00168994	0.00685829	up	ENSG00000167100	201191	17	50110040	50129882	-
MIR600HG	1.10552	0.00101411	0.00434885	up	ENSG00000236901	81571	9	123109494	123115477	-
RIMKLA	1.32002	1.81222e-07	1.54741e-06	up	ENSG00000177181	284716	1	42380795	42422578	+
HMGB2	1.33282	2.88888e-114	7.85503e-112	up	ENSG00000164104	3148	4	173331695	173335125	-
RBM14	1.22553	2.6146e-47	2.01324e-45	up	ENSG00000239306	10432	11	66616582	66627347	+
CEMIP	1.33884	3.81216e-12	5.58411e-11	up	ENSG00000103888	57214	15	80779343	80951776	+
KLRG1	1.15124	0.000961912	0.00415262	up	ENSG00000139187	10219	12	8950044	9010760	+
CENPA	2.04422	1.47889e-83	2.40519e-81	up	ENSG00000115163	1058	2	26764289	26801067	+
CENPU	1.58684	9.80423e-31	4.19745e-29	up	ENSG00000151725	79682	4	184694618	184734133	-
CENPE	1.35554	3.10075e-111	8.30144e-109	up	ENSG00000138778	1062	4	103105806	103198409	-
CENPF	1.5464	0	0	up	ENSG00000117724	1063	1	214603195	214664588	+
CENPH	1.4737	2.78218e-35	1.44524e-33	up	ENSG00000153044	64946	5	69189548	69210357	+
CENPI	1.51393	2.68958e-36	1.46721e-34	up	ENSG00000102384	2491	X	101098218	101163681	+
RBM12B-AS1	-1.06535	0.0114042	0.0361093	down	ENSG00000279331	55472	8	93740121	93740773	+
CSRNP1	-1.23565	1.1367e-28	4.56833e-27	down	ENSG00000144655	64651	3	39141855	39154562	-
AANAT	1.6558	0.00320366	0.0120567	up	ENSG00000129673	15	17	76453351	76470117	+
MUC16	1.64358	4.35903e-05	0.000254038	up	ENSG00000181143	94025	19	8848844	8981342	-
CEP55	1.73402	3.52979e-199	2.92502e-196	up	ENSG00000138180	55165	10	93496632	93529092	+
FRMD4B	-1.18321	9.82574e-12	1.37782e-10	down	ENSG00000114541	23150	3	69169990	69542583	-
VASH1	1.11563	7.09315e-06	4.72027e-05	up	ENSG00000071246	22846	14	76762189	76783015	+
CCDC18	1.2522	1.50378e-15	2.86938e-14	up	ENSG00000122483	343099	1	93179919	93278730	+
CCDC77	1.24279	7.32644e-27	2.76561e-25	up	ENSG00000120647	84318	12	389273	442645	+
FRAT2	1.13732	3.46912e-05	0.000205339	up	ENSG00000181274	23401	10	97332497	97334709	-
SAA2	1.02946	0.0135352	0.0418662	up	ENSG00000134339	6289	11	18239223	18248643	-
ANLN	1.01168	1.24792e-62	1.38321e-60	up	ENSG00000011426	54443	7	36389806	36453791	+
ANO7	1.26182	0.00180293	0.00726936	up	ENSG00000146205	50636	2	241188509	241225377	+
ANO1	1.80616	0.00710048	0.0240254	up	ENSG00000131620	55107	11	70078302	70189528	+
ASF1B	1.39947	2.25165e-21	6.49805e-20	up	ENSG00000105011	55723	19	14119509	14136956	-
NUF2	1.27312	4.11763e-43	2.6938e-41	up	ENSG00000143228	83540	1	163266576	163355764	+
ANXA6	1.38548	2.02952e-24	6.79185e-23	up	ENSG00000197043	309	5	151100712	151157882	-
NEURL3	-1.33498	0.000650122	0.00294114	down	ENSG00000163121	93082	2	96497643	96508109	-
NEURL1	-2.13108	0.000137087	0.000723126	down	ENSG00000107954	9148	10	103493979	103592552	+
CERKL	1.41572	0.000327234	0.00159065	up	ENSG00000188452	375298	2	181536676	181680665	-
GAL3ST1	1.65446	1.19647e-13	1.99817e-12	up	ENSG00000128242	9514	22	30554635	30574587	-
STRIP2	1.12763	9.58602e-07	7.42725e-06	up	ENSG00000128578	57464	7	129434433	129488399	+
TM4SF20	1.29246	7.54826e-09	7.74954e-08	up	ENSG00000168955	79853	2	227362156	227381995	-
LINC01629	2.17568	0.000396707	0.0018893	up	ENSG00000258602	105370578	14	76959638	76965802	+
AREG	-1.13261	8.51891e-110	2.14849e-107	down	ENSG00000109321	374	4	74445134	74455009	+
TAS2R31	-1.79288	0.0115314	0.0364413	down	ENSG00000256436	259290	12	11030387	11031407	-
KLHL13	1.5118	0.00166317	0.00677019	up	ENSG00000003096	90293	X	117897813	118117340	-
SLCO4A1	1.00805	0.00018358	0.00094349	up	ENSG00000101187	28231	20	62642445	62685785	+
ASPM	1.77962	8.15283e-287	1.5764e-283	up	ENSG00000066279	259266	1	197084128	197146694	-
RHEBL1	1.43175	0.000144391	0.000758207	up	ENSG00000167550	121268	12	49064685	49070025	-
PTTG1	1.42886	8.35375e-99	1.88795e-96	up	ENSG00000164611	9232	5	160421822	160428744	+
ARID5B	-1.12795	8.71091e-14	1.47029e-12	down	ENSG00000150347	84159	10	61901300	62096944	+
SGO1	1.43494	4.97301e-21	1.41175e-19	up	ENSG00000129810	151648	3	20160593	20186292	-
SGO2	1.48087	1.91586e-84	3.23688e-82	up	ENSG00000163535	151246	2	200510008	200583782	+
ATF3	-1.44551	1.58906e-97	3.54523e-95	down	ENSG00000162772	467	1	212565334	212620777	+
BHLHE41	-1.17941	2.51364e-05	0.000152678	down	ENSG00000123095	79365	12	26120026	26125127	-
PCDH1	-1.15752	2.4712e-14	4.31332e-13	down	ENSG00000156453	5097	5	141853111	141879246	-
PCDH9	1.16355	1.12919e-67	1.40358e-65	up	ENSG00000184226	5101	13	66302834	67230445	-
MIS18A	1.15868	9.32417e-12	1.31384e-10	up	ENSG00000159055	54069	21	32268219	32279069	-
UBE2C	1.30514	3.83506e-60	3.90279e-58	up	ENSG00000175063	11065	20	45812576	45816957	+
UBE2T	1.40404	3.65951e-37	2.08114e-35	up	ENSG00000077152	29089	1	202331657	202341980	-
DACT3	2.55152	0.00236253	0.00923053	up	ENSG00000197380	147906	19	46647612	46661138	-
DACT1	-1.10802	0.00443423	0.0160893	down	ENSG00000165617	51339	14	58633967	58648321	+
GREM1	-1.01297	5.4774e-43	3.55663e-41	down	ENSG00000166923	26585	15	32717974	32745107	+
HMOX1	1.30947	1.59082e-214	1.62844e-211	up	ENSG00000100292	3162	22	35380361	35394214	+
TOP2A	1.27287	0	0	up	ENSG00000131747	7153	17	40388516	40417950	-
FCMR	-2.02198	2.5557e-08	2.46122e-07	down	ENSG00000162894	9214	1	206904386	206923247	-
OLFM1	1.19898	4.49029e-08	4.17192e-07	up	ENSG00000130558	10439	9	135075422	135121179	+
BARX1	1.03413	0.000107357	0.000578218	up	ENSG00000131668	56033	9	93951622	93955372	-
RASSF7	1.33389	3.16717e-15	5.91363e-14	up	ENSG00000099849	8045	11	560404	564021	+
CALCB	-1.96394	4.9933e-09	5.23769e-08	down	ENSG00000175868	797	11	14904997	15082342	+
SKA1	1.03347	4.01736e-22	1.20535e-20	up	ENSG00000154839	220134	18	50374995	50394173	+
SKP2	1.11687	1.12554e-12	1.75193e-11	up	ENSG00000145604	6502	5	36151989	36184319	+
SHCBP1	1.47191	1.75924e-61	1.90151e-59	up	ENSG00000171241	79801	16	46580554	46621626	-
DPYSL5	1.04058	3.48239e-05	0.000205984	up	ENSG00000157851	56896	2	26847747	26950351	+
DPYSL3	1.16435	1.49226e-70	1.98232e-68	up	ENSG00000113657	1809	5	147390811	147510056	-
TXNIP	-1.36491	3.82973e-19	9.63076e-18	down	ENSG00000265972	10628	1	145992435	145996600	-
TNFRSF14	2.35607	0.0133377	0.0413436	up	ENSG00000157873	8764	1	2555639	2565382	+
PDCD1LG2	-1.40574	0.00882554	0.0290216	down	ENSG00000197646	80380	9	5510570	5571254	+
GINS1	1.1824	1.11999e-24	3.83662e-23	up	ENSG00000101003	9837	20	25407727	25452628	+
GINS4	1.41647	4.59969e-22	1.37296e-20	up	ENSG00000147536	84296	8	41529206	41545046	+
POU5F1	1.70921	7.95501e-12	1.12731e-10	up	ENSG00000204531	5460	6	31164337	31180731	-
FICD	-1.27173	3.02596e-14	5.24479e-13	down	ENSG00000198855	11153	12	108515185	108525837	+
SOX2	1.04213	0.000154618	0.000807279	up	ENSG00000181449	6657	3	181711924	181714436	+
ZWINT	1.54364	2.54639e-67	3.09876e-65	up	ENSG00000122952	11130	10	56357228	56361275	-
INCENP	1.4052	3.57033e-61	3.76551e-59	up	ENSG00000149503	3619	11	62123973	62153163	+
MIR22HG	-1.16858	2.29626e-40	1.42204e-38	down	ENSG00000186594	84981	17	1711493	1717174	-
PCLAF	2.21925	4.00315e-18	9.28837e-17	up	ENSG00000166803	9768	15	64364311	64387687	-
MAGEA3	-1.05962	0.0139705	0.0430062	down	ENSG00000221867	4102	X	152698752	152702347	+
KDM6B	-1.12841	3.7761e-84	6.31842e-82	down	ENSG00000132510	23135	17	7839904	7854796	+
IQGAP3	1.51953	2.31786e-140	8.76855e-138	up	ENSG00000183856	128239	1	156525405	156572604	-
SPC24	2.28558	1.86021e-19	4.78159e-18	up	ENSG00000161888	147841	19	11131520	11155808	-
SPC25	1.90027	2.0275e-30	8.56372e-29	up	ENSG00000152253	57405	2	168834132	168913371	-
SLC1A2	2.10363	0.00569014	0.0198397	up	ENSG00000110436	6506	11	35251206	35420063	-
STMN1	1.1962	3.58749e-94	7.61335e-92	up	ENSG00000117632	3925	1	25884181	25906991	-
SPAG5	1.78925	2.20877e-147	8.93886e-145	up	ENSG00000076382	10615	17	28577565	28599279	-
INPP5D	1.40872	0.000602337	0.00275043	up	ENSG00000168918	3635	2	233059967	233207903	+
DSCC1	1.19602	1.48376e-13	2.45675e-12	up	ENSG00000136982	79075	8	119833976	119856010	-
STIL	1.41443	3.21476e-44	2.24671e-42	up	ENSG00000123473	6491	1	47250139	47314147	-
SPDEF	1.85667	0.000358078	0.0017223	up	ENSG00000124664	25803	6	34537802	34556333	-
BLM	1.10884	3.14543e-32	1.45576e-30	up	ENSG00000197299	641	15	90717327	90816165	+
RACGAP1	1.24617	3.60942e-122	1.02969e-119	up	ENSG00000161800	29127	12	49976923	50033136	-
CA9	2.19087	1.16813e-17	2.62634e-16	up	ENSG00000107159	768	9	35673856	35681159	+
CLEC11A	-1.07312	0.0021115	0.00836808	down	ENSG00000105472	6320	19	50723329	50725718	+
TMEM225B	-2.20569	0.00491108	0.0175128	down	ENSG00000244219	100289187	7	99598066	99610813	+
CIT	1.55817	4.23932e-122	1.18988e-119	up	ENSG00000122966	11113	12	119685790	119877291	-
SAPCD2	2.17657	3.96475e-45	2.82764e-43	up	ENSG00000186193	89958	9	137062124	137070588	-
STOX1	1.74125	1.49318e-05	9.45915e-05	up	ENSG00000165730	219736	10	68827541	68895432	+
PCSK9	2.37423	1.24357e-06	9.42949e-06	up	ENSG00000169174	255738	1	55039548	55064852	+
PCSK5	1.00742	1.76372e-07	1.51268e-06	up	ENSG00000099139	5125	9	75890644	76362339	+
EDA	2.12365	0.000209253	0.00106102	up	ENSG00000158813	1896	X	69616067	70039469	+
SPEF1	1.83619	0.00644461	0.0221201	up	ENSG00000101222	25876	20	3777504	3781448	-
BEX2	-1.27131	6.02667e-21	1.69978e-19	down	ENSG00000133134	84707	X	103309346	103311046	-
TNFAIP8L1	1.39376	3.47292e-16	6.89119e-15	up	ENSG00000185361	126282	19	4639518	4655568	+
FGB	2.25335	4.51623e-08	4.19378e-07	up	ENSG00000171564	2244	4	154562956	154571086	+
FGA	1.11042	1.88986e-12	2.87476e-11	up	ENSG00000171560	2243	4	154583126	154590766	-
FOS	1.17531	0.000181635	0.000935151	up	ENSG00000170345	2353	14	75278774	75282230	+
NDC80	1.62074	2.39372e-39	1.4364e-37	up	ENSG00000080986	10403	18	2571511	2616635	+
GEM	-1.2285	9.01613e-27	3.38874e-25	down	ENSG00000164949	2669	8	94249253	94262350	-
CSPG5	2.57777	2.00172e-07	1.69922e-06	up	ENSG00000114646	10675	3	47562239	47580792	-
ESCO2	1.53954	3.10162e-31	1.36991e-29	up	ENSG00000171320	157570	8	27771949	27812640	+
GABRD	3.64344	0.000283284	0.00139336	up	ENSG00000187730	2563	1	2019298	2030758	+
HLF	-1.22665	2.92673e-06	2.08904e-05	down	ENSG00000108924	3131	17	55265012	55325065	+
FIGNL1	1.01757	2.57677e-15	4.85291e-14	up	ENSG00000132436	63979	7	50444128	50542535	-
PPP1R1C	-1.15256	0.000434268	0.00204579	down	ENSG00000150722	151242	2	181954241	182131398	+
KIF14	1.8097	1.46906e-182	1.02258e-179	up	ENSG00000118193	9928	1	200551497	200620734	-
KIF11	1.05256	3.74773e-80	5.8755e-78	up	ENSG00000138160	3832	10	92593286	92655395	+
KIF15	1.44082	2.63705e-45	1.89958e-43	up	ENSG00000163808	56992	3	44761717	44873376	+
KIF23	1.5726	2.56584e-174	1.65373e-171	up	ENSG00000137807	9493	15	69414246	69448427	+
KIF22	1.04223	1.52675e-44	1.07565e-42	up	ENSG00000079616	3835	16	29790719	29805385	+
KIF2C	1.05787	2.29065e-42	1.47092e-40	up	ENSG00000142945	11004	1	44739818	44767767	+
ERCC6L	1.86851	3.31481e-30	1.38332e-28	up	ENSG00000186871	54821	X	72204657	72239047	-
IL6	-1.1421	2.62969e-07	2.20009e-06	down	ENSG00000136244	3569	7	22725884	22732002	+
KIF4A	1.34326	5.83919e-86	1.01614e-83	up	ENSG00000090889	24137	X	70290090	70420832	+
ILK	-1.35292	0.000208494	0.00105779	down	ENSG00000166333	3611	11	6603708	6610874	+
PMFBP1	1.41315	0.00068964	0.00308989	up	ENSG00000118557	83449	16	72112157	72176878	-
SYCP2	1.03985	7.87036e-06	5.1997e-05	up	ENSG00000196074	10388	20	59863563	59933655	-
HILPDA	1.61126	3.83311e-48	3.00467e-46	up	ENSG00000135245	29923	7	128455849	128458418	+
CEACAM5	1.73188	0.000100026	0.000543786	up	ENSG00000105388	1048	19	41708585	41729798	+
JUN	-1.54999	1.30288e-225	1.51152e-222	down	ENSG00000177606	3725	1	58780788	58784327	-
BRI3BP	1.05921	3.65081e-22	1.09864e-20	up	ENSG00000184992	140707	12	124993700	125031231	+
LMNB1	1.72096	7.33215e-135	2.50184e-132	up	ENSG00000113368	4001	5	126776623	126837020	+
KNSTRN	1.46979	7.53562e-34	3.68356e-32	up	ENSG00000128944	90417	15	40382721	40394246	+
KIFC1	1.60497	9.27942e-57	8.58938e-55	up	ENSG00000237649	3833	6	33391536	33409924	+
ORC1	1.13141	6.43119e-09	6.66561e-08	up	ENSG00000085840	4998	1	52372829	52404459	-
FANCA	1.19243	7.50919e-22	2.21859e-20	up	ENSG00000187741	2175	16	89737549	89816657	-
DNAJB9	-1.01868	5.23905e-33	2.49098e-31	down	ENSG00000128590	4189	7	108569568	108574850	+
LOX	1.44071	6.53609e-15	1.20488e-13	up	ENSG00000113083	4015	5	122063195	122078360	-
DOC2A	1.07245	2.1712e-06	1.58753e-05	up	ENSG00000149927	8448	16	30005509	30023270	-
NKAPP1	1.02482	0.00424609	0.0154809	up	ENSG00000233382	158801	X	120120953	120245267	-
BNC1	-1.60086	0.000911378	0.00396297	down	ENSG00000169594	646	15	83255903	83284714	-
NGF	-2.00236	0.00151173	0.0062089	down	ENSG00000134259	4803	1	115285918	115338236	-
CXCR4	1.81385	0.00151566	0.00621917	up	ENSG00000121966	7852	2	136114349	136118165	-
DOCK8	1.84361	7.42866e-07	5.8734e-06	up	ENSG00000107099	81704	9	214854	465259	+
COL3A1	1.45905	0.0101137	0.0326221	up	ENSG00000168542	1281	2	188974320	189012746	+
DEPDC1	1.32189	1.36526e-69	1.75987e-67	up	ENSG00000024526	55635	1	68474152	68497221	-
TCAP	1.56293	0.0123176	0.0385384	up	ENSG00000173991	8557	17	39664187	39666555	+
BORA	1.08416	3.00271e-10	3.65407e-09	up	ENSG00000136122	79866	13	72727749	72756198	+
NR1D1	-1.43235	2.87873e-30	1.21004e-28	down	ENSG00000126368	9572	17	40092787	40100725	-
PBK	1.26144	6.29788e-70	8.17878e-68	up	ENSG00000168078	55872	8	27809620	27838095	-
GABRA3	-1.46988	0.000270868	0.00133872	down	ENSG00000011677	2556	X	152166234	152451358	-
PGP	1.205	1.13836e-12	1.76872e-11	up	ENSG00000184207	283871	16	2211997	2214807	-
TDP1	1.03726	6.74258e-15	1.23901e-13	up	ENSG00000042088	55775	14	89954939	90044768	+
SCN5A	1.45436	0.000451398	0.00211788	up	ENSG00000183873	6331	3	38548057	38649673	-
TERT	1.19003	2.68499e-05	0.000162012	up	ENSG00000164362	7015	5	1253147	1295069	-
TCF19	1.29412	1.01524e-12	1.5845e-11	up	ENSG00000137310	6941	6	31158542	31167159	+
C4orf47	1.52836	0.000576219	0.00264365	up	ENSG00000205129	441054	4	185426249	185449826	+
KLF6	-1.03765	1.18212e-131	3.74024e-129	down	ENSG00000067082	1316	10	3775996	3785281	-
TFF1	2.42374	1.73697e-05	0.000108886	up	ENSG00000160182	7031	21	42362282	42366594	-
CKAP2	1.15992	1.15012e-88	2.19938e-86	up	ENSG00000136108	26586	13	52455429	52476628	+
TFR2	1.01199	0.0016515	0.00672898	up	ENSG00000106327	7036	7	100620416	100642779	-
MMP28	1.23108	0.00463204	0.0166888	up	ENSG00000271447	79148	17	35756249	35795707	-
SPX	-1.35533	1.66829e-67	2.04447e-65	down	ENSG00000134548	80763	12	21526307	21537377	+
TK1	1.10997	9.4827e-62	1.03785e-59	up	ENSG00000167900	7083	17	78174075	78187233	-
GAS7	1.31467	0.000533219	0.00246536	up	ENSG00000007237	8522	17	9910609	10198551	-
CEP295NL	2.06069	0.00721501	0.0243608	up	ENSG00000178404	100653515	17	78870910	78903217	-
TNC	-1.56179	2.64164e-45	1.89958e-43	down	ENSG00000041982	3371	9	115019578	115118257	-
ESPL1	1.90343	1.62615e-101	3.77311e-99	up	ENSG00000135476	9700	12	53268299	53293643	+
TTK	1.04067	6.60881e-33	3.10828e-31	up	ENSG00000112742	7272	6	80003887	80042527	+
ALOXE3	-2.19991	6.28991e-27	2.3795e-25	down	ENSG00000179148	59344	17	8095900	8119047	-
KNL1	1.38807	2.51691e-57	2.40655e-55	up	ENSG00000137812	57082	15	40594020	40664342	+
THEG	-1.44323	0.00312448	0.0118021	down	ENSG00000105549	51298	19	361747	376670	-
HIST1H2BC	1.60694	5.43814e-07	4.4016e-06	up	ENSG00000180596	8347	6	26114873	26123926	-
GBP2	-1.00441	6.58508e-10	7.69601e-09	down	ENSG00000162645	2634	1	89106132	89150456	-
BUB1	1.07412	1.11466e-70	1.4921e-68	up	ENSG00000169679	699	2	110637698	110678114	-
GBP1	-1.13677	4.4193e-16	8.66043e-15	down	ENSG00000117228	2633	1	89052319	89065360	-
NR2F2-AS1	2.0005	0.00251586	0.00977908	up	ENSG00000247809	644192	15	96110040	96327361	-
TUBA1B	1.25365	1.48065e-55	1.32816e-53	up	ENSG00000123416	10376	12	49127782	49131397	-
TUBA1A	1.17693	4.85275e-118	1.34044e-115	up	ENSG00000167552	7846	12	49184796	49189324	-
NDRG1	1.38303	1.82176e-148	8.1288e-146	up	ENSG00000104419	10397	8	133237171	133302022	-
GCNA	1.20073	0.00318803	0.012003	up	ENSG00000147174	93953	X	71578411	71613583	+
VIM	1.06326	4.13542e-142	1.63556e-139	up	ENSG00000026025	7431	10	17228259	17237593	+
ZFP37	-1.00869	1.29846e-07	1.13718e-06	down	ENSG00000136866	7539	9	113038380	113056759	-
ESRP1	-1.27361	0.00893056	0.029306	down	ENSG00000104413	54845	8	94641074	94707466	+
ZFPM2	-1.54186	3.42455e-12	5.02903e-11	down	ENSG00000169946	23414	8	104590733	105804532	+
GDF7	-1.44813	0.00834677	0.027672	down	ENSG00000143869	151449	2	20666664	20679245	+
TPPP3	2.07589	7.83366e-07	6.1656e-06	up	ENSG00000159713	51673	16	67389809	67393535	-
DBF4B	1.03016	5.61035e-29	2.27579e-27	up	ENSG00000161692	80174	17	44708608	44752264	+
GATA3	-1.10033	4.68953e-14	8.06396e-13	down	ENSG00000107485	2625	10	8053604	8075198	+
SLC25A21-AS1	-1.21354	0.000522569	0.00242177	down	ENSG00000258708	100129794	14	37171888	37173811	+
NCCRP1	2.06712	0.0026916	0.0103764	up	ENSG00000188505	342897	19	39196961	39201884	+
SYT12	1.09713	2.56853e-08	2.47221e-07	up	ENSG00000173227	91683	11	67006778	67050863	+
SYT11	1.3789	9.49491e-06	6.20701e-05	up	ENSG00000132718	23208	1	155859509	155885199	+
MRAP2	2.14382	0.000902192	0.00393187	up	ENSG00000135324	112609	6	84033756	84090881	+
CACNA1I	1.10775	0.00339358	0.0126837	up	ENSG00000100346	8911	22	39570753	39689737	+
PCDHA3	1.05355	0.00685188	0.0233157	up	ENSG00000255408	56145	5	140801028	141012344	+
ALOX12P2	-1.17442	1.38168e-11	1.90977e-10	down	ENSG00000262943	245	17	6853861	6954107	+
GFAP	-1.12914	0.00266968	0.0103079	down	ENSG00000131095	2670	17	44903161	44916937	-
P2RY6	1.22255	1.3267e-06	1.00075e-05	up	ENSG00000171631	5031	11	73264505	73298617	+
KRT4	2.91292	0.00035496	0.00170824	up	ENSG00000170477	3851	12	52806549	52814551	-
SORBS1	1.0694	3.92046e-05	0.000230253	up	ENSG00000095637	10580	10	95311771	95561414	-
ANXA13	2.22321	2.22687e-10	2.74836e-09	up	ENSG00000104537	312	8	123680794	123737407	-
EFCAB12	1.7364	0.00237636	0.0092804	up	ENSG00000172771	90288	3	129401321	129428651	-
TMPO	1.04971	1.12574e-90	2.25174e-88	up	ENSG00000120802	7112	12	98515512	98550379	+
ATOH8	1.71446	1.11272e-10	1.41753e-09	up	ENSG00000168874	84913	2	85751344	85788066	+
TUBB3	1.17881	0.00144872	0.00597408	up	ENSG00000258947	10381	16	89921392	89938761	+
TNS1	1.22383	3.34853e-27	1.2723e-25	up	ENSG00000079308	7145	2	217799789	218002995	-
RUNX2	-1.3348	1.35861e-19	3.50779e-18	down	ENSG00000124813	860	6	45328157	45664349	+
TUBD1	1.24561	6.11933e-21	1.72312e-19	up	ENSG00000108423	51174	17	59859482	59892945	-
GOLT1A	-1.48476	1.61584e-18	3.8729e-17	down	ENSG00000174567	127845	1	204198160	204214092	-
ARHGAP33	1.05232	2.82749e-10	3.45049e-09	up	ENSG00000004777	115703	19	35774532	35788822	+
GIPR	-1.22368	1.92813e-15	3.66302e-14	down	ENSG00000010310	2696	19	45668244	45683724	+
GJB2	1.45197	2.98628e-05	0.000178889	up	ENSG00000165474	2706	13	20187470	20192898	-
TMEM178A	-1.13616	0.000986027	0.00423989	down	ENSG00000152154	130733	2	39664982	39717963	+
ZNF791	-1.01241	9.82806e-25	3.39341e-23	down	ENSG00000173875	163049	19	12610918	12633840	+
TPPP	1.00771	8.00331e-07	6.29343e-06	up	ENSG00000171368	11076	5	659862	693395	-
ZNF764	-1.05003	1.47424e-07	1.28146e-06	down	ENSG00000169951	92595	16	30553764	30558498	-
PDK1	1.20885	4.02519e-32	1.85308e-30	up	ENSG00000152256	5163	2	172555373	172608669	+
KRTAP5-AS1	-2.40442	0.00855742	0.0283003	down	ENSG00000233930	338651	11	1571353	1599184	+
ZNF699	-1.12453	1.67692e-06	1.24655e-05	down	ENSG00000196110	374879	19	9294275	9309838	-
NRARP	1.27437	2.85503e-05	0.000171558	up	ENSG00000198435	441478	9	137300482	137302251	-
ZNF701	-1.15724	0.00513209	0.0181854	down	ENSG00000167562	55762	19	52555457	52587174	+
LINC02057	-1.50864	6.97509e-06	4.64881e-05	down	ENSG00000249279	105378992	5	61201309	61264929	-
PER1	-2.01847	5.76466e-217	6.26979e-214	down	ENSG00000179094	5187	17	8140472	8156506	-
GLI3	-1.71188	0.0161668	0.0486663	down	ENSG00000106571	2737	7	41960950	42237870	-
ZNF557	-1.0778	1.36643e-08	1.35414e-07	down	ENSG00000130544	79230	19	7069444	7087968	+
ZNF519	1.03871	1.35655e-05	8.64313e-05	up	ENSG00000175322	162655	18	14057457	14132490	-
KRT15	1.06633	0.00122073	0.00514112	up	ENSG00000171346	3866	17	41513743	41522529	-
ZNF488	1.19888	1.52453e-07	1.32187e-06	up	ENSG00000265763	118738	10	47365496	47384273	-
FAM72C	1.00218	8.93328e-09	9.10702e-08	up	ENSG00000263513	554282	1	143955364	143971965	-
FAM72A	1.05938	6.12401e-15	1.13132e-13	up	ENSG00000196550	729533	1	206186179	206204414	-
PHEX	1.27656	1.22284e-05	7.85236e-05	up	ENSG00000102174	5251	X	22032441	22251310	+
APBB1IP	1.32722	0.000251234	0.001252	up	ENSG00000077420	54518	10	26438203	26567803	+
TUBB4B	1.74667	0	0	up	ENSG00000188229	10383	9	137241213	137243707	+
TUBB	1.37553	0	0	up	ENSG00000196230	203068	6	30720201	30725426	+
FAM83D	2.08798	1.08285e-123	3.19386e-121	up	ENSG00000101447	81610	20	38926312	38953106	+
PIF1	2.22352	5.34503e-63	5.96245e-61	up	ENSG00000140451	80119	15	64815632	64825668	-
PIGR	2.94039	0.00072022	0.00321201	up	ENSG00000162896	5284	1	206928518	206946466	-
HSP90AA1	1.02735	4.91976e-245	7.78307e-242	up	ENSG00000080824	3320	14	102080738	102139699	-
CCNF	1.79779	4.21062e-37	2.38675e-35	up	ENSG00000162063	899	16	2429394	2458854	+
CD14	1.07924	0.000420152	0.00198825	up	ENSG00000170458	929	5	140631728	140633701	-
GPC4	2.21379	0.00844275	0.027937	up	ENSG00000076716	2239	X	133300103	133415490	-
PPFIA4	1.8954	6.42621e-23	2.00052e-21	up	ENSG00000143847	8497	1	203026498	203078740	+
ISG20	-1.03137	2.91996e-17	6.37556e-16	down	ENSG00000172183	3669	15	88636153	88656483	+
NDUFS7	-1.30262	0.00268523	0.0103565	down	ENSG00000115286	374291	19	1383527	1395589	+
SPACA6P-AS	1.91527	0.00278077	0.0106823	up	ENSG00000269959	102238594	19	51685363	51693456	-
ZNF155	-1.08884	3.25253e-06	2.29803e-05	down	ENSG00000204920	7711	19	43967862	43998325	+
ZNF136	-1.41819	6.90544e-10	8.05419e-09	down	ENSG00000196646	7695	19	12163064	12189881	+
GPR3	-1.48992	7.12427e-07	5.64556e-06	down	ENSG00000181773	2827	1	27392644	27395814	+
GPX2	1.62812	4.38556e-61	4.59744e-59	up	ENSG00000176153	2877	14	64939152	64942905	-
CDT1	1.64748	1.18214e-23	3.84516e-22	up	ENSG00000167513	81620	16	88803213	88809258	+
GADD45A	-1.36146	1.2121e-163	6.59156e-161	down	ENSG00000116717	1647	1	67685061	67688338	+
AGTR1	1.62332	3.68754e-08	3.47243e-07	up	ENSG00000144891	185	3	148697784	148743008	+
ADAM12	1.10013	2.17079e-10	2.69069e-09	up	ENSG00000148848	8038	10	126012381	126388455	-
PLK1	2.05569	2.37862e-148	1.00958e-145	up	ENSG00000166851	5347	16	23677656	23690367	+
RPS6KA2	-1.03911	1.24936e-05	8.00786e-05	down	ENSG00000071242	6196	6	166409364	166906451	-
MEGF6	1.13299	1.17664e-15	2.26754e-14	up	ENSG00000162591	1953	1	3489920	3611495	-
LAT2	-1.3298	3.26658e-08	3.1029e-07	down	ENSG00000086730	7462	7	74199652	74229834	+
FAAP24	1.07233	1.83284e-12	2.79536e-11	up	ENSG00000131944	91442	19	32972209	32978222	+
HJURP	1.97801	0	0	up	ENSG00000123485	55355	2	233833416	233854566	-
C21orf58	2.09272	6.38337e-34	3.13795e-32	up	ENSG00000160298	54058	21	46300181	46323875	-
ALDOC	1.90086	1.43069e-17	3.18375e-16	up	ENSG00000109107	230	17	28573115	28577264	-
HSPA8	1.32371	1.27906e-225	1.51152e-222	up	ENSG00000109971	3312	11	123057489	123063230	-
HSPA2	1.25702	1.25155e-27	4.85066e-26	up	ENSG00000126803	3306	14	64535905	64546173	+
POLQ	1.35648	7.17376e-34	3.51656e-32	up	ENSG00000051341	10721	3	121431427	121546641	-
YPEL1	1.3776	0.00980096	0.0317432	up	ENSG00000100027	29799	22	21697544	21735834	-
IGSF11	1.23813	1.10811e-06	8.47991e-06	up	ENSG00000144847	152404	3	118900557	119146068	-
IGSF10	1.44461	2.76073e-06	1.97705e-05	up	ENSG00000152580	285313	3	151425384	151458709	-
FOSL1	-1.34706	6.19546e-131	1.92524e-128	down	ENSG00000175592	8061	11	65892049	65900573	-
SLC26A9	2.61491	0.00461131	0.0166279	up	ENSG00000174502	115019	1	205913048	205943460	-
CCBE1	-1.06526	1.59944e-08	1.57163e-07	down	ENSG00000183287	147372	18	59430940	59697380	-
CKS2	1.03409	5.33224e-49	4.31589e-47	up	ENSG00000123975	1164	9	89311198	89316703	+
PRC1	1.5607	3.95999e-171	2.29706e-168	up	ENSG00000198901	9055	15	90966038	90995629	-
TM4SF4	1.82148	4.88932e-06	3.3524e-05	up	ENSG00000169903	7104	3	149473974	149503281	+
LFNG	1.06063	0.000790982	0.00349039	up	ENSG00000106003	3955	7	2512529	2529177	+
IGFBP1	1.45746	7.42841e-50	6.1265e-48	up	ENSG00000146678	3484	7	45888357	45893668	+
IGFBP5	2.10389	3.14958e-05	0.000187959	up	ENSG00000115461	3488	2	216672105	216695525	-
IGFBP3	1.59199	2.52927e-103	5.94789e-101	up	ENSG00000146674	3486	7	45912245	45921874	-
RAD54L	1.17989	5.38317e-08	4.96902e-07	up	ENSG00000085999	8438	1	46247688	46278473	+
STARD4-AS1	1.0352	0.00131456	0.00548846	up	ENSG00000246859	100505678	5	111512226	111739726	+
FAM111B	1.74935	3.17248e-11	4.22075e-10	up	ENSG00000189057	374393	11	59107185	59127410	+
SNHG15	-1.1091	1.2637e-35	6.6639e-34	down	ENSG00000232956	285958	7	44983023	44986961	-
FILIP1L	-1.18637	0.00164235	0.00669482	down	ENSG00000168386	11259	3	99830141	100114513	-
PTX3	-1.65064	3.23388e-43	2.14794e-41	down	ENSG00000163661	5806	3	157436789	157443628	+
LHX2	1.17232	0.00229334	0.00900872	up	ENSG00000106689	9355	9	124001670	124033301	+
LHX9	-1.24493	5.0107e-13	8.02173e-12	down	ENSG00000143355	56956	1	197911902	197935478	+
IFIT1	1.07402	0.00352005	0.0131085	up	ENSG00000185745	3434	10	89392546	89406486	+
NEIL3	2.16839	1.10415e-94	2.43221e-92	up	ENSG00000109674	55247	4	177309836	177362943	+
COLQ	-1.20081	0.00258937	0.010029	down	ENSG00000206561	8292	3	15450133	15521751	-
CFAP74	1.33234	0.00587749	0.0204315	up	ENSG00000142609	85452	1	1921951	2003837	-
FOXM1	1.27968	2.99572e-56	2.71518e-54	up	ENSG00000111206	2305	12	2857681	2877155	-
PVRIG	1.66009	0.00117799	0.00497435	up	ENSG00000213413	79037	7	100218241	100221490	+
HASPIN	1.57233	6.35774e-17	1.33944e-15	up	ENSG00000177602	83903	17	3723903	3726699	+
CPOX	1.00856	5.90924e-28	2.31085e-26	up	ENSG00000080819	1371	3	98521132	98593723	-
PRDX1	1.07671	2.14659e-204	1.86775e-201	up	ENSG00000117450	5052	1	45511036	45523047	-
DHCR24	1.23464	3.64593e-23	1.14939e-21	up	ENSG00000116133	1718	1	54849633	54887218	-
DLGAP5	1.45114	1.03098e-133	3.38512e-131	up	ENSG00000126787	9787	14	55148112	55191678	-
CRB3	-1.04205	0.0102522	0.0330082	down	ENSG00000130545	92359	19	6463777	6467221	+
RIBC2	1.67711	0.000968158	0.00417647	up	ENSG00000128408	26150	22	45413691	45432496	+
BUB1B	1.34053	1.0916e-64	1.24973e-62	up	ENSG00000156970	701	15	40161023	40221136	+
FAM153A	2.34657	0.00927345	0.0302543	up	ENSG00000170074	285596	5	177707981	177783398	-
CHRNA3	1.19153	0.00716984	0.0242271	up	ENSG00000080644	1136	15	78593052	78621295	-
PAPPA2	-1.21382	0.00225604	0.00887224	down	ENSG00000116183	60676	1	176463171	176845605	+
CLDN2	1.97423	2.77213e-22	8.41894e-21	up	ENSG00000165376	9075	X	106900164	106930861	+
LNP1	1.07214	0.00874241	0.028819	up	ENSG00000206535	348801	3	100401193	100456319	+
C11orf86	1.49795	4.62358e-11	6.10931e-10	up	ENSG00000173237	254439	11	66975277	66977004	+
CCL28	2.69147	0.00125848	0.00528478	up	ENSG00000151882	56477	5	43376645	43412391	-
CCL26	1.74128	0.0103908	0.0333679	up	ENSG00000006606	10344	7	75769533	75789896	-
TMCC3	-1.3945	0.00163827	0.00667976	down	ENSG00000057704	57458	12	94567124	94650562	-
PRIM1	1.03464	8.008e-13	1.26457e-11	up	ENSG00000198056	5557	12	56731596	56752373	-
EGLN3	2.17246	3.0745e-136	1.07005e-133	up	ENSG00000129521	112399	14	33924231	34462774	-
CYP26A1	1.76393	0.0001822	0.000937228	up	ENSG00000095596	1592	10	93073475	93077890	+
SKIDA1	1.44319	1.16437e-07	1.02826e-06	up	ENSG00000180592	387640	10	21513478	21526368	-
PRKG1	-1.76204	0.00927275	0.0302543	down	ENSG00000185532	5592	10	50991358	52298350	+
PFKFB3	1.06401	1.33532e-158	7.0416e-156	up	ENSG00000170525	5209	10	6144934	6254644	+
EPHB6	3.18611	1.42409e-05	9.04677e-05	up	ENSG00000106123	2051	7	142855061	142871094	+
PIK3R3	1.27943	0.000109534	0.000589395	up	ENSG00000117461	8503	1	46040140	46133036	-
CCNG2	1.18635	7.09944e-31	3.06562e-29	up	ENSG00000138764	901	4	77157151	77433388	+
AUNIP	1.02996	2.92518e-05	0.000175531	up	ENSG00000127423	79000	1	25831913	25859458	-
HFM1	-1.45206	1.96901e-05	0.000122199	down	ENSG00000162669	164045	1	91260766	91404869	-
CCNB2	1.39946	2.17191e-129	6.63081e-127	up	ENSG00000157456	9133	15	59105078	59125045	+
CCNB1	1.73096	9.34517e-197	7.07063e-194	up	ENSG00000134057	891	5	69167010	69178245	+
CCNA2	1.79409	6.67161e-133	2.14999e-130	up	ENSG00000145386	890	4	121816444	121823933	-
MAP1A	1.05319	0.00034533	0.0016679	up	ENSG00000166963	4130	15	43510958	43531620	+
SNRNP25	1.11156	1.41299e-12	2.17601e-11	up	ENSG00000161981	79622	16	53010	57669	+
CYR61	-1.05246	1.7881e-61	1.92077e-59	down	ENSG00000142871	3491	1	85580761	85583962	+
ANGPT1	1.59087	0.000579955	0.00265869	up	ENSG00000154188	284	8	107249482	107498055	-
FANCD2	1.21966	8.36449e-38	4.78812e-36	up	ENSG00000144554	2177	3	10026414	10101930	+
UPK2	-1.77068	0.0113867	0.0360601	down	ENSG00000110375	7379	11	118925164	118958559	+
TBC1D8-AS1	1.31751	0.00622615	0.0214847	up	ENSG00000272902	100506286	2	101151660	101155412	+
ARAP1-AS2	-1.65738	0.00917766	0.0299812	down	ENSG00000245148	100506020	11	72700474	72705607	+
AURKB	1.56848	1.13009e-61	1.22912e-59	up	ENSG00000178999	9212	17	8204733	8210600	-
AURKA	1.57763	8.79003e-190	6.3735e-187	up	ENSG00000087586	6790	20	56369389	56392337	-
PRR11	1.32758	1.31933e-86	2.34275e-84	up	ENSG00000068489	55771	17	59155499	59204705	+
MARK1	-1.16884	0.00192484	0.00770377	down	ENSG00000116141	4139	1	220528183	220664461	+
SNORD63B	-1.01757	0.000143244	0.000753318	down	ENSG00000222937	109617013	5	138558970	138559039	-
DEPDC1B	1.09834	5.10756e-28	2.00184e-26	up	ENSG00000035499	55789	5	60596912	60700190	-
USP2	-2.07449	2.98159e-11	3.98201e-10	down	ENSG00000036672	9099	11	119355215	119381726	-
HMMR	1.19747	7.45708e-93	1.54486e-90	up	ENSG00000072571	3161	5	163460203	163491945	+
BRICD5	1.62167	1.53356e-08	1.50859e-07	up	ENSG00000182685	283870	16	2209253	2211950	-
CD79A	2.78602	0.00128431	0.00537897	up	ENSG00000105369	973	19	41877120	41881372	+
MATN2	1.09147	3.36592e-15	6.27127e-14	up	ENSG00000132561	4147	8	97868840	98036716	+
PADI3	1.52155	1.97162e-22	6.06186e-21	up	ENSG00000142619	51702	1	17249098	17284233	+
PADI2	1.16327	8.9487e-22	2.63941e-20	up	ENSG00000117115	11240	1	17066761	17119435	-
RECQL4	1.43199	1.09836e-24	3.77742e-23	up	ENSG00000160957	9401	8	144511288	144517845	-
DBF4	1.2792	5.25088e-48	4.09757e-46	up	ENSG00000006634	10926	7	87876216	87909541	+
CHRDL2	2.35373	0.00579705	0.020172	up	ENSG00000054938	25884	11	74696429	74731385	-
ARHGEF39	1.56543	2.46429e-26	9.06008e-25	up	ENSG00000137135	84904	9	35658875	35675866	-
GTSE1	1.56242	5.40531e-60	5.37504e-58	up	ENSG00000075218	51512	22	46296741	46330810	+
MATN1-AS1	-1.03702	0.00144049	0.00594578	down	ENSG00000186056	100129196	1	30718504	30726827	+
ITGB3	1.07295	0.0104918	0.0336301	up	ENSG00000259207	3690	17	47253846	47311816	+
DDR2	-1.22627	0.00143627	0.0059326	down	ENSG00000162733	4921	1	162631373	162787400	+
CLSPN	1.45974	3.60971e-17	7.80326e-16	up	ENSG00000092853	63967	1	35720218	35769967	-
CHIC2	-1.08304	3.26495e-11	4.34046e-10	down	ENSG00000109220	26511	4	54009789	54064690	-
DARS-AS1	1.0446	0.0061009	0.0211027	up	ENSG00000231890	101928243	2	135985176	136022593	+

## Sheet: AZD-PTXVSNC.log2FC1.0.FDR0.05
GeneName	log2FC	Pvalue	padj	Style	EnsemblID	GeneID	chromosome	start	end	strand
FBXO24	2.04552	0.00181445	0.00645424	up	ENSG00000106336	26261	7	100583982	100601117	+
FBXO43	1.09302	6.67864e-09	5.05497e-08	up	ENSG00000156509	286151	8	100133360	100145800	-
HTR1B	1.56365	0.000664017	0.00257632	up	ENSG00000135312	3351	6	77461753	77463773	-
HTRA3	1.93134	1.32052e-21	2.47417e-20	up	ENSG00000170801	94031	4	8269765	8307111	+
HUNK	1.68722	1.41521e-08	1.03651e-07	up	ENSG00000142149	30811	21	31873315	32044633	+
DIO3	1.85053	0.00862208	0.0259683	up	ENSG00000197406	1735	14	101561351	101563452	+
ITGA9-AS1	3.30206	0.00680483	0.0211407	up	ENSG00000235257	101928153	3	37745432	37861780	-
MRPS31P5	-1.28652	0.0145849	0.0414328	down	ENSG00000243406	100887750	13	52167709	52194465	-
TIMELESS	1.06616	2.96424e-58	1.88558e-56	up	ENSG00000111602	8914	12	56416373	56449403	-
C3orf80	-1.21975	0.00714071	0.0220183	down	ENSG00000180044	401097	3	160225496	160228213	+
C3orf52	-1.3393	1.11986e-25	2.52521e-24	down	ENSG00000114529	79669	3	112086335	112131004	+
CP	1.77197	2.93125e-32	8.61811e-31	up	ENSG00000047457	1356	3	149162410	149222055	-
MDFI	-3.84625	0.00716963	0.0220942	down	ENSG00000112559	4188	6	41636882	41654246	+
GK	-1.29353	3.8491e-12	3.93502e-11	down	ENSG00000198814	2710	X	30653359	30731456	+
RNFT2	1.06367	3.26125e-06	1.81611e-05	up	ENSG00000135119	84900	12	116738178	116853631	+
HYAL1	2.24465	4.67301e-06	2.54521e-05	up	ENSG00000114378	3373	3	50299889	50312381	-
MELK	1.19745	2.96744e-47	1.44243e-45	up	ENSG00000165304	9833	9	36572862	36677683	+
ILF3-AS1	-1.07847	1.59814e-10	1.4185e-09	down	ENSG00000267100	147727	19	10651862	10653844	-
HIST1H3G	3.9837	0.00350889	0.0117533	up	ENSG00000273983	8355	6	26269405	26271815	-
PDZK1IP1	1.33954	2.38225e-17	3.47228e-16	up	ENSG00000162366	10158	1	47183593	47191044	-
NUSAP1	1.40289	7.64374e-104	1.18449e-101	up	ENSG00000137804	51203	15	41332694	41381050	+
PALM3	1.78508	0.00050764	0.00201124	up	ENSG00000187867	342979	19	14053365	14059159	-
CDCA2	1.4418	1.85392e-91	2.31572e-89	up	ENSG00000184661	157313	8	25458997	25507920	+
CDCA3	2.01676	1.28779e-87	1.52537e-85	up	ENSG00000111665	83461	12	6844793	6852066	-
CDCA8	1.14617	4.44216e-37	1.58122e-35	up	ENSG00000134690	55143	1	37692418	37709719	+
SLC7A8	3.285	0.00219972	0.00769453	up	ENSG00000092068	23428	14	23125295	23183674	-
SLC5A11	1.27487	0.00863066	0.0259828	up	ENSG00000158865	115584	16	24845841	24911628	+
CDC20	1.70654	5.65644e-181	2.04525e-178	up	ENSG00000117399	991	1	43358955	43363203	+
TRIB3	-1.07376	1.12361e-144	2.93133e-142	down	ENSG00000101255	57761	20	362835	397559	+
AMHR2	-1.57944	0.0154152	0.0434679	down	ENSG00000135409	269	12	53423855	53431534	+
MGAM	2.51933	4.47053e-08	3.10437e-07	up	ENSG00000257335	8972	7	141907813	142106747	+
DMKN	-1.00551	7.12616e-30	1.89022e-28	down	ENSG00000161249	93099	19	35497220	35513658	-
BCDIN3D-AS1	-1.2705	8.92481e-06	4.67447e-05	down	ENSG00000258057	100286844	12	49828542	49841143	+
SNAI3	1.71359	0.0156781	0.0440766	up	ENSG00000185669	333929	16	88677682	88686493	-
SNAI2	-1.67426	4.15411e-07	2.58503e-06	down	ENSG00000019549	6591	8	48917768	48921740	-
SOCS2-AS1	-1.14469	5.77797e-07	3.55263e-06	down	ENSG00000246985	144481	12	93542463	93571768	-
SLC8A1	-1.36203	1.28738e-20	2.26004e-19	down	ENSG00000183023	6546	2	40097270	40611053	-
RAB30	-1.37042	1.98687e-24	4.19134e-23	down	ENSG00000137502	27314	11	82973133	83071923	-
RAB20	1.06446	0.0136182	0.0390145	up	ENSG00000139832	55647	13	110523066	110561733	-
TINCR	1.63998	8.17219e-07	4.91734e-06	up	ENSG00000223573	257000	19	5558167	5568034	-
GPR19	1.17495	0.00269635	0.00925578	up	ENSG00000183150	2842	12	12660891	12696207	-
SLC9A1	-1.21576	2.31414e-42	9.75345e-41	down	ENSG00000090020	6548	1	27098815	27166981	-
SLC12A8	1.78169	0.00131272	0.00481751	up	ENSG00000221955	84561	3	125082636	125212864	-
SERPINE1	-1.01316	1.95064e-41	8.00849e-40	down	ENSG00000106366	5054	7	101127089	101139266	+
SERPINF2	1.5465	7.41254e-07	4.48671e-06	up	ENSG00000167711	5345	17	1742836	1755268	+
FAM160A1	1.56656	0.00494427	0.015942	up	ENSG00000164142	729830	4	151409216	151663632	+
SERPINI1	1.69568	1.1221e-07	7.46018e-07	up	ENSG00000163536	5274	3	167735243	167825568	+
SERPINA6	1.20624	0.00347616	0.011655	up	ENSG00000170099	866	14	94304248	94323394	-
SERPINB3	2.47444	0.000257185	0.00107495	up	ENSG00000057149	6317	18	63655197	63661963	-
SERPINB4	1.76422	0.00705081	0.0217736	up	ENSG00000206073	6318	18	63637259	63644298	-
SERPINB7	1.04205	2.02392e-06	1.15581e-05	up	ENSG00000166396	8710	18	63752935	63805376	+
ITPKA	-1.13833	0.00381785	0.0126586	down	ENSG00000137825	3706	15	41493393	41503551	+
MITF	-1.38392	2.65053e-49	1.35889e-47	down	ENSG00000187098	4286	3	69739435	69968337	+
PTP4A1	-1.06941	0	0	down	ENSG00000112245	7803	6	63521748	63583587	+
SEMA3G	3.53882	9.48907e-05	0.000425152	up	ENSG00000010319	56920	3	52433053	52445085	-
DPF3	-2.9609	0.00019514	0.000832162	down	ENSG00000205683	8110	14	72619296	72894116	-
IPCEF1	-4.65972	0.00362893	0.0121023	down	ENSG00000074706	26034	6	154154496	154356792	-
RADIL	1.52505	3.74517e-06	2.06938e-05	up	ENSG00000157927	55698	7	4797055	4883719	-
DUSP8	-2.12031	2.82361e-36	9.83015e-35	down	ENSG00000184545	1850	11	1554044	1571920	-
DUSP9	1.36567	0.00319157	0.010778	up	ENSG00000130829	1852	X	153642492	153651326	+
E2F8	1.86413	4.31587e-14	5.05973e-13	up	ENSG00000129173	79733	11	19224063	19241620	-
LARGE1	1.21746	2.89942e-10	2.52139e-09	up	ENSG00000133424	9215	22	33162226	33922841	-
ADTRP	-1.35644	0.00335562	0.0112876	down	ENSG00000111863	84830	6	11712054	11807046	-
DRC1	1.95828	0.00249005	0.00860783	up	ENSG00000157856	92749	2	26401916	26456711	+
CKAP2L	1.52239	4.66969e-70	3.86515e-68	up	ENSG00000169607	150468	2	112736607	112764677	-
IFITM1	4.4446	0.00430398	0.0140936	up	ENSG00000185885	8519	11	313506	315272	+
HS6ST1	1.07067	2.3788e-19	3.91903e-18	up	ENSG00000136720	9394	2	128236716	128318577	-
DRP2	1.11101	5.76946e-05	0.000267571	up	ENSG00000102385	1821	X	101219769	101264497	+
GPSM2	1.45825	1.91008e-43	8.35811e-42	up	ENSG00000121957	29899	1	108875350	108934545	+
STARD4	1.10669	6.07243e-25	1.31325e-23	up	ENSG00000164211	134429	5	111496033	111512590	-
STARD8	1.62218	1.85059e-07	1.19826e-06	up	ENSG00000130052	9754	X	68647666	68725842	+
TROAP	1.98975	1.31578e-93	1.73835e-91	up	ENSG00000135451	10024	12	49323236	49331731	+
CXCL11	-1.4946	0.017497	0.0485348	down	ENSG00000169248	6373	4	76033682	76041415	-
ARHGAP11A	1.11307	3.37212e-128	7.39354e-126	up	ENSG00000198826	9824	15	32615144	32639949	+
ARHGAP11B	1.29914	8.22391e-73	7.15168e-71	up	ENSG00000187951	100288637	15	30624494	30772993	+
CDCA7L	1.07868	5.86119e-12	5.91573e-11	up	ENSG00000164649	55536	7	21900900	21946084	-
CDK18	1.19712	3.13942e-06	1.75253e-05	up	ENSG00000117266	5129	1	205504595	205532793	+
FHDC1	1.76751	0.0011981	0.00443418	up	ENSG00000137460	85462	4	152936352	152979696	+
PIMREG	2.14559	3.38505e-89	4.07987e-87	up	ENSG00000129195	54478	17	6444415	6451469	+
SNHG1	-1.83495	7.91808e-53	4.44664e-51	down	ENSG00000255717	23642	11	62851988	62855914	-
DTNA	-1.85991	0.0110362	0.0323919	down	ENSG00000134769	1837	18	34493290	34891844	+
SNHG8	-1.44206	2.61945e-68	2.07642e-66	down	ENSG00000269893	100093630	4	118278709	118279823	+
DTX4	1.28542	9.26016e-16	1.22106e-14	up	ENSG00000110042	23220	11	59171430	59208587	+
MNS1	1.12563	2.10894e-08	1.51605e-07	up	ENSG00000138587	55329	15	56421544	56465137	-
IL31RA	-1.0087	7.48067e-05	0.000340571	down	ENSG00000164509	133396	5	55851379	55922853	+
AIF1L	1.62412	4.6267e-06	2.52198e-05	up	ENSG00000126878	83543	9	131096476	131123152	+
NEURL1B	1.63402	5.91828e-26	1.35078e-24	up	ENSG00000214357	54492	5	172641266	172691540	+
KHDRBS3	1.61178	0.000522525	0.00206545	up	ENSG00000131773	10656	8	135457457	135656722	+
STARD13	-1.29337	2.5326e-20	4.38998e-19	down	ENSG00000133121	90627	13	33103135	33350630	-
DHRS2	-1.74719	1.34944e-23	2.76462e-22	down	ENSG00000100867	10202	14	23630115	23645639	+
DHRS9	-1.58141	0.000954827	0.00360355	down	ENSG00000073737	10170	2	169064789	169096167	+
ADAMTS1	-1.60763	0.00910721	0.02727	down	ENSG00000154734	9510	21	26835747	26845409	-
ADAMTS6	-1.39121	0.00111883	0.00416756	down	ENSG00000049192	11174	5	65148736	65481920	-
KLHDC7A	1.24236	2.97881e-05	0.000144693	up	ENSG00000179023	127707	1	18480982	18486126	+
KLHDC7B	-1.66664	0.000115801	0.000511828	down	ENSG00000130487	113730	22	50548033	50551023	+
MPP2	1.1328	2.84569e-09	2.24282e-08	up	ENSG00000108852	4355	17	43875357	43909711	-
TRPV4	3.03624	0.0153789	0.0433791	up	ENSG00000111199	59341	12	109783085	109833401	-
EHMT2	1.07191	1.32124e-20	2.3175e-19	up	ENSG00000204371	10919	6	31879759	31897687	-
TMEM97	1.04959	4.94759e-47	2.39366e-45	up	ENSG00000109084	27346	17	28319095	28328685	+
IDO1	1.74564	0.00693187	0.0214578	up	ENSG00000131203	3620	8	39902275	39928444	+
HIF1A-AS2	1.09458	0.00126121	0.00464254	up	ENSG00000258667	105370526	14	61715558	61751097	-
TMEM37	1.86043	4.0457e-07	2.52138e-06	up	ENSG00000171227	140738	2	119429901	119438520	+
TMEM74	3.55691	0.0117155	0.0341572	up	ENSG00000164841	157753	8	108606850	108787615	-
PSMB6	1.41039	3.29501e-83	3.51866e-81	up	ENSG00000142507	5694	17	4796144	4798503	+
SESN2	-1.36166	5.28026e-119	1.03644e-116	down	ENSG00000130766	83667	1	28259527	28282491	+
UBALD2	1.08986	2.16198e-29	5.61188e-28	up	ENSG00000185262	283991	17	76265202	76271299	+
KIF21B	1.01073	4.0416e-28	9.96381e-27	up	ENSG00000116852	23046	1	200969390	201023700	-
KIF20A	3.1983	0	0	up	ENSG00000112984	10112	5	138178719	138187715	+
KIF20B	1.16696	6.15787e-72	5.28807e-70	up	ENSG00000138182	9585	10	89701610	89774939	+
ITGA2B	1.0876	1.38472e-06	8.07788e-06	up	ENSG00000005961	3674	17	44372180	44389505	-
SNAI3-AS1	1.11916	0.00461623	0.0149875	up	ENSG00000260630	197187	16	88663298	88687186	+
ITGA11	1.06626	0.00451467	0.0146832	up	ENSG00000137809	22801	15	68296533	68432162	-
DUSP10	-1.02288	4.17881e-09	3.23536e-08	down	ENSG00000143507	11221	1	221701424	221742176	-
CACNG4	2.2077	3.41171e-21	6.17885e-20	up	ENSG00000075461	27092	17	66964910	67033398	+
KIF18B	1.365	1.56041e-83	1.69264e-81	up	ENSG00000186185	146909	17	44924709	44947711	-
DDIT3	-1.24329	3.49588e-33	1.06268e-31	down	ENSG00000175197	1649	12	57516588	57520517	-
MT1X	1.98254	0.000356858	0.0014541	up	ENSG00000187193	4501	16	56682424	56684196	+
CYP39A1	-1.05845	1.1745e-05	6.05313e-05	down	ENSG00000146233	51302	6	46549580	46652830	-
TNFSF14	1.07046	5.92048e-11	5.4498e-10	up	ENSG00000125735	8740	19	6661253	6670588	-
TNFSF15	1.24598	6.4167e-05	0.000295593	up	ENSG00000181634	9966	9	114784635	114806126	-
DMBX1	3.14178	6.53917e-10	5.51667e-09	up	ENSG00000197587	127343	1	46506996	46514226	+
TACC3	1.40922	1.69844e-85	1.91283e-83	up	ENSG00000013810	10460	4	1721490	1745176	+
DMBT1	-1.47119	0.0142703	0.0406566	down	ENSG00000187908	1755	10	122560665	122643736	+
TNIP3	1.0348	0.00394831	0.0130429	up	ENSG00000050730	79931	4	121131408	121227466	-
CDKN1A	-1.15799	0	0	down	ENSG00000124762	1026	6	36676460	36687339	+
CDKN2C	1.67608	9.06333e-22	1.71845e-20	up	ENSG00000123080	1031	1	50960745	50974633	+
MKI67	1.77213	0	0	up	ENSG00000148773	4288	10	128096659	128126385	-
VNN1	1.25385	1.19444e-06	7.03151e-06	up	ENSG00000112299	8876	6	132681590	132714049	-
BMPER	-1.2968	1.26122e-67	9.88358e-66	down	ENSG00000164619	168667	7	33904911	34155872	+
RBP4	1.2231	0.00325965	0.0109953	up	ENSG00000138207	5950	10	93591687	93601744	-
LINC00304	-1.03816	2.58049e-06	1.4555e-05	down	ENSG00000180422	283860	16	89159146	89164245	+
PPP1R15A	-1.83814	0	0	down	ENSG00000087074	23645	19	48872392	48876057	+
RCC1	1.0892	4.54081e-76	4.29294e-74	up	ENSG00000180198	1104	1	28505943	28539300	+
PSRC1	2.0146	6.30613e-46	2.93384e-44	up	ENSG00000134222	84722	1	109279556	109283186	-
TMEM190	-4.21463	0.0016404	0.00588693	down	ENSG00000160472	147744	19	55376836	55378244	+
TMEM173	2.30628	0.000656179	0.0025483	up	ENSG00000184584	340061	5	139475534	139482935	-
LINC00243	2.58117	0.0117863	0.0343197	up	ENSG00000214894	401247	6	30798654	30830659	-
RDM1	2.33613	1.69331e-09	1.35953e-08	up	ENSG00000278023	201299	17	35918066	35930773	-
TESK2	1.54361	0.00097831	0.0036861	up	ENSG00000070759	10420	1	45343883	45491166	-
CDC25C	1.4955	5.66961e-27	1.3385e-25	up	ENSG00000158402	995	5	138285265	138338355	-
PBXIP1	1.33222	1.60917e-67	1.2468e-65	up	ENSG00000163346	57326	1	154944076	154956123	-
MARCKSL1	1.01251	8.85087e-16	1.16859e-14	up	ENSG00000175130	65108	1	32333832	32336379	-
MGAM2	2.62694	0.00119815	0.00443418	up	ENSG00000257743	93432	7	142111749	142222324	+
DMGDH	-2.88514	6.61918e-16	8.84131e-15	down	ENSG00000132837	29958	5	78997606	79236038	-
MGARP	2.14855	0.0164743	0.0460388	up	ENSG00000137463	84709	4	139266163	139280338	-
IL24	-1.52797	0.00333764	0.0112345	down	ENSG00000162892	11009	1	206897443	206904139	+
IL11	-2.08467	2.38957e-53	1.36047e-51	down	ENSG00000095752	3589	19	55364389	55370463	-
MGAT3	1.0142	0.00286646	0.00976773	up	ENSG00000128268	4248	22	39457344	39492194	+
MXD1	-2.06966	8.41049e-90	1.03179e-87	down	ENSG00000059728	4084	2	69897688	69942945	+
MXD3	2.06788	3.55806e-29	9.1436e-28	up	ENSG00000213347	83463	5	177301461	177312757	-
MXD4	1.07188	4.58069e-25	1.00434e-23	up	ENSG00000123933	10608	4	2247432	2262294	-
TMEM204	2.39098	0.000481057	0.00191503	up	ENSG00000131634	79652	16	1528688	1555580	+
C8orf74	2.82873	0.00129089	0.00474331	up	ENSG00000171060	203076	8	10672637	10700593	+
NYNRIN	2.19597	1.67062e-05	8.44812e-05	up	ENSG00000205978	57523	14	24398786	24419288	+
CEP128	1.21145	1.00306e-16	1.40825e-15	up	ENSG00000100629	145508	14	80476983	80959517	-
CEP131	1.21091	2.00967e-13	2.26458e-12	up	ENSG00000141577	22994	17	81189593	81222999	-
PLEKHF1	1.16664	1.75968e-05	8.85427e-05	up	ENSG00000166289	79156	19	29665056	29675457	+
FUT11	1.12659	1.05003e-17	1.55804e-16	up	ENSG00000196968	170384	10	73772291	73780251	+
H2AFX	1.2975	6.51471e-38	2.41464e-36	up	ENSG00000188486	3014	11	119093854	119095467	-
CIART	-1.24623	0.00158462	0.00570963	down	ENSG00000159208	148523	1	150282543	150287093	+
MYLK	1.21119	5.84073e-42	2.43679e-40	up	ENSG00000065534	4638	3	123610049	123884331	-
MYL9	1.26899	4.72665e-05	0.000223022	up	ENSG00000101335	10398	20	36541484	36551447	+
MYNN	-1.1056	1.48985e-21	2.77379e-20	down	ENSG00000085274	55892	3	169772831	169789716	+
HSD11B1	1.55953	0.000827312	0.00315641	up	ENSG00000117594	3290	1	209686178	209734950	+
MYPN	-1.0907	1.67423e-14	2.00499e-13	down	ENSG00000138347	84665	10	68106117	68212017	+
MYT1	2.94408	0.000583255	0.00228621	up	ENSG00000196132	4661	20	64151791	64242253	+
VSX1	-1.24052	2.14416e-07	1.37667e-06	down	ENSG00000100987	30813	20	25070885	25082365	-
MZB1	2.59739	0.00357166	0.0119268	up	ENSG00000170476	51237	5	139387480	139390081	-
RGS3	1.19865	1.41827e-24	3.00726e-23	up	ENSG00000138835	5998	9	113444731	113597743	+
ZNF503-AS2	1.17694	0.0015987	0.00575734	up	ENSG00000237149	100131213	10	75401519	75408982	+
RHOB	-1.00417	3.98965e-92	5.13917e-90	down	ENSG00000143878	388	2	20447074	20449445	+
RHOV	1.34879	3.82766e-07	2.39055e-06	up	ENSG00000104140	171177	15	40872214	40874289	-
NT5DC2	1.3184	4.65657e-30	1.24963e-28	up	ENSG00000168268	64943	3	52524385	52535054	-
TEX15	1.22864	0.00186782	0.00661553	up	ENSG00000133863	56154	8	30831544	30890606	-
NCAPD2	1.33802	1.56909e-307	1.19774e-304	up	ENSG00000010292	9918	12	6493356	6531955	+
ARL5B	-1.2114	5.98658e-142	1.52325e-139	down	ENSG00000165997	221079	10	18659405	18681639	+
TRIM31	1.51793	4.12764e-05	0.000196514	up	ENSG00000204616	11074	6	30102897	30113106	-
TRIM17	1.10496	0.00862574	0.0259755	up	ENSG00000162931	51127	1	228407940	228416861	-
POLD1	1.07899	7.43204e-30	1.96882e-28	up	ENSG00000062822	5424	19	50384204	50418018	+
POLE2	1.14856	5.64537e-08	3.87708e-07	up	ENSG00000100479	5427	14	49643555	49688422	-
SARDH	2.24684	0.0176963	0.0489952	up	ENSG00000123453	1757	9	133663560	133739955	-
EVA1A	-1.23206	3.86439e-05	0.000184791	down	ENSG00000115363	84141	2	75469302	75569722	-
FDFT1	1.26376	1.26623e-90	1.56269e-88	up	ENSG00000079459	2222	8	11795573	11839309	+
FAM86B2	-1.94124	0.0073776	0.0226572	down	ENSG00000145002	653333	8	12425614	12436343	-
SLC16A7	-1.22861	1.56051e-10	1.3875e-09	down	ENSG00000118596	9194	12	59596067	59789855	+
SLC16A9	-1.32319	1.16958e-11	1.15005e-10	down	ENSG00000165449	220963	10	59650761	59736002	-
SLC16A3	1.29283	2.58809e-115	4.80545e-113	up	ENSG00000141526	9123	17	82228397	82261129	+
WISP1	1.35679	5.90143e-05	0.00027363	up	ENSG00000104415	8840	8	133191039	133230344	+
IRF4	-3.52038	0.000143577	0.00062508	down	ENSG00000137265	3662	6	391739	411447	+
CREB3L3	2.10199	0.000633206	0.00246373	up	ENSG00000060566	84699	19	4153601	4173054	+
TGFB1I1	1.05318	1.73262e-21	3.20838e-20	up	ENSG00000140682	7041	16	31471585	31477960	+
CARMIL3	1.53923	9.28395e-10	7.70609e-09	up	ENSG00000186648	90668	14	24052000	24069728	+
U2AF1L5	-1.14749	2.49187e-08	1.77407e-07	down	ENSG00000275895	102724594	21	6484623	6499261	-
U2AF1L4	-1.05739	0.00630326	0.0197527	down	ENSG00000161265	199746	19	35742464	35745445	-
CCDC102A	1.19752	1.47833e-12	1.55371e-11	up	ENSG00000135736	92922	16	57512178	57536599	-
BRIP1	1.19969	1.34574e-20	2.35848e-19	up	ENSG00000136492	83990	17	61681266	61863521	-
MIS18BP1	1.2389	2.94009e-100	4.42302e-98	up	ENSG00000129534	55320	14	45203190	45253540	-
NARF	1.06005	4.04734e-31	1.13956e-29	up	ENSG00000141562	26502	17	82458180	82490537	+
RND3	-1.16254	6.47138e-125	1.36097e-122	down	ENSG00000115963	390	2	150468195	150539011	-
NAV2	-1.1864	6.30657e-45	2.85667e-43	down	ENSG00000166833	89797	11	19350724	20121598	+
EID3	1.32602	5.09151e-10	4.34877e-09	up	ENSG00000255150	493861	12	104303739	104305205	+
BIRC5	1.00046	8.99012e-79	8.82316e-77	up	ENSG00000089685	332	17	78214186	78225636	+
RPF2	-1.0146	6.52573e-38	2.41464e-36	down	ENSG00000197498	84154	6	110982015	111028263	+
CREB5	-2.2932	4.9412e-73	4.35205e-71	down	ENSG00000146592	9586	7	28299321	28825894	+
RARA-AS1	-1.43879	0.00478431	0.0154723	down	ENSG00000265666	101929693	17	40340867	40343136	-
NDE1	1.03572	2.76941e-33	8.51902e-32	up	ENSG00000072864	54820	16	15643267	15726353	+
CLEC4E	1.10552	0.0164584	0.0460006	up	ENSG00000166523	26253	12	8533305	8540963	-
NDNF	4.05633	0.0141415	0.0403513	up	ENSG00000173376	79625	4	121035613	121073021	-
CLEC2B	1.06667	0.000621697	0.00242318	up	ENSG00000110852	9976	12	9852984	9870136	-
CMYA5	-1.78924	2.20071e-08	1.57872e-07	down	ENSG00000164309	202333	5	79689877	79800240	+
GDF15	-1.14649	3.0652e-200	1.31612e-197	down	ENSG00000130513	9518	19	18374731	18389176	+
NEK2	1.60195	4.17349e-108	6.99314e-106	up	ENSG00000117650	4751	1	211658657	211675630	-
KCNH1	-1.27816	2.58171e-07	1.6453e-06	down	ENSG00000143473	3756	1	210676823	211134180	-
MIR210HG	2.15706	6.06552e-16	8.11229e-15	up	ENSG00000247095	100506211	11	565660	568457	-
TNFRSF9	-1.20472	5.36507e-26	1.22588e-24	down	ENSG00000049249	3604	1	7915894	7943165	-
KLHL4	-1.71164	1.15405e-40	4.62743e-39	down	ENSG00000102271	56062	X	87517749	87670050	+
KCNS3	1.6001	6.9026e-07	4.19902e-06	up	ENSG00000170745	3790	2	17877847	18361616	+
RRM2	1.04483	5.99426e-34	1.90357e-32	up	ENSG00000171848	6241	2	10120698	10131419	+
ST3GAL6	-1.38663	3.89467e-09	3.03017e-08	down	ENSG00000064225	10402	3	98732236	98821201	+
CEBPD	1.27612	2.6164e-22	5.07759e-21	up	ENSG00000221869	1052	8	47736909	47739086	-
NIPAL4	-1.35586	1.79344e-12	1.87059e-11	down	ENSG00000172548	348938	5	157460019	157474717	+
EME1	1.12595	2.87232e-13	3.19992e-12	up	ENSG00000154920	146956	17	50373220	50381483	+
EMP2	1.11493	8.97713e-16	1.1845e-14	up	ENSG00000213853	2013	16	10528422	10580698	-
ASRGL1	1.03071	0.00196328	0.00693219	up	ENSG00000162174	80150	11	62337448	62393412	+
CRIP2	1.43717	3.18465e-55	1.91917e-53	up	ENSG00000182809	1397	14	105472962	105480170	+
ARVCF	-1.40715	1.86056e-16	2.57012e-15	down	ENSG00000099889	421	22	19969896	20016808	-
ENO2	1.09801	2.15401e-65	1.62023e-63	up	ENSG00000111674	2026	12	6913745	6923698	+
ABL2	-1.15487	5.61111e-104	8.82787e-102	down	ENSG00000143322	27	1	179099327	179229684	-
DNMT3B	1.45715	2.65379e-20	4.59233e-19	up	ENSG00000088305	1789	20	32762385	32809356	+
MTUS1	1.28641	8.40941e-247	5.09759e-244	up	ENSG00000129422	57509	8	17643795	17800917	-
FAM20C	1.35263	1.35562e-20	2.37377e-19	up	ENSG00000177706	56975	7	192969	260745	+
CRLF2	2.09654	1.48019e-05	7.52881e-05	up	ENSG00000205755	64109	X	1187549	1212750	-
C10orf10	1.715	0.00616424	0.0193607	up	ENSG00000165507	11067	10	44970981	44978810	-
NCAPG	1.23441	2.21242e-62	1.55624e-60	up	ENSG00000109805	64151	4	17810902	17844862	+
NCAPH	1.74686	1.19198e-73	1.05437e-71	up	ENSG00000121152	23397	2	96335787	96373845	+
LRRC45	1.76265	4.52974e-25	9.94228e-24	up	ENSG00000169683	201255	17	82023302	82031151	+
VAMP5	2.6327	0.00739742	0.0227113	up	ENSG00000168899	10791	2	85584408	85593412	+
LRRC55	2.88238	0.0041436	0.0136225	up	ENSG00000183908	219527	11	57181747	57191717	+
BEND4	4.10293	0.0155891	0.0438994	up	ENSG00000188848	389206	4	42110938	42152878	-
EREG	-1.80383	0	0	down	ENSG00000124882	2069	4	74365143	74388751	+
ERN1	-1.42893	7.78656e-178	2.67468e-175	down	ENSG00000178607	2081	17	64039142	64130819	-
PLA2G15	1.09448	1.25799e-07	8.29667e-07	up	ENSG00000103066	23659	16	68245304	68261062	+
C17orf97	1.54839	0.0144464	0.0410733	up	ENSG00000187624	400566	17	410327	431062	+
RTN4RL2	1.08689	4.12358e-15	5.16324e-14	up	ENSG00000186907	349667	11	57460549	57477534	+
LLGL2	1.13	2.76367e-37	9.90747e-36	up	ENSG00000073350	3993	17	75525080	75575208	+
RYR2	2.56832	0.00301669	0.0102327	up	ENSG00000198626	6262	1	237042205	237833988	+
NCALD	1.15196	7.2048e-06	3.81725e-05	up	ENSG00000104490	83988	8	101686543	102124907	-
JAG2	1.18615	1.48328e-27	3.59922e-26	up	ENSG00000184916	3714	14	105140981	105168824	-
THAP9-AS1	-1.22228	2.00777e-45	9.19559e-44	down	ENSG00000251022	100499177	4	82893009	82900960	-
NNAT	1.42049	0.00122023	0.00450375	up	ENSG00000053438	4826	20	37521215	37523693	+
C6orf118	5.45752	0.00101982	0.0038271	up	ENSG00000112539	168090	6	165279664	165309607	-
ETS1	-1.66035	1.72114e-290	1.14428e-287	down	ENSG00000134954	2113	11	128458761	128587558	-
NNMT	1.09113	5.05217e-92	6.46741e-90	up	ENSG00000166741	4837	11	114257787	114313285	+
NOA1	1.21035	2.32716e-31	6.60645e-30	up	ENSG00000084092	84273	4	56963370	56978823	-
NOCT	-1.15721	2.67908e-17	3.89667e-16	down	ENSG00000151014	25819	4	139015789	139045939	+
ARRDC4	-1.47921	6.88921e-16	9.19008e-15	down	ENSG00000140450	91947	15	97960698	97973838	+
ZDHHC12	1.29323	8.00386e-17	1.13219e-15	up	ENSG00000160446	84885	9	128720869	128724127	-
GDPD5	1.64261	3.35899e-13	3.71998e-12	up	ENSG00000158555	81544	11	75434640	75525903	-
ARHGDIB	1.76859	0.00139463	0.00509183	up	ENSG00000111348	397	12	14942017	14961728	-
SLFNL1	-1.153	6.18123e-13	6.68039e-12	down	ENSG00000171790	200172	1	41015597	41023237	-
SAMD14	2.26433	0.000289704	0.00119679	up	ENSG00000167100	201191	17	50110040	50129882	-
NOX5	2.63731	0.00515602	0.0165317	up	ENSG00000255346	79400	15	68930525	69062743	+
MIR600HG	1.3069	8.96914e-07	5.36431e-06	up	ENSG00000236901	81571	9	123109494	123115477	-
SAMD4A	-1.28391	3.15365e-56	1.92298e-54	down	ENSG00000020577	23034	14	54567097	54793315	+
SFRP1	1.04961	6.82266e-52	3.72984e-50	up	ENSG00000104332	6422	8	41261958	41309497	-
RIMKLA	1.72166	5.30778e-15	6.60987e-14	up	ENSG00000177181	284716	1	42380795	42422578	+
CAVIN2	1.38916	1.87067e-54	1.0953e-52	up	ENSG00000168497	8436	2	191834302	191847255	-
CAVIN3	1.42839	1.20048e-07	7.94284e-07	up	ENSG00000170955	112464	11	6318946	6320647	-
PCDHB17P	-1.48609	0.0135808	0.038929	down	ENSG00000255622	54661	5	141155996	141159061	+
HMGB2	1.17764	2.50332e-101	3.79363e-99	up	ENSG00000164104	3148	4	173331695	173335125	-
RBM14	1.34498	7.60165e-62	5.27508e-60	up	ENSG00000239306	10432	11	66616582	66627347	+
RAB40B	1.52163	4.11807e-09	3.19313e-08	up	ENSG00000141542	10966	17	82654973	82698728	-
BEST3	-1.83337	0.00355954	0.0118959	down	ENSG00000127325	144453	12	69643360	69699476	-
CNGB1	2.04375	0.00961786	0.0286492	up	ENSG00000070729	1258	16	57882340	57971116	-
RAB39B	-1.31431	3.18389e-27	7.59489e-26	down	ENSG00000155961	116442	X	155258241	155264589	-
KLRG1	1.01088	0.00869203	0.0261522	up	ENSG00000139187	10219	12	8950044	9010760	+
CENPA	1.93271	1.40189e-75	1.30737e-73	up	ENSG00000115163	1058	2	26764289	26801067	+
CENPU	1.55868	3.03659e-32	8.91513e-31	up	ENSG00000151725	79682	4	184694618	184734133	-
CENPE	1.40452	4.0093e-135	9.38997e-133	up	ENSG00000138778	1062	4	103105806	103198409	-
CENPF	1.59032	0	0	up	ENSG00000117724	1063	1	214603195	214664588	+
CENPH	1.3611	7.57616e-31	2.11292e-29	up	ENSG00000153044	64946	5	69189548	69210357	+
CENPI	1.59545	1.66114e-44	7.45885e-43	up	ENSG00000102384	2491	X	101098218	101163681	+
NRGN	1.53261	0.00718829	0.0221385	up	ENSG00000154146	4900	11	124739846	124747210	+
CCDC96	1.48844	0.00484181	0.0156508	up	ENSG00000173013	257236	4	7040849	7042939	-
CCDC87	1.22305	0.0158805	0.0445665	up	ENSG00000182791	55231	11	66590176	66593083	-
CCDC81	-1.72191	0.00157884	0.00568979	down	ENSG00000149201	60494	11	86374736	86423109	+
CSRNP1	-1.40972	3.81383e-39	1.45831e-37	down	ENSG00000144655	64651	3	39141855	39154562	-
OTUD7A	-1.13981	0.00065949	0.00255972	down	ENSG00000169918	161725	15	31475398	31870789	-
SREBF2	1.38679	6.95506e-162	2.07745e-159	up	ENSG00000198911	6721	22	41833079	41907308	+
PDIK1L	-1.22931	1.92662e-18	3.00815e-17	down	ENSG00000175087	149420	1	26111165	26125543	+
PKD1P5	1.03861	0.00992268	0.0294508	up	ENSG00000254681	110006322	16	18374521	18401940	-
AANAT	1.61019	0.00435778	0.0142448	up	ENSG00000129673	15	17	76453351	76470117	+
MUC16	2.4398	1.87097e-14	2.23541e-13	up	ENSG00000181143	94025	19	8848844	8981342	-
ASB18	5.16306	0.00262149	0.0090274	up	ENSG00000182177	401036	2	236194872	236264409	-
CEP55	1.91581	0	0	up	ENSG00000138180	55165	10	93496632	93529092	+
FRMD4B	-1.28429	1.21295e-11	1.19043e-10	down	ENSG00000114541	23150	3	69169990	69542583	-
CCDC18	1.2238	1.40488e-14	1.69029e-13	up	ENSG00000122483	343099	1	93179919	93278730	+
NSG1	1.56031	0.00721398	0.0222109	up	ENSG00000168824	27065	4	4348140	4419058	+
CCDC77	1.354	9.88224e-34	3.11427e-32	up	ENSG00000120647	84318	12	389273	442645	+
LINC00476	1.00713	0.0161667	0.0452774	up	ENSG00000175611	100128782	9	95759231	95875977	-
FRAT2	1.35442	2.04736e-07	1.31657e-06	up	ENSG00000181274	23401	10	97332497	97334709	-
SAA1	1.53997	4.40517e-09	3.40295e-08	up	ENSG00000173432	6288	11	18266174	18269977	+
SAA2	2.10745	1.42775e-11	1.38801e-10	up	ENSG00000134339	6289	11	18239223	18248643	-
AMOT	2.97859	0.00228895	0.00797822	up	ENSG00000126016	154796	X	112774503	112840815	-
RBMS3	-1.23201	5.05312e-09	3.87732e-08	down	ENSG00000144642	27303	3	28574791	30010391	+
SAT1	-1.05286	0	0	down	ENSG00000130066	6303	X	23783173	23786226	+
PTPRB	1.19003	0.0129044	0.0372335	up	ENSG00000127329	5787	12	70515866	70637440	-
ANLN	1.13049	8.8846e-136	2.10473e-133	up	ENSG00000011426	54443	7	36389806	36453791	+
PTPRH	-1.08852	1.66329e-20	2.90511e-19	down	ENSG00000080031	5794	19	55181248	55209506	-
ANO7	1.5863	1.81057e-05	9.0859e-05	up	ENSG00000146205	50636	2	241188509	241225377	+
ANO1	1.62879	0.017079	0.0475031	up	ENSG00000131620	55107	11	70078302	70189528	+
LINC00707	-1.02568	9.33364e-47	4.42222e-45	down	ENSG00000238266	100507127	10	6779598	6842906	+
RPLP0P2	-2.17968	0.0170094	0.0473352	down	ENSG00000243742	113157	11	61615036	61639449	+
ASF1B	1.47649	3.2441e-24	6.81558e-23	up	ENSG00000105011	55723	19	14119509	14136956	-
NUF2	1.20843	9.50827e-42	3.94297e-40	up	ENSG00000143228	83540	1	163266576	163355764	+
ANXA6	1.87027	4.16892e-82	4.40622e-80	up	ENSG00000197043	309	5	151100712	151157882	-
MYORG	1.18817	9.67852e-15	1.17962e-13	up	ENSG00000164976	57462	9	34366670	34376853	-
SCG2	-1.38351	5.57139e-13	6.05944e-12	down	ENSG00000171951	7857	2	223596940	223602503	-
USP44	-1.04713	6.22955e-05	0.000287614	down	ENSG00000136014	84101	12	95516560	95551490	-
NEURL1	-1.73713	0.000367891	0.00149669	down	ENSG00000107954	9148	10	103493979	103592552	+
ZNF14	-1.07411	1.64154e-08	1.19295e-07	down	ENSG00000105708	7561	19	19710471	19733097	-
LINC01473	-1.70081	0.00674558	0.0209756	down	ENSG00000237877	101927217	2	186032891	186083233	-
MAP3K8	1.06401	2.02808e-42	8.56532e-41	up	ENSG00000107968	1326	10	30433937	30461833	+
CERS1	1.70151	0.00832999	0.0252287	up	ENSG00000223802	10715	19	18868545	18896727	-
CERKL	1.08764	0.00749049	0.0229628	up	ENSG00000188452	375298	2	181536676	181680665	-
SDE2	-1.02114	4.02827e-32	1.17429e-30	down	ENSG00000143751	163859	1	225982702	225999331	-
ZNF83	-1.54302	0.0044768	0.0145807	down	ENSG00000167766	55769	19	52594060	52690496	-
EEF2K	1.04717	1.84186e-29	4.79909e-28	up	ENSG00000103319	29904	16	22206282	22288732	+
GAL3ST1	1.50772	8.43108e-13	9.01268e-12	up	ENSG00000128242	9514	22	30554635	30574587	-
STRIP2	1.09079	1.48814e-06	8.64692e-06	up	ENSG00000128578	57464	7	129434433	129488399	+
TM4SF20	1.65526	6.06624e-17	8.62243e-16	up	ENSG00000168955	79853	2	227362156	227381995	-
FLJ16779	1.18833	5.65567e-05	0.000262649	up	ENSG00000275620	100192386	20	63253978	63261615	+
NXF4	3.50208	0.0175222	0.0485849	up	ENSG00000196970	55999	X	102549965	102571695	+
LINC01619	-1.46756	9.15959e-05	0.000411463	down	ENSG00000257242	256021	12	91984976	92142914	-
LINC01637	1.0556	0.0176791	0.0489543	up	ENSG00000237476	101928891	22	20957092	20964679	+
AREG	-1.55892	5.40601e-186	2.18466e-183	down	ENSG00000109321	374	4	74445134	74455009	+
NPTX1	-1.06549	1.58607e-33	4.95285e-32	down	ENSG00000171246	4884	17	80467148	80477843	-
TONSL	1.00334	4.56576e-13	4.99471e-12	up	ENSG00000160949	4796	8	144428775	144444444	-
KLHL13	1.45731	0.00199358	0.00703436	up	ENSG00000003096	90293	X	117897813	118117340	-
LINC01529	1.22749	0.00474007	0.0153436	up	ENSG00000225872	644050	19	35785697	35797902	-
LINC01583	-1.30679	9.18848e-05	0.000412491	down	ENSG00000259518	101929690	15	82088594	82097694	+
ANKRD22	-1.42241	0.014135	0.0403382	down	ENSG00000152766	118932	10	88822132	88851818	-
ASPM	1.90579	0	0	up	ENSG00000066279	259266	1	197084128	197146694	-
RHEBL1	1.25062	0.00043126	0.00173362	up	ENSG00000167550	121268	12	49064685	49070025	-
MPZL3	-1.01711	0.00815252	0.024764	down	ENSG00000160588	196264	11	118226690	118252350	-
PTTG1	1.63966	4.53163e-160	1.31545e-157	up	ENSG00000164611	9232	5	160421822	160428744	+
SGO1	1.16693	1.67284e-13	1.89228e-12	up	ENSG00000129810	151648	3	20160593	20186292	-
SGO2	1.56978	1.58413e-98	2.33206e-96	up	ENSG00000163535	151246	2	200510008	200583782	+
MCTP1	-1.03878	7.30298e-44	3.24434e-42	down	ENSG00000175471	79772	5	94703741	95284575	-
ATF3	-2.12931	7.72974e-113	1.35008e-110	down	ENSG00000162772	467	1	212565334	212620777	+
PIP5K1C	1.1033	2.42994e-26	5.62077e-25	up	ENSG00000186111	23396	19	3630183	3700479	-
FASN	1.17621	1.89994e-96	2.68204e-94	up	ENSG00000169710	2194	17	82078333	82098332	-
LINC01012	-1.21481	4.28962e-06	2.34943e-05	down	ENSG00000281706	100507173	6	27694035	27710222	+
PCDH1	-1.66652	1.50255e-29	3.93989e-28	down	ENSG00000156453	5097	5	141853111	141879246	-
PCDH9	1.23067	2.19096e-85	2.44085e-83	up	ENSG00000184226	5101	13	66302834	67230445	-
UBE2C	1.10855	1.42362e-34	4.6499e-33	up	ENSG00000175063	11065	20	45812576	45816957	+
UBE2T	1.36395	3.39507e-33	1.03509e-31	up	ENSG00000077152	29089	1	202331657	202341980	-
DACT3	2.0707	0.0166833	0.0465408	up	ENSG00000197380	147906	19	46647612	46661138	-
GREM2	1.73405	0.00413334	0.0135931	up	ENSG00000180875	64388	1	240489573	240612149	-
HMOX1	1.42979	5.34704e-227	2.75506e-224	up	ENSG00000100292	3162	22	35380361	35394214	+
TOP3B	-1.74052	0.0155581	0.0438289	down	ENSG00000100038	8940	22	21957025	21982816	-
FCMR	-2.15734	2.87875e-09	2.26627e-08	down	ENSG00000162894	9214	1	206904386	206923247	-
MAP6D1	3.32558	0.00297878	0.0101124	up	ENSG00000180834	79929	3	183815876	183825594	-
MRPL23-AS1	-2.3776	0.00389507	0.0128794	down	ENSG00000226416	100133545	11	1983237	1989920	-
OLFM1	1.65581	3.25886e-17	4.72328e-16	up	ENSG00000130558	10439	9	135075422	135121179	+
PPM1K	-1.37168	5.26307e-09	4.03092e-08	down	ENSG00000163644	152926	4	88257620	88284769	-
BARX1	1.31418	1.11106e-07	7.39152e-07	up	ENSG00000131668	56033	9	93951622	93955372	-
RASSF4	1.06095	6.05642e-07	3.71607e-06	up	ENSG00000107551	83937	10	44959407	44995891	+
RASSF7	1.62532	1.7781e-25	3.96609e-24	up	ENSG00000099849	8045	11	560404	564021	+
CALCB	-2.32057	1.62936e-12	1.70376e-11	down	ENSG00000175868	797	11	14904997	15082342	+
FDPS	1.12015	7.98857e-27	1.87309e-25	up	ENSG00000160752	2224	1	155308748	155320666	+
CALB1	-3.11626	0.00444766	0.0145064	down	ENSG00000104327	793	8	90058608	90095475	-
H3F3B	-1.08803	0	0	down	ENSG00000132475	3021	17	75776434	75785893	-
LINC01119	1.49089	0.017987	0.0496502	up	ENSG00000239332	100134259	2	46816697	46859007	+
SKP2	1.25716	2.68964e-19	4.41701e-18	up	ENSG00000145604	6502	5	36151989	36184319	+
CAMLG	1.13287	1.27167e-35	4.31071e-34	up	ENSG00000164615	819	5	134738501	134752160	+
SHCBP1	1.49771	5.75393e-80	5.81316e-78	up	ENSG00000171241	79801	16	46580554	46621626	-
DPYSL5	1.16676	1.32042e-06	7.73123e-06	up	ENSG00000157851	56896	2	26847747	26950351	+
TXNIP	-1.87882	9.63272e-32	2.77665e-30	down	ENSG00000265972	10628	1	145992435	145996600	-
GRID1	1.00263	0.0134033	0.0384524	up	ENSG00000182771	2894	10	85599555	86366493	-
FBXW10	1.00182	1.38887e-15	1.81283e-14	up	ENSG00000171931	10517	17	18744024	18779349	+
TTC29	-1.83019	0.00426099	0.0139683	down	ENSG00000137473	83894	4	146706638	146945882	-
SBDSP1	-1.07842	7.34633e-33	2.1975e-31	down	ENSG00000225648	155370	7	72829425	72836701	+
FGF2	-1.33137	1.06743e-207	4.88885e-205	down	ENSG00000138685	2247	4	122826708	122898236	+
RTN4R	1.73572	4.9725e-09	3.81973e-08	up	ENSG00000040608	65078	22	20241415	20283246	-
CTDSPL	1.34432	1.4892e-31	4.26877e-30	up	ENSG00000144677	10217	3	37861960	37984469	+
SMOX	-1.17062	5.64133e-301	4.00924e-298	down	ENSG00000088826	54498	20	4120980	4187747	+
PDCD1LG2	-1.66456	0.00261372	0.00900213	down	ENSG00000197646	80380	9	5510570	5571254	+
GINS4	1.49822	1.05014e-25	2.37059e-24	up	ENSG00000147536	84296	8	41529206	41545046	+
OAS1	1.16855	1.13264e-08	8.35495e-08	up	ENSG00000089127	4938	12	112906777	112933222	+
FGFBP1	2.18981	0.0115396	0.0337204	up	ENSG00000137440	9982	4	15935569	15938740	-
POU5F1	1.70325	1.72839e-11	1.67397e-10	up	ENSG00000204531	5460	6	31164337	31180731	-
FNDC8	-1.51696	0.0179199	0.0495079	down	ENSG00000073598	54752	17	35121579	35130732	+
FICD	-1.09492	1.90383e-15	2.45697e-14	down	ENSG00000198855	11153	12	108515185	108525837	+
SLC6A3	3.58359	0.0117859	0.0343197	up	ENSG00000142319	6531	5	1392790	1445430	-
ENKUR	1.04023	0.0055943	0.017793	up	ENSG00000151023	219670	10	24981979	25062279	-
IMPG2	-2.33412	0.00189314	0.00670177	down	ENSG00000081148	50939	3	101222546	101320560	-
SOX2	1.14109	1.28972e-05	6.60892e-05	up	ENSG00000181449	6657	3	181711924	181714436	+
TTLL11	-1.01333	0.000271392	0.00112815	down	ENSG00000175764	158135	9	121821928	122093606	-
ZWINT	1.46841	2.20339e-62	1.5552e-60	up	ENSG00000122952	11130	10	56357228	56361275	-
INCENP	1.45761	3.42377e-65	2.55666e-63	up	ENSG00000149503	3619	11	62123973	62153163	+
ODC1	-1.37566	4.2912e-296	2.94805e-293	down	ENSG00000115758	4953	2	10439968	10448504	-
GNAI2	1.16635	8.05042e-40	3.11878e-38	up	ENSG00000114353	2771	3	50226292	50259355	+
MIR22HG	-1.28088	3.06295e-56	1.87322e-54	down	ENSG00000186594	84981	17	1711493	1717174	-
SQLE	1.14443	2.74414e-89	3.32686e-87	up	ENSG00000104549	6713	8	124998497	125022283	+
SLCO2B1	1.68422	3.91026e-40	1.53506e-38	up	ENSG00000137491	11309	11	75100563	75206549	+
PCLAF	2.283	2.01554e-20	3.50847e-19	up	ENSG00000166803	9768	15	64364311	64387687	-
MAGED1	1.45415	8.1084e-91	1.00671e-88	up	ENSG00000179222	9500	X	51803007	51902357	+
NLRP9	-2.38559	0.015278	0.0431342	down	ENSG00000185792	338321	19	55708432	55738402	-
GAS2L1	1.08516	3.87008e-18	5.94798e-17	up	ENSG00000185340	10634	22	29306582	29312785	+
KDM6B	-1.23951	1.21008e-110	2.06113e-108	down	ENSG00000132510	23135	17	7839904	7854796	+
IQGAP3	1.59815	3.12128e-165	9.46024e-163	up	ENSG00000183856	128239	1	156525405	156572604	-
SPC24	1.87637	2.58445e-13	2.89015e-12	up	ENSG00000161888	147841	19	11131520	11155808	-
SPC25	2.04854	8.99051e-37	3.17829e-35	up	ENSG00000152253	57405	2	168834132	168913371	-
STMN1	1.26144	4.17502e-115	7.68278e-113	up	ENSG00000117632	3925	1	25884181	25906991	-
AEN	-1.04882	1.49552e-115	2.80207e-113	down	ENSG00000181026	64782	15	88621296	88632282	+
NOTCH3	1.06731	2.7916e-33	8.56172e-32	up	ENSG00000074181	4854	19	15159038	15200981	-
SDAD1P1	1.02753	2.17616e-05	0.000107996	up	ENSG00000228451	157489	8	26379259	26382953	-
ALK	2.05488	0.00945865	0.0282328	up	ENSG00000171094	238	2	29192774	29921566	-
SPAG5	1.8973	4.34993e-184	1.72408e-181	up	ENSG00000076382	10615	17	28577565	28599279	-
MGAT4C	5.54028	0.000425156	0.00171042	up	ENSG00000182050	25834	12	85955666	86838904	-
INPP5D	1.33733	0.00085316	0.00324242	up	ENSG00000168918	3635	2	233059967	233207903	+
ABCG1	-1.12396	6.78859e-21	1.20719e-19	down	ENSG00000160179	9619	21	42199689	42297244	+
STIL	1.35539	1.03985e-41	4.29487e-40	up	ENSG00000123473	6491	1	47250139	47314147	-
SPDEF	1.95466	0.000258861	0.00108086	up	ENSG00000124664	25803	6	34537802	34556333	-
FADS2	2.04549	0	0	up	ENSG00000134824	9415	11	61792980	61867354	+
RACGAP1	1.2654	1.33932e-122	2.73302e-120	up	ENSG00000161800	29127	12	49976923	50033136	-
CA9	2.36365	8.10751e-23	1.61601e-21	up	ENSG00000107159	768	9	35673856	35681159	+
CD9	1.05634	7.71285e-69	6.2338e-67	up	ENSG00000010278	928	12	6199715	6238271	+
CLEC11A	-1.00523	0.00169865	0.00607481	down	ENSG00000105472	6320	19	50723329	50725718	+
BCAN	-1.27631	1.28661e-18	2.04606e-17	down	ENSG00000132692	63827	1	156641390	156659532	+
CIT	1.6916	6.59153e-166	2.02763e-163	up	ENSG00000122966	11113	12	119685790	119877291	-
DCAF12L2	2.09912	0.011201	0.0328335	up	ENSG00000198354	340578	X	126163499	126166097	-
MTNR1A	-4.32134	0.017965	0.0495992	down	ENSG00000168412	4543	4	186533655	186555567	-
CNP	1.04081	8.94709e-47	4.24884e-45	up	ENSG00000173786	1267	17	41966741	41977731	+
SAPCD2	2.62607	1.10487e-73	9.81527e-72	up	ENSG00000186193	89958	9	137062124	137070588	-
BCO2	1.47688	0.0176102	0.0487963	up	ENSG00000197580	83875	11	112175467	112224699	+
STOX1	1.48242	0.000283772	0.00117512	up	ENSG00000165730	219736	10	68827541	68895432	+
DBI	1.37697	2.5405e-70	2.11982e-68	up	ENSG00000155368	1622	2	119366921	119372560	+
BDNF	-1.14009	2.02419e-31	5.75428e-30	down	ENSG00000176697	627	11	27654893	27722058	-
LINGO1	1.16306	2.39971e-08	1.71194e-07	up	ENSG00000169783	84894	15	77613027	77820900	-
MDGA1	1.39151	1.02478e-06	6.09192e-06	up	ENSG00000112139	266727	6	37630679	37699306	-
PCSK9	4.0024	1.29659e-33	4.0612e-32	up	ENSG00000169174	255738	1	55039548	55064852	+
EDA	1.93386	0.000901838	0.00341859	up	ENSG00000158813	1896	X	69616067	70039469	+
TMEM200C	-4.34871	0.00691221	0.0214082	down	ENSG00000206432	645369	18	5882072	5895955	-
SLC16A13	1.1414	2.80706e-13	3.1306e-12	up	ENSG00000174327	201232	17	7036075	7040121	+
GPR153	1.15445	0.000282237	0.00116923	up	ENSG00000158292	387509	1	6247346	6260975	-
MAP3K20-AS1	-1.93075	0.00565908	0.0179685	down	ENSG00000238133	339751	2	173166446	173282036	-
BEX2	-1.51765	3.65092e-30	9.87473e-29	down	ENSG00000133134	84707	X	103309346	103311046	-
TNFAIP8L1	1.82155	3.12275e-30	8.46841e-29	up	ENSG00000185361	126282	19	4639518	4655568	+
AKAP5	1.13316	0.00169474	0.00606254	up	ENSG00000179841	9495	14	64465499	64474503	+
NFKBIB	-1.01585	3.41749e-62	2.38761e-60	down	ENSG00000104825	4793	19	38899700	38908893	+
FGB	2.01869	2.21669e-06	1.25753e-05	up	ENSG00000171564	2244	4	154562956	154571086	+
FGA	1.29789	3.29019e-18	5.07946e-17	up	ENSG00000171560	2243	4	154583126	154590766	-
RGS10	1.05394	1.92554e-18	3.00815e-17	up	ENSG00000148908	6001	10	119499828	119542708	-
EVX1-AS	-4.52653	0.00441251	0.0144078	down	ENSG00000253405	101410536	7	27241429	27247229	-
FOS	1.26645	1.43682e-05	7.32084e-05	up	ENSG00000170345	2353	14	75278774	75282230	+
FST	-1.34315	6.77313e-09	5.12273e-08	down	ENSG00000134363	10468	5	53480409	53487134	+
NDC80	1.61065	2.2402e-43	9.74061e-42	up	ENSG00000080986	10403	18	2571511	2616635	+
SYNM	1.0091	4.03753e-37	1.43968e-35	up	ENSG00000182253	23336	15	99098217	99135593	+
GDA	1.1021	0.00454465	0.0147737	up	ENSG00000119125	9615	9	72114595	72257193	+
GEM	-1.56899	8.70354e-44	3.84935e-42	down	ENSG00000164949	2669	8	94249253	94262350	-
SYT1	-1.16543	1.60884e-70	1.35339e-68	down	ENSG00000067715	6857	12	78863993	79452008	+
SYT7	1.23354	0.000210639	0.00089253	up	ENSG00000011347	9066	11	61515313	61581148	-
GPI	1.03537	8.81177e-50	4.58613e-48	up	ENSG00000105220	2821	19	34359480	34402156	+
GSC	1.81516	0.0133632	0.0383747	up	ENSG00000133937	145258	14	94768216	94770230	-
CSPG5	2.43842	1.07414e-06	6.367e-06	up	ENSG00000114646	10675	3	47562239	47580792	-
ESCO2	1.22589	5.45894e-20	9.34458e-19	up	ENSG00000171320	157570	8	27771949	27812640	+
GABRD	3.54737	0.000525046	0.00207422	up	ENSG00000187730	2563	1	2019298	2030758	+
A2M-AS1	1.44669	0.000754175	0.00289559	up	ENSG00000245105	144571	12	9065177	9068060	+
HLF	-1.24163	7.90012e-07	4.76225e-06	down	ENSG00000108924	3131	17	55265012	55325065	+
HLX	-1.50908	2.03028e-05	0.000101219	down	ENSG00000136630	3142	1	220879400	220885059	+
HPX	1.05224	0.000962953	0.00363222	up	ENSG00000110169	3263	11	6431049	6442617	-
PPP1R3G	1.25825	0.000208205	0.000882633	up	ENSG00000219607	648791	6	5084581	5089487	+
PPP1R1C	-1.17135	0.000123419	0.000542821	down	ENSG00000150722	151242	2	181954241	182131398	+
KIF14	1.76897	7.39641e-184	2.82296e-181	up	ENSG00000118193	9928	1	200551497	200620734	-
KIF12	1.34732	0.000708853	0.00273483	up	ENSG00000136883	113220	9	114086126	114099291	-
KIF15	1.4607	2.97343e-54	1.73114e-52	up	ENSG00000163808	56992	3	44761717	44873376	+
KIF23	1.46912	3.50769e-178	1.22531e-175	up	ENSG00000137807	9493	15	69414246	69448427	+
KIF2C	1.02174	7.43133e-40	2.88436e-38	up	ENSG00000142945	11004	1	44739818	44767767	+
STX11	-1.15367	0.00319079	0.010778	down	ENSG00000135604	8676	6	144150526	144188370	+
ERCC6L	2.03218	6.77717e-48	3.34958e-46	up	ENSG00000186871	54821	X	72204657	72239047	-
KIF4A	1.3333	3.2655e-103	4.98533e-101	up	ENSG00000090889	24137	X	70290090	70420832	+
ILK	-1.52986	1.27045e-05	6.51666e-05	down	ENSG00000166333	3611	11	6603708	6610874	+
PMFBP1	1.24691	0.00168633	0.00603495	up	ENSG00000118557	83449	16	72112157	72176878	-
PRIMA1	5.37507	0.000738115	0.00284028	up	ENSG00000175785	145270	14	93718298	93788481	-
SYCP2	1.05474	2.75158e-06	1.54734e-05	up	ENSG00000196074	10388	20	59863563	59933655	-
HILPDA	1.38161	6.91459e-38	2.55394e-36	up	ENSG00000135245	29923	7	128455849	128458418	+
CEACAM6	1.06915	1.9255e-18	3.00815e-17	up	ENSG00000086548	4680	19	41750977	41772208	+
CEACAM5	1.68099	7.45345e-05	0.000339557	up	ENSG00000105388	1048	19	41708585	41729798	+
S1PR5	1.6435	1.15995e-07	7.68948e-07	up	ENSG00000180739	53637	19	10512742	10517931	-
JUN	-2.24075	0	0	down	ENSG00000177606	3725	1	58780788	58784327	-
PCYT2	1.68795	4.58954e-25	1.00521e-23	up	ENSG00000185813	5833	17	81900965	81911464	-
BRI3BP	1.06331	1.62641e-26	3.79188e-25	up	ENSG00000184992	140707	12	124993700	125031231	+
ANKFN1	-1.06688	0.00207143	0.00728409	down	ENSG00000153930	162282	17	55882301	56511659	+
KMO	1.25574	0.00618142	0.0194088	up	ENSG00000117009	8564	1	241532134	241595642	+
CCNB1IP1	-1.15907	1.75459e-56	1.07625e-54	down	ENSG00000100814	57820	14	20311368	20333312	-
TCAF2	1.66685	0.00494854	0.0159508	up	ENSG00000170379	285966	7	143620950	143730409	+
LMNB2	1.02153	1.91334e-92	2.49582e-90	up	ENSG00000176619	84823	19	2427638	2456996	-
LMNB1	1.73004	9.02293e-148	2.4151e-145	up	ENSG00000113368	4001	5	126776623	126837020	+
FAM241A	-1.31069	4.76057e-33	1.43654e-31	down	ENSG00000174749	132720	4	112145397	112195256	+
KNSTRN	1.62796	5.28584e-53	3.00113e-51	up	ENSG00000128944	90417	15	40382721	40394246	+
KIFC1	1.74151	1.49936e-66	1.14451e-64	up	ENSG00000237649	3833	6	33391536	33409924	+
ORC1	1.24446	2.77399e-11	2.64317e-10	up	ENSG00000085840	4998	1	52372829	52404459	-
FANCA	1.29632	3.55228e-29	9.14012e-28	up	ENSG00000187741	2175	16	89737549	89816657	-
LBH	1.13916	3.69469e-62	2.57255e-60	up	ENSG00000213626	81606	2	30231531	30323730	+
DNAJB2	-1.05977	9.27418e-59	6.01072e-57	down	ENSG00000135924	3300	2	219279267	219286900	+
DNAJB9	-1.20594	2.20019e-43	9.6072e-42	down	ENSG00000128590	4189	7	108569568	108574850	+
LOX	1.03043	4.53663e-07	2.81203e-06	up	ENSG00000113083	4015	5	122063195	122078360	-
LSS	1.8986	2.45255e-89	2.99095e-87	up	ENSG00000160285	4047	21	46188141	46228824	-
LXN	1.53087	1.41745e-77	1.37154e-75	up	ENSG00000079257	56925	3	158645822	158672693	-
COL9A3	2.02843	0.0149256	0.0422724	up	ENSG00000092758	1299	20	62816244	62841159	+
DOC2A	1.25416	1.81765e-10	1.60711e-09	up	ENSG00000149927	8448	16	30005509	30023270	-
MVD	1.5244	9.38359e-34	2.96165e-32	up	ENSG00000167508	4597	16	88651935	88663161	-
MVK	1.02014	6.88769e-11	6.30352e-10	up	ENSG00000110921	4598	12	109573255	109598117	+
CIDECP	-1.02347	4.26554e-10	3.66915e-09	down	ENSG00000186162	152302	3	10014238	10026365	-
NKAPP1	1.1253	0.00121081	0.00447299	up	ENSG00000233382	158801	X	120120953	120245267	-
BNC1	-1.2902	0.0100968	0.0298901	down	ENSG00000169594	646	15	83255903	83284714	-
NGF	-2.23952	3.0981e-05	0.000149993	down	ENSG00000134259	4803	1	115285918	115338236	-
COL8A2	1.92828	0.0120347	0.0349641	up	ENSG00000171812	1296	1	36095236	36125220	-
NOV	1.5342	0.000260268	0.00108547	up	ENSG00000136999	4856	8	119416306	119424353	+
CXCR4	1.69189	0.00252764	0.00872462	up	ENSG00000121966	7852	2	136114349	136118165	-
TBCD	1.11734	6.85445e-75	6.2509e-73	up	ENSG00000141556	6904	17	82752064	82945922	+
CXCL6	2.12251	1.1858e-10	1.06166e-09	up	ENSG00000124875	6372	4	73836497	73849064	+
DOCK8	1.56284	0.000153964	0.000666639	up	ENSG00000107099	81704	9	214854	465259	+
LINC01842	1.97845	6.01969e-05	0.000278737	up	ENSG00000267147	101928845	19	14333743	14343916	+
IL12RB2	-2.3716	0.000917897	0.00347308	down	ENSG00000081985	3595	1	67307364	67396900	+
C1GALT1C1	1.05253	9.64515e-24	1.98985e-22	up	ENSG00000171155	29071	X	120625793	120630150	-
DEPDC1	1.27517	2.4176e-70	2.02547e-68	up	ENSG00000024526	55635	1	68474152	68497221	-
TCAP	1.66937	0.00339718	0.0114163	up	ENSG00000173991	8557	17	39664187	39666555	+
TCEA1	-1.01886	6.71567e-125	1.39808e-122	down	ENSG00000187735	6917	8	53966552	54022529	-
BORA	1.21271	2.18845e-14	2.60566e-13	up	ENSG00000136122	79866	13	72727749	72756198	+
GABRG1	-3.54362	0.014206	0.0405023	down	ENSG00000163285	2565	4	46035769	46124081	-
NR1D2	-1.23668	6.42244e-97	9.25639e-95	down	ENSG00000174738	9975	3	23945260	23980618	+
NR1D1	-1.64829	4.9609e-37	1.76283e-35	down	ENSG00000126368	9572	17	40092787	40100725	-
PBK	1.21989	5.10873e-71	4.33296e-69	up	ENSG00000168078	55872	8	27809620	27838095	-
GABRA3	-1.30854	0.00709356	0.021886	down	ENSG00000011677	2556	X	152166234	152451358	-
MIR100HG	-1.18383	2.35479e-37	8.54441e-36	down	ENSG00000255248	399959	11	122028327	122556721	-
PGP	1.59913	2.98244e-20	5.1524e-19	up	ENSG00000184207	283871	16	2211997	2214807	-
PI3	1.89578	3.04138e-10	2.63817e-09	up	ENSG00000124102	5266	20	45174876	45176544	+
PIP	1.51225	2.52989e-05	0.000124382	up	ENSG00000159763	5304	7	143132077	143139746	+
INHBB	1.19267	5.21942e-21	9.37041e-20	up	ENSG00000163083	3625	2	120346143	120351808	+
SCN5A	1.31403	0.0017653	0.00629678	up	ENSG00000183873	6331	3	38548057	38649673	-
TERT	1.32124	3.0824e-07	1.94932e-06	up	ENSG00000164362	7015	5	1253147	1295069	-
RET	2.39211	0.0170867	0.0475183	up	ENSG00000165731	5979	10	43077027	43130351	+
TCF19	1.13178	2.0799e-11	2.00499e-10	up	ENSG00000137310	6941	6	31158542	31167159	+
C4orf47	1.42659	0.0012291	0.00453405	up	ENSG00000205129	441054	4	185426249	185449826	+
RP9	-1.3885	3.77627e-32	1.10239e-30	down	ENSG00000164610	6100	7	33094797	33109401	-
EFHC2	1.53232	0.00718331	0.0221264	up	ENSG00000183690	80258	X	44147882	44343672	-
KLF4	-1.0265	2.08306e-27	5.00955e-26	down	ENSG00000136826	9314	9	107484852	107490482	-
KLF6	-1.3823	2.57027e-219	1.26127e-216	down	ENSG00000067082	1316	10	3775996	3785281	-
GBP1P1	-2.5184	0.0133524	0.0383492	down	ENSG00000225492	400759	1	89407679	89426243	+
TFF1	1.62815	0.0108322	0.0318703	up	ENSG00000160182	7031	21	42362282	42366594	-
NR4A2	1.26337	2.89397e-09	2.27739e-08	up	ENSG00000153234	4929	2	156324432	156342348	-
NR4A3	-1.02627	1.85025e-05	9.26024e-05	down	ENSG00000119508	8013	9	99821855	99866891	+
CKAP2	1.14048	1.21901e-91	1.53194e-89	up	ENSG00000136108	26586	13	52455429	52476628	+
SCD	1.91478	0	0	up	ENSG00000099194	6319	10	100347124	100364834	+
TFR2	1.20121	9.07202e-05	0.000408241	up	ENSG00000106327	7036	7	100620416	100642779	-
ADAMTS10	1.02952	1.82944e-36	6.44524e-35	up	ENSG00000142303	81794	19	8580242	8610735	-
MMP15	1.28036	4.72911e-33	1.42913e-31	up	ENSG00000102996	4324	16	58025566	58046901	+
SPX	-1.82796	1.97727e-95	2.75349e-93	down	ENSG00000134548	80763	12	21526307	21537377	+
TGFA	-1.00339	9.98754e-20	1.68173e-18	down	ENSG00000163235	7039	2	70447280	70554193	-
GAD1	1.41711	0.00245908	0.00851364	up	ENSG00000128683	2571	2	170813213	170861151	+
OR1F1	-1.36629	0.0104189	0.0307508	down	ENSG00000168124	4992	16	3204247	3205188	+
DNAAF1	2.12965	0.00099394	0.00373884	up	ENSG00000154099	123872	16	84145287	84178767	+
TK1	1.14539	1.07173e-67	8.43068e-66	up	ENSG00000167900	7083	17	78174075	78187233	-
GAS7	1.36426	0.000153414	0.000664537	up	ENSG00000007237	8522	17	9910609	10198551	-
CEP295NL	2.2231	0.00162705	0.00584718	up	ENSG00000178404	100653515	17	78870910	78903217	-
IL10RA	-5.27665	0.00175067	0.00624894	down	ENSG00000110324	3587	11	117986348	118003037	+
GATS	1.25233	1.19143e-25	2.68071e-24	up	ENSG00000239521	352954	7	100200653	100272218	-
COQ8A	1.13854	2.72002e-27	6.511e-26	up	ENSG00000163050	56997	1	226897536	226987545	+
TNC	-1.94101	6.01501e-63	4.31949e-61	down	ENSG00000041982	3371	9	115019578	115118257	-
INSIG1	2.29719	6.00402e-104	9.37445e-102	up	ENSG00000186480	3638	7	155297776	155310235	+
ESPL1	1.94971	1.39463e-109	2.35601e-107	up	ENSG00000135476	9700	12	53268299	53293643	+
TST	1.06701	1.37561e-18	2.18255e-17	up	ENSG00000128311	7263	22	37010859	37020183	-
ALOXE3	-1.77368	8.26371e-19	1.33059e-17	down	ENSG00000179148	59344	17	8095900	8119047	-
KNL1	1.36283	2.11281e-62	1.49639e-60	up	ENSG00000137812	57082	15	40594020	40664342	+
THEG	-1.55821	0.000444384	0.00178221	down	ENSG00000105549	51298	19	361747	376670	-
HIST1H2AC	-1.1032	5.86464e-73	5.14341e-71	down	ENSG00000180573	8334	6	26124145	26139116	+
HIST1H2BE	1.24415	0.000568082	0.0022346	up	ENSG00000274290	8344	6	26172059	26184655	+
HIST1H2BC	1.98419	7.78191e-12	7.7706e-11	up	ENSG00000180596	8347	6	26114873	26123926	-
ALOX15	4.03583	0.0144852	0.0411711	up	ENSG00000161905	246	17	4630902	4642294	-
BUB1	1.09094	6.70029e-82	7.00979e-80	up	ENSG00000169679	699	2	110637698	110678114	-
TUBA1B	1.36602	1.67867e-69	1.36748e-67	up	ENSG00000123416	10376	12	49127782	49131397	-
TUBA1A	1.69643	0	0	up	ENSG00000167552	7846	12	49184796	49189324	-
NDRG4	1.25523	6.0055e-19	9.7306e-18	up	ENSG00000103034	65009	16	58462846	58513628	+
NDRG1	1.26155	1.4844e-27	3.59922e-26	up	ENSG00000104419	10397	8	133237171	133302022	-
VGF	-1.60487	1.37394e-11	1.33886e-10	down	ENSG00000128564	7425	7	101162509	101165593	-
VIM	1.16883	2.83664e-188	1.16926e-185	up	ENSG00000026025	7431	10	17228259	17237593	+
VIP	-3.62975	0.00304722	0.0103261	down	ENSG00000146469	7432	6	152750798	152759765	+
ZFP37	-1.23829	3.23255e-11	3.05609e-10	down	ENSG00000136866	7539	9	113038380	113056759	-
PRRT1B	1.41585	0.00178845	0.00637053	up	ENSG00000283526	642515	9	131545514	131558620	+
ERVMER34-1	1.65733	0.00244973	0.0084841	up	ENSG00000226887	100288413	4	52722618	52751640	-
ZFPM2	-1.48135	2.26794e-11	2.17913e-10	down	ENSG00000169946	23414	8	104590733	105804532	+
PDE1C	-1.31501	4.9031e-23	9.83004e-22	down	ENSG00000154678	5137	7	31751179	32299329	-
TPPP3	2.07178	1.99421e-07	1.28601e-06	up	ENSG00000159713	51673	16	67389809	67393535	-
UPK1B	1.19298	0.00278735	0.00953481	up	ENSG00000114638	7348	3	119173517	119205153	+
UPK1A	1.26616	0.0002593	0.00108247	up	ENSG00000105668	11045	19	35666516	35678483	+
IER5L	1.11174	2.62315e-25	5.80077e-24	up	ENSG00000188483	389792	9	129175552	129178262	-
DBF4B	1.10774	1.22318e-35	4.15317e-34	up	ENSG00000161692	80174	17	44708608	44752264	+
GATA3	-1.37597	4.5106e-23	9.06961e-22	down	ENSG00000107485	2625	10	8053604	8075198	+
SLC25A21-AS1	-1.28514	0.000111651	0.000495185	down	ENSG00000258708	100129794	14	37171888	37173811	+
LIMS2	1.11183	0.0083972	0.0253837	up	ENSG00000072163	55679	2	127638381	127681786	-
NCCRP1	2.52301	5.9557e-05	0.000275898	up	ENSG00000188505	342897	19	39196961	39201884	+
SYT12	1.32552	2.93757e-14	3.47551e-13	up	ENSG00000173227	91683	11	67006778	67050863	+
SYT11	1.08192	0.000547543	0.00215895	up	ENSG00000132718	23208	1	155859509	155885199	+
MRAP2	2.69184	2.36816e-06	1.3394e-05	up	ENSG00000135324	112609	6	84033756	84090881	+
EPHA5-AS1	-1.06552	0.0114653	0.0335273	down	ENSG00000250846	100144602	4	65669961	65698029	+
HOXB13	1.15449	4.31087e-09	3.3351e-08	up	ENSG00000159184	10481	17	48724763	48729178	-
CACNA1G	1.10453	7.30409e-44	3.24434e-42	up	ENSG00000006283	8913	17	50561068	50627474	+
GTPBP2	-1.27145	1.11044e-119	2.20059e-117	down	ENSG00000172432	54676	6	43605316	43629162	-
PCDHA3	1.41333	0.000318436	0.00130736	up	ENSG00000255408	56145	5	140801028	141012344	+
PLXND1	1.05522	2.53679e-36	8.87661e-35	up	ENSG00000004399	23129	3	129555175	129606818	-
ALOX12P2	-1.06748	3.14748e-10	2.72561e-09	down	ENSG00000262943	245	17	6853861	6954107	+
P2RY6	1.77242	4.33545e-16	5.84775e-15	up	ENSG00000171631	5031	11	73264505	73298617	+
KRT4	3.43752	2.18419e-06	1.2408e-05	up	ENSG00000170477	3851	12	52806549	52814551	-
KRT8	1.14893	0	0	up	ENSG00000170421	3856	12	52897187	52949954	-
LIMA1	-1.02908	3.07171e-31	8.69616e-30	down	ENSG00000050405	51474	12	50175788	50283546	-
SORBS1	1.27843	2.38866e-07	1.52557e-06	up	ENSG00000095637	10580	10	95311771	95561414	-
ANXA13	2.07589	5.74413e-09	4.38306e-08	up	ENSG00000104537	312	8	123680794	123737407	-
UCKL1-AS1	1.09891	0.000102524	0.000456966	up	ENSG00000280213	100113386	20	63953384	63956985	+
EFCAB12	2.02103	4.85748e-05	0.000228307	up	ENSG00000172771	90288	3	129401321	129428651	-
ATOH8	2.15076	6.23648e-19	1.0089e-17	up	ENSG00000168874	84913	2	85751344	85788066	+
SYTL1	-1.2353	0.00232785	0.00809874	down	ENSG00000142765	84958	1	27342020	27353937	+
PASK	1.16654	1.64517e-16	2.28484e-15	up	ENSG00000115687	23178	2	241106099	241150264	-
TUBB6	1.35771	1.0859e-96	1.54347e-94	up	ENSG00000176014	84617	18	12307669	12344320	+
METTL12	1.28743	1.1024e-06	6.52325e-06	up	ENSG00000214756	751071	11	62665309	62668496	+
TNS1	1.35277	1.9671e-27	4.74729e-26	up	ENSG00000079308	7145	2	217799789	218002995	-
RUNX2	-1.72166	2.38645e-31	6.76543e-30	down	ENSG00000124813	860	6	45328157	45664349	+
TUBD1	1.23888	1.2967e-21	2.44063e-20	up	ENSG00000108423	51174	17	59859482	59892945	-
GOLT1A	-1.84928	3.2136e-27	7.65691e-26	down	ENSG00000174567	127845	1	204198160	204214092	-
ARHGAP33	1.29839	3.32069e-17	4.80614e-16	up	ENSG00000004777	115703	19	35774532	35788822	+
ZNF880	-1.06691	0.00160731	0.00578329	down	ENSG00000221923	400713	19	52369917	52385795	+
GIPR	-1.01149	1.53961e-12	1.61482e-11	down	ENSG00000010310	2696	19	45668244	45683724	+
B4GALNT3	1.31144	0.00273399	0.00936629	up	ENSG00000139044	283358	12	460364	563509	+
B4GALNT4	1.04919	5.41041e-16	7.25023e-15	up	ENSG00000182272	338707	11	369796	382116	+
GJA3	1.14479	0.00615745	0.0193453	up	ENSG00000121743	2700	13	20138255	20161049	-
GJB2	1.28228	0.000196499	0.000837782	up	ENSG00000165474	2706	13	20187470	20192898	-
TMEM178A	-1.29642	0.000508758	0.00201489	down	ENSG00000152154	130733	2	39664982	39717963	+
ZNF791	-1.26369	3.6434e-41	1.47816e-39	down	ENSG00000173875	163049	19	12610918	12633840	+
TPPP	1.33467	5.45282e-13	5.93989e-12	up	ENSG00000171368	11076	5	659862	693395	-
PDK3	1.17997	2.46161e-13	2.75577e-12	up	ENSG00000067992	5165	X	24465221	24539837	+
PDK1	1.0509	1.10509e-19	1.85471e-18	up	ENSG00000152256	5163	2	172555373	172608669	+
KRTAP5-AS1	-3.22464	0.00154696	0.00558761	down	ENSG00000233930	338651	11	1571353	1599184	+
ZNF805	-1.13252	1.26732e-06	7.44357e-06	down	ENSG00000204524	390980	19	57240685	57255135	+
ZNF699	-1.62292	5.13067e-12	5.21416e-11	down	ENSG00000196110	374879	19	9294275	9309838	-
ZNF697	-1.04438	4.80053e-10	4.11389e-09	down	ENSG00000143067	90874	1	119619422	119647773	-
ACAT2	1.39715	1.09346e-31	3.14752e-30	up	ENSG00000120437	39	6	159760328	159779055	+
NRARP	1.30416	1.03679e-05	5.3716e-05	up	ENSG00000198435	441478	9	137300482	137302251	-
ZNF613	-1.14354	4.75584e-09	3.66148e-08	down	ENSG00000176024	79898	19	51927147	51948759	+
THAP8	1.0254	2.845e-08	2.01566e-07	up	ENSG00000161277	199745	19	36034985	36054762	-
ZNF701	-1.10698	0.00386579	0.012797	down	ENSG00000167562	55762	19	52555457	52587174	+
PER1	-2.1994	1.81006e-265	1.16579e-262	down	ENSG00000179094	5187	17	8140472	8156506	-
MILR1	-1.00622	2.51799e-05	0.000123856	down	ENSG00000271605	284021	17	64449037	64468643	+
GLI3	-2.61306	0.000665885	0.00258211	down	ENSG00000106571	2737	7	41960950	42237870	-
ZNF571	-1.07771	0.00853891	0.0257479	down	ENSG00000180479	51276	19	37554782	37594790	-
ZNF568	-1.11249	1.01459e-08	7.52187e-08	down	ENSG00000198453	374900	19	36916329	36998700	+
PHLDA1	-1.09239	6.60562e-116	1.26057e-113	down	ENSG00000139289	22822	12	76025447	76033932	-
ZNF557	-1.01289	9.82429e-08	6.57185e-07	down	ENSG00000130544	79230	19	7069444	7087968	+
PHLDB2	-1.04518	1.19652e-115	2.26242e-113	down	ENSG00000144824	90102	3	111732497	111976517	+
ZNF548	-1.00053	2.89808e-19	4.75175e-18	down	ENSG00000188785	147694	19	57389850	57402992	+
ZNF543	-1.06023	4.96787e-09	3.81759e-08	down	ENSG00000178229	125919	19	57320509	57330776	+
SPIRE1	-1.05392	1.28903e-52	7.18027e-51	down	ENSG00000134278	56907	18	12446512	12658134	-
GM2A	1.28024	1.49149e-54	8.78276e-53	up	ENSG00000196743	2760	5	151212150	151270440	+
ZNF525	-1.07151	1.3698e-05	6.98626e-05	down	ENSG00000203326	170958	19	53365693	53392217	+
ZNF502	-1.0295	1.53684e-09	1.23873e-08	down	ENSG00000196653	91392	3	44712643	44723831	+
KRT19	1.01464	2.21964e-43	9.67163e-42	up	ENSG00000171345	3880	17	41523617	41528308	-
TSHR	5.11285	0.00416292	0.0136817	up	ENSG00000165409	7253	14	80954989	81146302	+
ZNF488	1.22837	4.31636e-08	3.00237e-07	up	ENSG00000265763	118738	10	47365496	47384273	-
ZNF441	-1.77912	0.00242266	0.00839882	down	ENSG00000197044	126068	19	11767000	11784078	+
FAM78A	1.39283	0.0102922	0.0304117	up	ENSG00000126882	286336	9	131258076	131276547	-
MAP1LC3B	-1.06956	7.81332e-114	1.38821e-111	down	ENSG00000140941	81631	16	87383995	87404779	+
MAP1LC3C	4.04391	0.0134519	0.0385811	up	ENSG00000197769	440738	1	241995490	241999073	-
PHEX	1.29709	4.57487e-06	2.49505e-05	up	ENSG00000102174	5251	X	22032441	22251310	+
TCTN2	1.05079	4.46712e-11	4.16783e-10	up	ENSG00000168778	79867	12	123671113	123708403	+
APBB1IP	2.03327	6.30029e-11	5.78392e-10	up	ENSG00000077420	54518	10	26438203	26567803	+
TUBB4B	2.08421	0	0	up	ENSG00000188229	10383	9	137241213	137243707	+
TUBB4A	1.47777	6.84689e-12	6.87357e-11	up	ENSG00000104833	10382	19	6494319	6502848	-
ZNF329	-1.02528	4.64895e-11	4.3316e-10	down	ENSG00000181894	79673	19	58126252	58155110	-
TUBB	1.51337	0	0	up	ENSG00000196230	203068	6	30720201	30725426	+
CBR3	1.70887	0.0115634	0.0337756	up	ENSG00000159231	874	21	36134912	36146566	+
FAM83D	2.18978	6.64201e-144	1.71115e-141	up	ENSG00000101447	81610	20	38926312	38953106	+
CBX2	1.33485	2.97898e-34	9.62332e-33	up	ENSG00000173894	84733	17	79778132	79787983	+
NMUR2	3.03433	0.0177378	0.0490969	up	ENSG00000132911	56923	5	152391532	152433368	-
PIF1	2.50368	3.03682e-95	4.2006e-93	up	ENSG00000140451	80119	15	64815632	64825668	-
ZNF264	-1.00437	3.32636e-29	8.56954e-28	down	ENSG00000083844	9422	19	57191500	57222846	+
ZNF256	-1.01531	4.35273e-06	2.38146e-05	down	ENSG00000152454	10172	19	57940833	57947675	-
PIGR	3.02788	0.000265821	0.00110701	up	ENSG00000162896	5284	1	206928518	206946466	-
LRRC3	1.0242	2.58221e-05	0.000126743	up	ENSG00000160233	81543	21	44455486	44462196	+
ZNF222	-1.22365	9.39356e-08	6.29393e-07	down	ENSG00000159885	7673	19	44025342	44033112	+
THEM6	1.00851	2.91585e-12	3.00479e-11	up	ENSG00000130193	51337	8	142727203	142736927	+
RASGRF2	-1.22675	1.52445e-22	2.99745e-21	down	ENSG00000113319	5924	5	80960672	81230156	+
RASGRF1	1.7309	0.00586039	0.0185183	up	ENSG00000058335	5923	15	78959947	79090773	-
HSP90AA1	1.41231	0	0	up	ENSG00000080824	3320	14	102080738	102139699	-
PARD6A	-1.04584	0.000541546	0.00213654	down	ENSG00000102981	50855	16	67660946	67662778	+
CCNF	2.06888	3.44487e-59	2.25393e-57	up	ENSG00000162063	899	16	2429394	2458854	+
CD14	1.004	0.00124756	0.00459638	up	ENSG00000170458	929	5	140631728	140633701	-
FAM57B	1.91901	1.5234e-05	7.73903e-05	up	ENSG00000149926	83723	16	30024427	30052978	-
CD34	5.26048	0.00116591	0.00432575	up	ENSG00000174059	947	1	207880972	207911402	-
PPFIA4	2.19649	4.1696e-33	1.2619e-31	up	ENSG00000143847	8497	1	203026498	203078740	+
ISG20	-1.38037	1.26518e-25	2.84044e-24	down	ENSG00000172183	3669	15	88636153	88656483	+
NDUFS7	-1.10368	0.00692768	0.021448	down	ENSG00000115286	374291	19	1383527	1395589	+
SPACA6P-AS	2.48806	4.39892e-06	2.40418e-05	up	ENSG00000269959	102238594	19	51685363	51693456	-
ZNF155	-1.10245	8.95953e-07	5.36011e-06	down	ENSG00000204920	7711	19	43967862	43998325	+
ZNF136	-1.57124	2.285e-11	2.1945e-10	down	ENSG00000196646	7695	19	12163064	12189881	+
GPR1	-2.32773	2.10492e-05	0.000104662	down	ENSG00000183671	2825	2	206175316	206218047	-
GPR3	-1.68003	5.30603e-09	4.0608e-08	down	ENSG00000181773	2827	1	27392644	27395814	+
LSMEM1	-1.13129	0.00143095	0.00521244	down	ENSG00000181016	286006	7	112480853	112491062	+
GPX2	1.97532	8.29233e-97	1.18684e-94	up	ENSG00000176153	2877	14	64939152	64942905	-
CDT1	1.88282	1.10435e-43	4.86338e-42	up	ENSG00000167513	81620	16	88803213	88809258	+
GADD45A	-2.18116	0	0	down	ENSG00000116717	1647	1	67685061	67688338	+
LURAP1L	-1.01353	7.98066e-35	2.62331e-33	down	ENSG00000153714	286343	9	12775021	12822131	+
AGTR1	1.45303	2.46399e-05	0.000121461	up	ENSG00000144891	185	3	148697784	148743008	+
ADAM22	1.29905	3.26603e-08	2.30129e-07	up	ENSG00000008277	53616	7	87934143	88202889	+
BCAS1	1.83462	0.000303438	0.00124977	up	ENSG00000064787	8537	20	53936777	54070594	-
LENG9	1.02315	5.02823e-09	3.8611e-08	up	ENSG00000275183	94059	19	54461796	54463711	-
SLC23A3	2.96042	0.0176088	0.0487963	up	ENSG00000213901	151295	2	219161465	219170095	-
FAM196B	-1.28028	7.09608e-05	0.000324712	down	ENSG00000204767	100131897	5	169864264	169980740	-
PLEK	5.06658	0.00235409	0.008179	up	ENSG00000115956	5341	2	68365173	68397453	+
PLK1	2.30357	2.02797e-206	9.0862e-204	up	ENSG00000166851	5347	16	23677656	23690367	+
APOL1	1.03207	8.23637e-14	9.48333e-13	up	ENSG00000100342	8542	22	36253010	36267530	+
CFTR	1.89598	0.00389235	0.0128746	up	ENSG00000001626	1080	7	117465784	117715971	+
MEGF6	1.62415	7.12352e-39	2.71379e-37	up	ENSG00000162591	1953	1	3489920	3611495	-
EXPH5	-1.22975	8.75266e-07	5.24244e-06	down	ENSG00000110723	23086	11	108505431	108593738	-
LAD1	1.45177	0.00974136	0.028971	up	ENSG00000159166	3898	1	201373244	201399915	-
LAG3	1.92815	0.000169234	0.00072771	up	ENSG00000089692	3902	12	6772512	6778455	+
TNFRSF12A	-1.43395	6.11464e-169	1.90944e-166	down	ENSG00000006327	51330	16	3018445	3022383	+
LAT2	-1.47874	2.31181e-15	2.95024e-14	down	ENSG00000086730	7462	7	74199652	74229834	+
FAAP24	1.00875	7.47348e-11	6.81542e-10	up	ENSG00000131944	91442	19	32972209	32978222	+
CPEB4	-1.17178	1.28963e-128	2.85799e-126	down	ENSG00000113742	80315	5	173888280	173961976	+
HJURP	1.85312	0	0	up	ENSG00000123485	55355	2	233833416	233854566	-
RNF180	-1.06969	0.0024183	0.00838795	down	ENSG00000164197	285671	5	64165844	64372869	+
PTPRN2	-1.12045	1.30939e-05	6.69807e-05	down	ENSG00000155093	5799	7	157539056	158587788	-
C21orf58	2.14098	1.70598e-37	6.24515e-36	up	ENSG00000160298	54058	21	46300181	46323875	-
B3GNT5	-1.03221	5.33998e-26	1.2215e-24	down	ENSG00000176597	84002	3	183253244	183298504	+
ALDOC	2.92486	1.09552e-49	5.6588e-48	up	ENSG00000109107	230	17	28573115	28577264	-
HSPA8	2.54037	0	0	up	ENSG00000109971	3312	11	123057489	123063230	-
HSPA2	2.05906	1.6226e-99	2.42331e-97	up	ENSG00000126803	3306	14	64535905	64546173	+
HSPB1	1.65413	1.24405e-221	6.25363e-219	up	ENSG00000106211	3315	7	76302544	76304295	+
POLQ	1.35307	1.70058e-41	6.99582e-40	up	ENSG00000051341	10721	3	121431427	121546641	-
YPEL1	1.53367	0.00165272	0.00592599	up	ENSG00000100027	29799	22	21697544	21735834	-
YPEL2	1.17069	3.92698e-22	7.58529e-21	up	ENSG00000175155	388403	17	59331689	59401729	+
IGSF11	1.02979	0.000183025	0.000783416	up	ENSG00000144847	152404	3	118900557	119146068	-
IGSF10	2.04937	2.4578e-14	2.91625e-13	up	ENSG00000152580	285313	3	151425384	151458709	-
PIEZO2	1.37073	1.58388e-12	1.65788e-11	up	ENSG00000154864	63895	18	10666483	11148762	-
PPBP	5.78254	0.000194069	0.000828625	up	ENSG00000163736	5473	4	73987038	73988197	-
SCNN1G	3.97678	0.00362956	0.0121025	up	ENSG00000166828	6340	16	23182715	23216883	+
SCNN1B	1.13922	0.0141539	0.0403809	up	ENSG00000168447	6338	16	23278231	23381299	+
FOSL1	-2.00563	0	0	down	ENSG00000175592	8061	11	65892049	65900573	-
SLC26A9	2.64341	0.00450715	0.0146611	up	ENSG00000174502	115019	1	205913048	205943460	-
GPR37L1	1.22466	0.00265239	0.00912466	up	ENSG00000170075	9283	1	202122858	202133592	+
BASP1-AS1	1.2778	0.0132506	0.0381046	up	ENSG00000215196	285696	5	17130028	17217047	-
FBLN5	1.44172	2.17957e-08	1.56465e-07	up	ENSG00000140092	10516	14	91869412	91947987	-
PPP2R5D	1.14025	4.89271e-44	2.18265e-42	up	ENSG00000112640	5528	6	42984499	43012342	+
CCBE1	-1.3136	4.13115e-12	4.22127e-11	down	ENSG00000183287	147372	18	59430940	59697380	-
RHBDL3	1.25615	4.39933e-05	0.000208485	up	ENSG00000141314	162494	17	32266176	32324661	+
LETM2	-1.1776	1.75666e-09	1.40874e-08	down	ENSG00000165046	137994	8	38386207	38409527	+
CKS2	1.15399	5.85574e-68	4.62401e-66	up	ENSG00000123975	1164	9	89311198	89316703	+
PRC1	1.61542	4.7832e-181	1.76039e-178	up	ENSG00000198901	9055	15	90966038	90995629	-
TM4SF4	1.77813	6.27822e-06	3.35914e-05	up	ENSG00000169903	7104	3	149473974	149503281	+
CLGN	-1.31309	4.02091e-95	5.48815e-93	down	ENSG00000153132	1047	4	140388455	140427968	-
PRPH	-2.28045	0.00133417	0.00488928	down	ENSG00000135406	5630	12	49293252	49298686	+
LFNG	1.31627	5.84466e-06	3.14267e-05	up	ENSG00000106003	3955	7	2512529	2529177	+
HSPA1B	1.98546	1.45549e-35	4.90958e-34	up	ENSG00000204388	3304	6	31827735	31830255	+
HSPA1A	2.19919	2.16203e-37	7.85882e-36	up	ENSG00000204389	3303	6	31815464	31817946	+
IGFBP1	1.56455	8.69784e-44	3.84935e-42	up	ENSG00000146678	3484	7	45888357	45893668	+
IGFBP3	1.28084	1.32004e-21	2.47417e-20	up	ENSG00000146674	3486	7	45912245	45921874	-
SLC6A15	-1.31597	9.35004e-36	3.19047e-34	down	ENSG00000072041	55117	12	84859488	84913615	-
GBGT1	1.43309	0.00471991	0.015288	up	ENSG00000148288	26301	9	133152948	133163945	-
GYS1	1.17214	1.57359e-40	6.26093e-39	up	ENSG00000104812	2997	19	48968125	48993310	-
STARD4-AS1	1.14093	0.000400541	0.00161897	up	ENSG00000246859	100505678	5	111512226	111739726	+
SMAD6	1.26997	9.40759e-59	6.07807e-57	up	ENSG00000137834	4091	15	66702228	66782848	+
FAM110A	1.05312	1.01375e-06	6.03507e-06	up	ENSG00000125898	83541	20	833715	857463	+
FAM111B	1.73447	1.03412e-11	1.0225e-10	up	ENSG00000189057	374393	11	59107185	59127410	+
MAMDC2	2.15171	0.00638336	0.0199759	up	ENSG00000165072	256691	9	70043581	70226970	+
FAM117A	1.65357	5.62022e-07	3.46183e-06	up	ENSG00000121104	81558	17	49710332	49789180	-
SNHG15	-1.81245	1.23993e-80	1.27139e-78	down	ENSG00000232956	285958	7	44983023	44986961	-
SNHG12	-1.00343	3.91734e-09	3.04665e-08	down	ENSG00000197989	85028	1	28578538	28582983	-
MED12L	-1.07129	1.69266e-05	8.53998e-05	down	ENSG00000144893	116931	3	151085697	151437072	+
FILIP1L	-1.1878	0.00125293	0.00461371	down	ENSG00000168386	11259	3	99830141	100114513	-
CNN2	1.50047	2.11723e-83	2.28461e-81	up	ENSG00000064666	1265	19	1026581	1039068	+
RNF103-CHMP3	2.21868	0.0130532	0.0376314	up	ENSG00000249884	100526767	2	86505668	86721122	-
PTX3	-2.12706	2.72691e-60	1.81883e-58	down	ENSG00000163661	5806	3	157436789	157443628	+
LHX9	-1.46112	1.44994e-18	2.29872e-17	down	ENSG00000143355	56956	1	197911902	197935478	+
C1QL4	1.01109	6.02358e-05	0.000278855	up	ENSG00000186897	338761	12	49332411	49337188	-
IFIT1	1.13388	0.00151043	0.00547002	up	ENSG00000185745	3434	10	89392546	89406486	+
NEIL3	2.12434	3.00575e-84	3.31275e-82	up	ENSG00000109674	55247	4	177309836	177362943	+
LIPE	1.13165	2.00748e-07	1.29375e-06	up	ENSG00000079435	3991	19	42401507	42427426	-
CPA4	-1.01747	0.00764035	0.0233736	down	ENSG00000128510	51200	7	130293134	130324180	+
FOXM1	1.22323	1.66529e-53	9.58706e-52	up	ENSG00000111206	2305	12	2857681	2877155	-
HASPIN	1.27633	6.99329e-12	7.0103e-11	up	ENSG00000177602	83903	17	3723903	3726699	+
FOXA3	-1.02878	6.50568e-05	0.000299223	down	ENSG00000170608	3171	19	45863989	45873797	+
CPOX	1.02289	1.41041e-28	3.5536e-27	up	ENSG00000080819	1371	3	98521132	98593723	-
HOMEZ	1.07858	5.17755e-16	6.95628e-15	up	ENSG00000215271	57594	14	23272422	23299447	-
LAMC3	1.05515	4.92734e-08	3.40438e-07	up	ENSG00000050555	10319	9	131009082	131094473	+
CFAP43	1.0396	0.00351022	0.0117559	up	ENSG00000197748	80217	10	104129888	104232362	-
PRDX1	1.29559	0	0	up	ENSG00000117450	5052	1	45511036	45523047	-
DHCR24	2.52855	9.74698e-137	2.39149e-134	up	ENSG00000116133	1718	1	54849633	54887218	-
CPLX2	1.03432	2.56894e-148	6.96655e-146	up	ENSG00000145920	10814	5	175796310	175884020	+
DLGAP5	1.6271	2.5339e-189	1.06579e-186	up	ENSG00000126787	9787	14	55148112	55191678	-
SLC9A3R1	1.27538	9.10825e-25	1.9453e-23	up	ENSG00000109062	9368	17	74748652	74769353	+
YRDC	-1.05822	9.69153e-14	1.11091e-12	down	ENSG00000196449	79693	1	37802944	37808185	-
RIBC2	1.99404	1.35628e-05	6.92246e-05	up	ENSG00000128408	26150	22	45413691	45432496	+
BUB1B	1.40019	2.32451e-87	2.73761e-85	up	ENSG00000156970	701	15	40161023	40221136	+
RARRES1	1.18591	5.63781e-24	1.17488e-22	up	ENSG00000118849	5918	3	158696892	158732696	-
LAMP3	-1.20564	8.30178e-06	4.36368e-05	down	ENSG00000078081	27074	3	183122213	183163839	-
EMILIN3	3.6508	0.0151346	0.0428114	up	ENSG00000183798	90187	20	41359966	41366827	-
CLDN18	1.53205	0.00717179	0.0220976	up	ENSG00000066405	51208	3	137998735	138033655	+
CHRNA3	1.37363	0.00104813	0.00392193	up	ENSG00000080644	1136	15	78593052	78621295	-
PAPPA2	-1.82661	1.6504e-05	8.35127e-05	down	ENSG00000116183	60676	1	176463171	176845605	+
CLDN2	2.00336	2.10499e-27	5.0505e-26	up	ENSG00000165376	9075	X	106900164	106930861	+
CTRC	2.10247	0.0155171	0.0437313	up	ENSG00000162438	11330	1	15438439	15449242	+
CTSV	1.05008	2.01435e-07	1.29737e-06	up	ENSG00000136943	1515	9	97029679	97039643	-
LNP1	1.37338	7.82693e-05	0.00035508	up	ENSG00000206535	348801	3	100401193	100456319	+
SCARA3	1.08656	2.01101e-27	4.84759e-26	up	ENSG00000168077	51435	8	27633868	27676776	+
C11orf86	1.34578	5.90444e-08	4.04422e-07	up	ENSG00000173237	254439	11	66975277	66977004	+
CCL20	1.0394	1.10878e-23	2.27608e-22	up	ENSG00000115009	6364	2	227813842	227817564	+
CCL28	2.84315	0.000345571	0.00141006	up	ENSG00000151882	56477	5	43376645	43412391	-
PCDHGC4	5.07632	0.00275699	0.00944192	up	ENSG00000242419	56098	5	141484997	141512979	+
PCDHGC3	1.06699	0.000483252	0.00192238	up	ENSG00000240184	5098	5	141475947	141512979	+
PKD1P6-NPIPP1	1.2544	0.00718249	0.0221264	up	ENSG00000270580	105369154	16	15104723	15131601	-
EGLN3	2.02546	1.32895e-68	1.06575e-66	up	ENSG00000129521	112399	14	33924231	34462774	-
CYP26A1	2.0971	2.02996e-06	1.15893e-05	up	ENSG00000095596	1592	10	93073475	93077890	+
LPXN	-1.10478	6.2397e-12	6.28237e-11	down	ENSG00000110031	9404	11	58526871	58578220	-
SKIDA1	1.71615	7.2151e-12	7.22561e-11	up	ENSG00000180592	387640	10	21513478	21526368	-
FGFR3	1.23595	0.00156586	0.00564993	up	ENSG00000068078	2261	4	1793307	1808872	+
PFKFB3	1.10394	2.35638e-171	7.58828e-169	up	ENSG00000170525	5209	10	6144934	6254644	+
LRP8	1.13291	1.63301e-58	1.04849e-56	up	ENSG00000157193	7804	1	53242364	53328070	-
EPHB6	3.76718	1.45258e-08	1.06275e-07	up	ENSG00000106123	2051	7	142855061	142871094	+
CCNG2	1.3209	6.1953e-41	2.50363e-39	up	ENSG00000138764	901	4	77157151	77433388	+
HFM1	-1.4633	7.07791e-06	3.75485e-05	down	ENSG00000162669	164045	1	91260766	91404869	-
PDGFRL	1.19805	5.35266e-23	1.07209e-21	up	ENSG00000104213	5157	8	17576433	17644071	+
CCNB2	1.5391	2.27501e-149	6.25174e-147	up	ENSG00000157456	9133	15	59105078	59125045	+
CCNB1	1.91149	0	0	up	ENSG00000134057	891	5	69167010	69178245	+
CCNA2	1.67941	2.18445e-114	3.91491e-112	up	ENSG00000145386	890	4	121816444	121823933	-
SLC2A12	1.01237	5.29846e-05	0.000247118	up	ENSG00000146411	154091	6	133988697	134052636	-
CD160	-1.11237	0.0136016	0.0389726	down	ENSG00000117281	11126	1	145719471	145739288	+
FLVCR1-AS1	1.39658	0.0031414	0.0106208	up	ENSG00000198468	642946	1	212852108	212858088	-
VANGL1	1.18817	4.73601e-45	2.14998e-43	up	ENSG00000173218	81839	1	115641953	115698224	+
HNF1A-AS1	1.63226	0.0156103	0.0439161	up	ENSG00000241388	283460	12	120941728	120980965	-
CD274	-1.60054	5.98795e-11	5.50699e-10	down	ENSG00000120217	29126	9	5450503	5470566	+
MAN1C1	1.51184	0.00953787	0.0284397	up	ENSG00000117643	57134	1	25617468	25786207	+
MAP1A	1.24782	2.89029e-07	1.83345e-06	up	ENSG00000166963	4130	15	43510958	43531620	+
SNRNP25	1.20957	2.17831e-15	2.78678e-14	up	ENSG00000161981	79622	16	53010	57669	+
CYR61	-1.49953	6.04222e-135	1.39922e-132	down	ENSG00000142871	3491	1	85580761	85583962	+
CRYBG1	-1.11692	3.39918e-14	4.01014e-13	down	ENSG00000112297	202	6	106360808	106571978	+
UPP1	-1.43886	5.47477e-131	1.25372e-128	down	ENSG00000183696	7378	7	48088628	48108733	+
DCLK1	-1.47854	0.00145479	0.00528431	down	ENSG00000133083	9201	13	35768652	36131306	-
TBC1D8-AS1	1.21019	0.0126023	0.0364641	up	ENSG00000272902	100506286	2	101151660	101155412	+
AURKB	1.39565	7.17099e-55	4.2592e-53	up	ENSG00000178999	9212	17	8204733	8210600	-
AURKA	1.61078	2.17822e-227	1.15111e-224	up	ENSG00000087586	6790	20	56369389	56392337	-
SH3TC2	2.20791	0.00762975	0.0233481	up	ENSG00000169247	79628	5	148923639	149063163	-
PRR15	1.06033	0.0116551	0.0340051	up	ENSG00000176532	222171	7	29563811	29567295	+
PRR11	1.59754	3.74242e-150	1.04232e-147	up	ENSG00000068489	55771	17	59155499	59204705	+
ANTXR2	-1.22787	1.18413e-18	1.88892e-17	down	ENSG00000163297	118429	4	79901149	80125454	-
A2MP1	-4.31573	0.00689231	0.0213642	down	ENSG00000256069	3	12	9228533	9275817	-
MARK1	-1.36459	0.000319837	0.00131207	down	ENSG00000116141	4139	1	220528183	220664461	+
TDRD5	2.57719	0.0042312	0.0138906	up	ENSG00000162782	163589	1	179591613	179691272	+
CD27-AS1	1.43114	0.00596615	0.0188201	up	ENSG00000215039	678655	12	6439001	6451567	-
PARD6G-AS1	1.56388	0.000233474	0.00098182	up	ENSG00000267270	100130522	18	80147924	80178432	+
C16orf87	-1.23592	8.71317e-33	2.59882e-31	down	ENSG00000155330	388272	16	46796607	46831411	-
C16orf74	1.2181	1.67821e-06	9.68848e-06	up	ENSG00000154102	404550	16	85690084	85751129	-
FER1L4	1.18601	2.78244e-42	1.16795e-40	up	ENSG00000088340	80307	20	35558737	35607562	-
C16orf91	-1.02262	1.65853e-15	2.15253e-14	down	ENSG00000174109	283951	16	1419744	1420800	-
TMOD1	1.01494	0.0179352	0.0495437	up	ENSG00000136842	7111	9	97501180	97601748	+
SNORD63B	-1.22912	1.91382e-06	1.09536e-05	down	ENSG00000222937	109617013	5	138558970	138559039	-
DEPDC1B	1.09302	5.591e-30	1.49262e-28	up	ENSG00000035499	55789	5	60596912	60700190	-
USP2	-1.93636	3.95136e-10	3.40458e-09	down	ENSG00000036672	9099	11	119355215	119381726	-
HMMR	1.24037	1.27307e-98	1.88763e-96	up	ENSG00000072571	3161	5	163460203	163491945	+
BRICD5	1.89903	6.47383e-12	6.51492e-11	up	ENSG00000182685	283870	16	2209253	2211950	-
CD79A	2.66064	0.00224406	0.00783369	up	ENSG00000105369	973	19	41877120	41881372	+
MATN2	1.2957	8.29014e-25	1.77424e-23	up	ENSG00000132561	4147	8	97868840	98036716	+
PADI3	1.11603	8.4562e-12	8.42758e-11	up	ENSG00000142619	51702	1	17249098	17284233	+
SLC29A4	1.22139	7.05055e-27	1.65503e-25	up	ENSG00000164638	222962	7	5274369	5306870	+
RECQL4	1.70549	3.88168e-35	1.2862e-33	up	ENSG00000160957	9401	8	144511288	144517845	-
DBF4	1.20256	2.05904e-45	9.4095e-44	up	ENSG00000006634	10926	7	87876216	87909541	+
CHRDL2	2.03123	0.0171178	0.0475853	up	ENSG00000054938	25884	11	74696429	74731385	-
EPPK1	1.70387	0.000422872	0.00170256	up	ENSG00000261150	83481	8	143857324	143878464	-
CCDC167	1.01347	2.3219e-06	1.31396e-05	up	ENSG00000198937	154467	6	37482920	37499922	-
CCDC169	-1.35895	0.00107061	0.00400023	down	ENSG00000242715	728591	13	36222008	36297840	-
ARHGEF39	1.58864	5.89911e-31	1.65191e-29	up	ENSG00000137135	84904	9	35658875	35675866	-
GPER1	2.59076	0.013858	0.0396355	up	ENSG00000164850	2852	7	1082208	1093815	+
RIOK3	-1.12998	4.95231e-86	5.79926e-84	down	ENSG00000101782	8780	18	23452823	23486603	+
MIR4292	-1.65223	0.00876551	0.0263464	down	ENSG00000265806	100422860	9	136830957	136831023	+
GTSE1	1.76524	3.2318e-92	4.18915e-90	up	ENSG00000075218	51512	22	46296741	46330810	+
MATN1-AS1	-1.1118	0.000573807	0.00225346	down	ENSG00000186056	100129196	1	30718504	30726827	+
ITGAL	2.06755	0.00884338	0.0265428	up	ENSG00000005844	3683	16	30472658	30523185	+
ELFN1	1.92246	0.00284564	0.00970361	up	ENSG00000225968	392617	7	1688119	1747954	+
TMEM255A	2.60719	0.000205401	0.000872309	up	ENSG00000125355	55026	X	120258650	120311556	-
AHSA1	1.00501	2.5928e-63	1.86845e-61	up	ENSG00000100591	10598	14	77457870	77469474	+
CES1P1	2.86781	0.0128891	0.0371999	up	ENSG00000228695	51716	16	55760566	55793960	+
DDR2	-1.29326	0.000736423	0.0028343	down	ENSG00000162733	4921	1	162631373	162787400	+
REEP1	2.11283	0.0135688	0.0389054	up	ENSG00000068615	65055	2	86213993	86338083	-
HGFAC	1.91522	0.00655059	0.0204433	up	ENSG00000109758	3083	4	3441887	3449495	+
UGT1A6	1.98331	0.00537656	0.017172	up	ENSG00000167165	54578	2	233691607	233773300	+
BHMT2	-4.24994	0.0102305	0.0302599	down	ENSG00000132840	23743	5	79069717	79089466	+
CLSPN	1.20716	2.41041e-11	2.30956e-10	up	ENSG00000092853	63967	1	35720218	35769967	-
CHIC2	-1.42453	6.26721e-15	7.7207e-14	down	ENSG00000109220	26511	4	54009789	54064690	-
GTF2IP4	1.02812	5.58041e-13	6.06605e-12	up	ENSG00000233369	100093631	7	73154938	73207283	+
IL12A	-1.26212	0.0113829	0.0333146	down	ENSG00000168811	3592	3	159988750	159996019	+
KIF25-AS1	1.60582	0.00025329	0.00105975	up	ENSG00000229921	100505879	6	167992822	167997077	-
TIGD6	-1.09685	1.07691e-10	9.67951e-10	down	ENSG00000164296	81789	5	149993118	150001167	-
MOB3B	-1.29973	1.22278e-18	1.94757e-17	down	ENSG00000120162	79817	9	27325209	27529781	-
DHCR7	1.55898	2.56047e-85	2.83716e-83	up	ENSG00000172893	1717	11	71428193	71452868	-
TRAF1	-1.15622	4.93581e-55	2.94861e-53	down	ENSG00000056558	7185	9	120902393	120929173	-
IGBP1	1.12258	3.41216e-46	1.59829e-44	up	ENSG00000089289	3476	X	70133449	70166324	+
