# Supplementary material for: FGFR inhibitors combined with nab-paclitaxel - A promising strategy to treat non-small cell lung cancer and overcome resistance
Source: Front Oncol. 2023 Feb 10;13:1088444. doi: 10.3389/fonc.2023.1088444 (PMC9950728; doi:10.3389/fonc.2023.1088444)
Supplement: Supplementary file 2 [file Table_2.xlsx]

## Sheet: Annotation
Gene	original_id	AZD	PTX	PTX_AZD	Gene Symbol	Type of Gene	Description	Gene Summary	Biological Process (GO)	Kinase Class (UniProt)	Protein Function (Protein Atlas)	Subcellular Location (Protein Atlas)	Drug (DrugBank)	Canonical Pathways	Hallmark Gene Sets	Membership: cell CYCLE	Membership Terms: cell CYCLE	hsa04110 Cell cycle	hsa04010 MAPK signaling pathway	hsa05166 Human T-cell leukemia virus 1	hsa03460 Fanconi anemia pathway	hsa04915 Estrogen signaling pathway	hsa04060 Cytokine-cytokine receptor int	hsa04657 IL-17 signaling pathway	hsa04115 p53 signaling pathway	hsa04066 HIF-1 signaling pathway	hsa05200 Pathways in cancer	hsa00100 Steroid biosynthesis	hsa04024 cAMP signaling pathway	hsa04216 Ferroptosis	hsa05020 Prion disease	hsa04152 AMPK signaling pathway	hsa04928 Parathyroid hormone synthesis,	hsa04611 Platelet activation	hsa04371 Apelin signaling pathway	hsa03030 DNA replication	hsa00900 Terpenoid backbone biosynthesi	TotalEvidenceCount
2827	2827	1	1	1	GPR3	protein-coding	G protein-coupled receptor 3	This gene is a member of the G protein-coupled receptor family and is found in the cell membrane. G protein-coupled receptors, characterized by a seven transmembrane domain motif, are involved in translating outside signals into G protein mediated intracellular effects. The encoded protein activates adenylate cyclase and modulates amyloid-beta production in a mouse model, suggesting that it may p…	GO:0043950 positive regulation of cAMP-mediated signaling;GO:0043949 regulation of cAMP-mediated signaling;GO:0040020 regulation of meiotic nuclear division		G-protein coupled receptors:GPCRs excl olfactory receptors				(M5956)HALLMARK KRAS SIGNALING DN	0		0	0	0	0	0	0	0	0	0	0	0	0	0	0	0	0	0	0	0	0	2
3725	3725	1	1	1	JUN	protein-coding	Jun proto-oncogene, AP-1 transcription factor subunit	This gene is the putative transforming gene of avian sarcoma virus 17. It encodes a protein which is highly similar to the viral protein, and which interacts directly with specific target DNA sequences to regulate gene expression. This gene is intronless and is mapped to 1p32-p31, a chromosomal region involved in both translocations and deletions in human malignancies. [provided by RefSeq, Jul 20…	GO:0035026 leading edge cell differentiation;GO:0072740 cellular response to anisomycin;GO:0072739 response to anisomycin		Transcription factors:Basic domains; FDA approved drug targets:Small molecule drugs; Predicted intracellular proteins; Cancer-related genes:Candidate cancer biomarkers	Nucleoplasm (Enhanced)	Adapalene; Vinblastine; Irbesartan; Arsenic trioxide; LGD-1550	(M190)PID TCR JNK PATHWAY; (M206)PID PDGFRA PATHWAY; (M268)PID S1P S1P2 PATHWAY	(M5897)HALLMARK IL6 JAK STAT3 SIGNALING; (M5902)HALLMARK APOPTOSIS; (M5890)HALLMARK TNFA SIGNALING VIA NFKB	1	hsa01522	0	1	1	0	1	0	1	0	0	1	0	1	0	1	0	0	0	0	0	0	2
1850	1850	1	1	1	DUSP8	protein-coding	dual specificity phosphatase 8	The protein encoded by this gene is a member of the dual specificity protein phosphatase subfamily. These phosphatases inactivate their target kinases by dephosphorylating both the phosphoserine/threonine and phosphotyrosine residues. They negatively regulate members of the mitogen-activated protein (MAP) kinase superfamily (MAPK/ERK, SAPK/JNK, p38), which is associated with cellular proliferatio…	GO:0035335 peptidyl-tyrosine dephosphorylation;GO:0043409 negative regulation of MAPK cascade;GO:0006470 protein dephosphorylation		Enzymes; ENZYME proteins:Hydrolases; Predicted intracellular proteins	Cytosol (Approved)		(M76)PID P38 ALPHA BETA PATHWAY; (M166)PID ATF2 PATHWAY		0		0	1	0	0	0	0	0	0	0	0	0	0	0	0	0	0	0	0	0	0	2
59344	59344	1	1	1	ALOXE3	protein-coding	arachidonate lipoxygenase 3	This gene is a member of the lipoxygenase family, which are catabolized by arachidonic acid-derived compounds. The encoded enzyme is a hydroperoxide isomerase that synthesizes a unique type of epoxy alcohol (8R-hydroxy-11R,12R-epoxyeicosa-5Z,9E,14Z-trienoic acid) from 12R-hydroperoxyeicosatetraenoic acid (12R-HPETE). This epoxy alcohol can activate the the nuclear receptor peroxisome proliferator…	GO:0035357 peroxisome proliferator activated receptor signaling pathway;GO:0051121 hepoxilin metabolic process;GO:0051122 hepoxilin biosynthetic process		Human disease related genes:Congenital malformations:Congenital malformations of skin; ENZYME proteins:Lyases; Disease related genes; Potential drug targets; Enzymes; ENZYME proteins:Isomerase; Predicted intracellular proteins	Cytosol;Plasma membrane (Approved)				0		0	0	0	0	0	0	0	0	0	0	0	0	0	0	0	0	0	0	0	0	2
730101	730101	1	1	1	LOC730101	ncRNA	uncharacterized LOC730101									0		0	0	0	0	0	0	0	0	0	0	0	0	0	0	0	0	0	0	0	0	2
171177	171177	1	1	1	RHOV	protein-coding	ras homolog family member V		GO:0032488 Cdc42 protein signal transduction;GO:0007266 Rho protein signal transduction;GO:0007265 Ras protein signal transduction		Predicted intracellular proteins					0		0	0	0	0	0	0	0	0	0	0	0	0	0	0	0	0	0	0	0	0	2
84913	84913	1	1	1	ATOH8	protein-coding	atonal bHLH transcription factor 8		GO:0051450 myoblast proliferation;GO:0045603 positive regulation of endothelial cell differentiation;GO:1902895 positive regulation of pri-miRNA transcription by RNA polymerase II		Transcription factors:Basic domains; Predicted intracellular proteins	Nucleoplasm (Supported)			(M5934)HALLMARK XENOBIOTIC METABOLISM	0		0	0	0	0	0	0	0	0	0	0	0	0	0	0	0	0	0	0	0	0	2
421	421	1	1	1	ARVCF	protein-coding	ARVCF delta catenin family member	Armadillo Repeat gene deleted in Velo-Cardio-Facial syndrome (ARVCF) is a member of the catenin family. This family plays an important role in the formation of adherens junction complexes, which are thought to facilitate communication between the inside and outside environments of a cell. The ARVCF gene was isolated in the search for the genetic defect responsible for the autosomal dominant Velo-…	GO:0016339 calcium-dependent cell-cell adhesion via plasma membrane cell adhesion molecules;GO:0007043 cell-cell junction assembly;GO:0045216 cell-cell junction organization		Predicted intracellular proteins	Cell Junctions;Plasma membrane (Enhanced)				0		0	0	0	0	0	0	0	0	0	0	0	0	0	0	0	0	0	0	0	0	2
94025	94025	1	1	1	MUC16	protein-coding	mucin 16, cell surface associated	This gene encodes a protein that is a member of the mucin family. Mucins are high molecular weight, O-glycosylated proteins that play an important role in forming a protective mucous barrier, and are found on the apical surfaces of the epithelia. The encoded protein is a membrane-tethered mucin that contains an extracellular domain at its amino terminus, a large tandem repeat domain, and a transm…	GO:0007155 cell adhesion;GO:0022610 biological adhesion;GO:0009987 cellular process		Predicted secreted proteins		Oregovomab	(M5880)NABA ECM AFFILIATED; (M5885)NABA MATRISOME ASSOCIATED; (M5889)NABA MATRISOME		0		0	0	0	0	0	0	0	0	0	0	0	0	0	0	0	0	0	0	0	0	2
5274	5274	1	1	1	SERPINI1	protein-coding	serpin family I member 1	This gene encodes a member of the serpin superfamily of serine proteinase inhibitors. The protein is primarily secreted by axons in the brain, and preferentially reacts with and inhibits tissue-type plasminogen activator. It is thought to play a role in the regulation of axonal growth and the development of synaptic plasticity. Mutations in this gene result in familial encephalopathy with neurose…	GO:0007422 peripheral nervous system development;GO:0010976 positive regulation of neuron projection development;GO:0010951 negative regulation of endopeptidase activity		Predicted intracellular proteins; Predicted secreted proteins; Human disease related genes:Nervous system diseases:Neurodegenerative diseases; Disease related genes	Cytosol (Uncertain)		(M66)PID MYC ACTIV PATHWAY; (M3468)NABA ECM REGULATORS; (M5885)NABA MATRISOME ASSOCIATED		0		0	0	0	0	0	0	0	0	0	0	0	0	0	0	0	0	0	0	0	0	2
219736	219736	1	1	1	STOX1	protein-coding	storkhead box 1	The protein encoded by this gene may function as a DNA binding protein. Mutations in this gene are associated with pre-eclampsia/eclampsia 4 (PEE4). Alternatively spliced transcript variants encoding different isoforms have been found for this gene. [provided by RefSeq, Sep 2009]	GO:1904118 regulation of otic vesicle morphogenesis;GO:1904120 positive regulation of otic vesicle morphogenesis;GO:0071500 cellular response to nitrosative stress		Predicted intracellular proteins; Disease related genes	Nucleoplasm (Supported); Additional: Cytosol;Nucleoli fibrillar center				0		0	0	0	0	0	0	0	0	0	0	0	0	0	0	0	0	0	0	0	0	2
230	230	1	1	1	ALDOC	protein-coding	aldolase, fructose-bisphosphate C	This gene encodes a member of the class I fructose-biphosphate aldolase gene family. Expressed specifically in the hippocampus and Purkinje cells of the brain, the encoded protein is a glycolytic enzyme that catalyzes the reversible aldol cleavage of fructose-1,6-biphosphate and fructose 1-phosphate to dihydroxyacetone phosphate and either glyceraldehyde-3-phosphate or glyceraldehyde, respectivel…	GO:0030388 fructose 1,6-bisphosphate metabolic process;GO:0006000 fructose metabolic process;GO:0006096 glycolytic process		Candidate cardiovascular disease genes; Cancer-related genes:Candidate cancer biomarkers; ENZYME proteins:Lyases; Enzymes; Predicted intracellular proteins	Nucleoli fibrillar center;Nucleoplasm (Approved); Additional: Cytosol;Vesicles			(M5892)HALLMARK CHOLESTEROL HOMEOSTASIS; (M5891)HALLMARK HYPOXIA	0		0	0	0	0	0	0	0	0	1	0	0	0	0	0	0	0	0	0	0	0	2
8061	8061	1	1	1	FOSL1	protein-coding	FOS like 1, AP-1 transcription factor subunit	The Fos gene family consists of 4 members: FOS, FOSB, FOSL1, and FOSL2. These genes encode leucine zipper proteins that can dimerize with proteins of the JUN family, thereby forming the transcription factor complex AP-1. As such, the FOS proteins have been implicated as regulators of cell proliferation, differentiation, and transformation. Several transcript variants encoding different isoforms h…	GO:0007296 vitellogenesis;GO:0009629 response to gravity;GO:0007028 cytoplasm organization		Transcription factors:Basic domains; Predicted intracellular proteins; Cancer-related genes:Candidate cancer biomarkers	Nucleoplasm (Supported)		(M235)PID TCR CALCIUM PATHWAY; (M65)PID FRA PATHWAY; (M60)PID NFAT TFPATHWAY	(M5890)HALLMARK TNFA SIGNALING VIA NFKB	0		0	0	1	0	0	0	1	0	0	0	0	0	0	0	0	0	0	0	0	0	2
3371	3371	1	1	1	TNC	protein-coding	tenascin C	This gene encodes an extracellular matrix protein with a spatially and temporally restricted tissue distribution. This protein is homohexameric with disulfide-linked subunits, and contains multiple EGF-like and fibronectin type-III domains. It is implicated in guidance of migrating neurons as well as axons during development, synaptic plasticity, and neuronal regeneration. [provided by RefSeq, Ju…	GO:0060739 mesenchymal-epithelial cell signaling involved in prostate gland development;GO:0060638 mesenchymal-epithelial cell signaling;GO:0060740 prostate gland epithelium morphogenesis		Human disease related genes:Nervous system diseases:Ear disease; Cancer-related genes:Candidate cancer biomarkers; Predicted secreted proteins; Disease related genes; Predicted intracellular proteins			(M118)PID INTEGRIN A9B1 PATHWAY; (M165)PID SYNDECAN 4 PATHWAY; (M53)PID INTEGRIN3 PATHWAY	(M5890)HALLMARK TNFA SIGNALING VIA NFKB; (M5930)HALLMARK EPITHELIAL MESENCHYMAL TRANSITION	1	hsa04151	0	0	0	0	0	0	0	0	0	0	0	0	0	0	0	0	0	0	0	0	2
6289	6289	1	1	1	SAA2	protein-coding	serum amyloid A2	This gene encodes a member of the serum amyloid A family of apolipoproteins. The encoded preproprotein is proteolytically processed to generate the mature protein. This protein is a major acute phase protein that is highly expressed in response to inflammation and tissue injury. This protein also plays an important role in HDL metabolism and cholesterol homeostasis. High levels of this protein ar…	GO:0006953 acute-phase response;GO:0002526 acute inflammatory response;GO:0006954 inflammatory response		Predicted secreted proteins; Disease related genes					0		0	0	0	0	0	0	0	0	0	0	0	0	0	0	0	0	0	0	0	0	2
202333	202333	1	1	1	CMYA5	protein-coding	cardiomyopathy associated 5				Predicted intracellular proteins	Cytosol;Nuclear speckles (Approved); Additional: Plasma membrane;Vesicles				0		0	0	0	0	0	0	0	0	0	0	0	0	0	0	0	0	0	0	0	0	2
3589	3589	1	1	1	IL11	protein-coding	interleukin 11	The protein encoded by this gene is a member of the gp130 family of cytokines. These cytokines drive the assembly of multisubunit receptor complexes, all of which contain at least one molecule of the transmembrane signaling receptor IL6ST (gp130). This cytokine is shown to stimulate the T-cell-dependent development of immunoglobulin-producing B cells. It is also found to support the proliferation…	GO:0030219 megakaryocyte differentiation;GO:0046888 negative regulation of hormone secretion;GO:0045444 fat cell differentiation		Predicted secreted proteins; Predicted intracellular proteins; Cancer-related genes:Candidate cancer biomarkers			(M5883)NABA SECRETED FACTORS; (M5885)NABA MATRISOME ASSOCIATED; (M5889)NABA MATRISOME	(M5950)HALLMARK ALLOGRAFT REJECTION	0		0	0	0	0	0	1	1	0	0	0	0	0	0	0	0	0	0	0	0	0	2
2706	2706	1	1	1	GJB2	protein-coding	gap junction protein beta 2	This gene encodes a member of the gap junction protein family. The gap junctions were first characterized by electron microscopy as regionally specialized structures on plasma membranes of contacting adherent cells. These structures were shown to consist of cell-to-cell channels that facilitate the transfer of ions and small molecules between cells. The gap junction proteins, also known as connex…	GO:1905867 epididymis development;GO:0044752 response to human chorionic gonadotropin;GO:1990349 gap junction-mediated intercellular transport		Human disease related genes:Nervous system diseases:Ear disease; Human disease related genes:Congenital malformations:Congenital malformations of skin; Disease related genes; Potential drug targets; Transporters:Transporter channels and pores	Mitochondria (Approved)				0		0	0	0	0	0	0	0	0	0	0	0	0	0	0	0	0	0	0	0	0	2
9586	9586	1	1	1	CREB5	protein-coding	cAMP responsive element binding protein 5	The product of this gene belongs to the CRE (cAMP response element)-binding protein family. Members of this family contain zinc-finger and bZIP DNA-binding domains. The encoded protein specifically binds to CRE as a homodimer or a heterodimer with c-Jun or CRE-BP1, and functions as a CRE-dependent trans-activator. Alternatively spliced transcript variants encoding different isoforms have been ide…	GO:0045893 positive regulation of transcription, DNA-templated;GO:1903508 positive regulation of nucleic acid-templated transcription;GO:1902680 positive regulation of RNA biosynthetic process		Transcription factors:Basic domains; Predicted intracellular proteins	Nucleoplasm (Approved); Additional: Plasma membrane;Vesicles		(M295)SIG PIP3 SIGNALING IN CARDIAC MYOCTES		1	hsa04151	0	0	1	0	1	0	1	0	0	0	0	1	0	1	1	1	0	0	0	0	2
201299	201299	1	1	1	RDM1	protein-coding	RAD52 motif containing 1	This gene encodes a protein involved in the cellular response to cisplatin, a drug commonly used in chemotherapy. The protein encoded by this gene contains two motifs: a motif found in RAD52, a protein that functions in DNA double-strand breaks and homologous recombination, and an RNA recognition motif (RRM) that is not found in RAD52. The RAD52 motif region in RAD52 is important for protein func…			Predicted intracellular proteins	Nucleoli (Supported); Additional: Cytosol				0		0	0	0	0	0	0	0	0	0	0	0	0	0	0	0	0	0	0	0	0	2
342979	342979	1	0	1	PALM3	protein-coding	paralemmin 3		GO:0008063 Toll signaling pathway;GO:0001960 negative regulation of cytokine-mediated signaling pathway;GO:0060761 negative regulation of response to cytokine stimulus		Predicted intracellular proteins	Nuclear bodies;Nucleoplasm (Approved); Additional: Plasma membrane				0		0	0	0	0	0	0	0	0	0	0	0	0	0	0	0	0	0	0	0	0	1
4130	4130	0	1	1	MAP1A	protein-coding	microtubule associated protein 1A	This gene encodes a protein that belongs to the microtubule-associated protein family. The proteins of this family are thought to be involved in microtubule assembly, which is an essential step in neurogenesis. The product of this gene is a precursor polypeptide that presumably undergoes proteolytic processing to generate the final MAP1A heavy chain and LC2 light chain. Expression of this gene is…	GO:0099642 retrograde axonal protein transport;GO:1902816 regulation of protein localization to microtubule;GO:1902817 negative regulation of protein localization to microtubule		FDA approved drug targets:Small molecule drugs; Predicted intracellular proteins	Cytosol (Approved)	Estramustine			0		0	0	0	0	0	0	0	0	0	0	0	0	0	0	0	0	0	0	0	0	1
54492	54492	0	1	1	NEURL1B	protein-coding	neuralized E3 ubiquitin protein ligase 1B		GO:0070086 ubiquitin-dependent endocytosis;GO:0007219 Notch signaling pathway;GO:0098657 import into cell		Enzymes; Predicted intracellular proteins; ENZYME proteins:Transferases	Cytosol (Supported); Additional: Actin filaments				0		0	0	0	0	0	0	0	0	0	0	0	0	0	0	0	0	0	0	0	0	1
23397	23397	0	1	1	NCAPH	protein-coding	non-SMC condensin I complex subunit H	This gene encodes a member of the barr gene family and a regulatory subunit of the condensin complex. This complex is required for the conversion of interphase chromatin into condensed chromosomes. The protein encoded by this gene is associated with mitotic chromosomes, except during the early phase of chromosome condensation. During interphase, the protein has a distinct punctate nucleolar local…	GO:0051309 female meiosis chromosome separation;GO:1905821 positive regulation of chromosome condensation;GO:0016321 female meiosis chromosome segregation		Human disease related genes:Congenital malformations:Congenital malformations of the nervous system; Predicted intracellular proteins; Disease related genes	Cytosol (Supported); Additional: Nucleoplasm		(M14)PID AURORA B PATHWAY	(M5951)HALLMARK SPERMATOGENESIS	0		0	0	0	0	0	0	0	0	0	0	0	0	0	0	0	0	0	0	0	0	1
55789	55789	0	1	1	DEPDC1B	protein-coding	DEP domain containing 1B		GO:0030177 positive regulation of Wnt signaling pathway;GO:0030111 regulation of Wnt signaling pathway;GO:0016477 cell migration		Predicted intracellular proteins	Golgi apparatus (Approved); Additional: Cytosol;Nucleoplasm				0		0	0	0	0	0	0	0	0	0	0	0	0	0	0	0	0	0	0	0	0	1
646	646	0	1	1	BNC1	protein-coding	basonuclin 1	This gene encodes a zinc finger protein present in the basal cell layer of the epidermis and in hair follicles. It is also found in abundance in the germ cells of testis and ovary. This protein is thought to play a regulatory role in keratinocyte proliferation and it may also be a regulator for rRNA transcription. Disruption of this gene has been implicated in premature ovarian failure as well as…	GO:1900195 positive regulation of oocyte maturation;GO:1900193 regulation of oocyte maturation;GO:1903431 positive regulation of cell maturation		Transcription factors:Zinc-coordinating DNA-binding domains; Predicted intracellular proteins; Disease related genes	Nucleoplasm (Enhanced)				0		0	0	0	0	0	0	0	0	0	0	0	0	0	0	0	0	0	0	0	0	1
201255	201255	0	1	1	LRRC45	protein-coding	leucine rich repeat containing 45				Predicted intracellular proteins	Centrosome;Cytosol (Supported); Additional: Nucleoplasm;Plasma membrane				0		0	0	0	0	0	0	0	0	0	0	0	0	0	0	0	0	0	0	0	0	1
6941	6941	0	1	1	TCF19	protein-coding	transcription factor 19	This gene encodes a protein that contains a PHD-type zinc finger domain and likely functions as a transcription factor. The encoded protein plays a role proliferation and apoptosis of pancreatic beta cells. Alternative splicing results in multiple transcript variants. [provided by RefSeq, Jan 2016]	GO:0010468 regulation of gene expression;GO:0060255 regulation of macromolecule metabolic process;GO:0019222 regulation of metabolic process		Predicted intracellular proteins	Nucleoplasm (Approved); Additional: Nucleoli			(M5925)HALLMARK E2F TARGETS	0		0	0	0	0	0	0	0	0	0	0	0	0	0	0	0	0	0	0	0	0	1
3611	3611	0	1	1	ILK	protein-coding	integrin linked kinase	This gene encodes a protein with a kinase-like domain and four ankyrin-like repeats. The encoded protein associates at the cell membrane with the cytoplasmic domain of beta integrins, where it regulates integrin-mediated signal transduction. Activity of this protein is important in the epithelial to mesenchymal transition, and over-expression of this gene is implicated in tumor growth and metasta…	GO:0010761 fibroblast migration;GO:2000178 negative regulation of neural precursor cell proliferation;GO:0022011 myelination in peripheral nervous system	TKL Ser/Thr protein kinase family	Kinases:TKL Ser/Thr protein kinases; Cancer-related genes:Candidate cancer biomarkers; Enzymes; Predicted intracellular proteins; ENZYME proteins:Transferases	Focal adhesion sites;Plasma membrane (Supported); Additional: Nucleoplasm		(M12771)SA PTEN PATHWAY; (M63)PID AVB3 OPN PATHWAY; (M71)PID ILK PATHWAY		0		0	0	0	0	0	0	0	0	0	0	0	0	0	0	0	0	0	0	0	0	1
91442	91442	0	1	1	FAAP24	protein-coding	FA core complex associated protein 24	FAAP24 is a component of the Fanconi anemia (FA) core complex (see MIM 227650), which plays a crucial role in DNA damage response (Ciccia et al., 2007 [PubMed 17289582]).[supplied by OMIM, Mar 2008]	GO:0036297 interstrand cross-link repair;GO:0006281 DNA repair;GO:0006259 DNA metabolic process		Predicted intracellular proteins	Nucleoplasm (Supported); Additional: Vesicles		(M1)PID FANCONI PATHWAY		0		0	0	0	1	0	0	0	0	0	0	0	0	0	0	0	0	0	0	0	0	1
9787	9787	0	1	1	DLGAP5	protein-coding	DLG associated protein 5		GO:0007079 mitotic chromosome movement towards spindle pole;GO:0051305 chromosome movement towards spindle pole;GO:0045842 positive regulation of mitotic metaphase/anaphase transition		Predicted intracellular proteins	Centriolar satellite;Cytosol (Supported)		(M242)PID AURORA A PATHWAY	(M5893)HALLMARK MITOTIC SPINDLE; (M5925)HALLMARK E2F TARGETS	0		0	0	0	0	0	0	0	0	0	0	0	0	0	0	0	0	0	0	0	0	1
9055	9055	0	1	1	PRC1	protein-coding	protein regulator of cytokinesis 1	This gene encodes a protein that is involved in cytokinesis. The protein is present at high levels during the S and G2/M phases of mitosis but its levels drop dramatically when the cell exits mitosis and enters the G1 phase. It is located in the nucleus during interphase, becomes associated with mitotic spindles in a highly dynamic manner during mitosis, and localizes to the cell mid-body during …	GO:0000022 mitotic spindle elongation;GO:0051256 mitotic spindle midzone assembly;GO:0051231 spindle elongation		Predicted intracellular proteins	Cytokinetic bridge;Microtubules;Midbody;Plasma membrane (Supported); Additional: Nucleoplasm		(M129)PID PLK1 PATHWAY	(M5893)HALLMARK MITOTIC SPINDLE; (M5901)HALLMARK G2M CHECKPOINT	0		0	0	0	0	0	0	0	0	0	0	0	0	0	0	0	0	0	0	0	0	1
25884	25884	0	1	1	CHRDL2	protein-coding	chordin like 2	This gene encodes a member of the chordin family of proteins. Chordin family members are secreted proteins that share a cysteine-rich pro-collagen repeat domain and associate with members of the transforming growth factor beta superfamily. In vitro assays demonstrate a direct interaction between the encoded protein and human activin A. This gene is expressed in many tissues including osteoblasts,…	GO:0051216 cartilage development;GO:0061448 connective tissue development;GO:0001503 ossification		Predicted secreted proteins; Predicted intracellular proteins	Vesicles (Approved)		(M5883)NABA SECRETED FACTORS; (M5885)NABA MATRISOME ASSOCIATED; (M5889)NABA MATRISOME		0		0	0	0	0	0	0	0	0	0	0	0	0	0	0	0	0	0	0	0	0	1
11130	11130	0	1	1	ZWINT	protein-coding	ZW10 interacting kinetochore protein	This gene encodes a protein that is clearly involved in kinetochore function although an exact role is not known. It interacts with ZW10, another kinetochore protein, possibly regulating the association between ZW10 and kinetochores. The encoded protein localizes to prophase kinetochores before ZW10 does and it remains detectable on the kinetochore until late anaphase. It has a uniform distributi…	GO:0007094 mitotic spindle assembly checkpoint signaling;GO:0071173 spindle assembly checkpoint signaling;GO:0071174 mitotic spindle checkpoint signaling		Predicted intracellular proteins	Nuclear bodies;Nucleoplasm (Enhanced); Additional: Cytosol			(M5898)HALLMARK DNA REPAIR	0		0	0	0	0	0	0	0	0	0	0	0	0	0	0	0	0	0	0	0	0	1
8045	8045	0	1	1	RASSF7	protein-coding	Ras association domain family member 7		GO:0070507 regulation of microtubule cytoskeleton organization;GO:0032886 regulation of microtubule-based process;GO:0051493 regulation of cytoskeleton organization		Predicted intracellular proteins	Centriolar satellite (Supported)				0		0	0	0	0	0	0	0	0	0	0	0	0	0	0	0	0	0	0	0	0	1
467	467	0	1	1	ATF3	protein-coding	activating transcription factor 3	This gene encodes a member of the mammalian activation transcription factor/cAMP responsive element-binding (CREB) protein family of transcription factors. This gene is induced by a variety of signals, including many of those encountered by cancer cells, and is involved in the complex process of cellular stress response. Multiple transcript variants encoding different isoforms have been found for…	GO:0061394 regulation of transcription from RNA polymerase II promoter in response to arsenic-containing substance;GO:1903984 positive regulation of TRAIL-activated apoptotic signaling pathway;GO:1903121 regulation of TRAIL-activated apoptotic signaling pathway		Transcription factors:Basic domains; Predicted intracellular proteins	Nucleoli;Nucleoplasm (Supported)		(M166)PID ATF2 PATHWAY; (M167)PID AP1 PATHWAY; (M2)PID SMAD2 3NUCLEAR PATHWAY	(M5892)HALLMARK CHOLESTEROL HOMEOSTASIS; (M5922)HALLMARK UNFOLDED PROTEIN RESPONSE; (M5941)HALLMARK UV RESPONSE UP	0		0	0	0	0	0	0	0	0	0	0	0	0	0	0	0	0	0	0	0	0	1
1316	1316	0	1	1	KLF6	protein-coding	Kruppel like factor 6	This gene encodes a member of the Kruppel-like family of transcription factors. The zinc finger protein is a transcriptional activator, and functions as a tumor suppressor. Multiple transcript variants encoding different isoforms have been found for this gene, some of which are implicated in carcinogenesis. [provided by RefSeq, May 2009]	GO:0030183 B cell differentiation;GO:0042113 B cell activation;GO:0030098 lymphocyte differentiation		Transcription factors:Zinc-coordinating DNA-binding domains; Predicted intracellular proteins; Cancer-related genes; Disease related genes	Nucleoplasm (Supported); Additional: Cytosol;Nucleoli;Vesicles			(M5947)HALLMARK IL2 STAT5 SIGNALING; (M5890)HALLMARK TNFA SIGNALING VIA NFKB; (M5891)HALLMARK HYPOXIA	0		0	0	0	0	0	0	0	0	0	0	0	0	0	0	0	0	0	0	0	0	1
10432	10432	0	1	1	RBM14	protein-coding	RNA binding motif protein 14	This gene encodes a ribonucleoprotein that functions as a general nuclear coactivator, and an RNA splicing modulator. This protein contains two RNA recognition motifs (RRM) at the N-terminus, and multiple hexapeptide repeat domain at the C-terminus that interacts with thyroid hormone receptor-binding protein (TRBP), and is required for transcription activation. Alternatively spliced transcript va…	GO:0046600 negative regulation of centriole replication;GO:0010826 negative regulation of centrosome duplication;GO:0046606 negative regulation of centrosome cycle		Predicted intracellular proteins	Nuclear speckles (Supported)			(M5901)HALLMARK G2M CHECKPOINT	0		0	0	0	0	0	0	0	0	0	0	0	0	0	0	0	0	0	0	0	0	1
245	245	0	1	1	ALOX12P2	pseudo	arachidonate 12-lipoxygenase pseudogene 2									0		0	0	0	0	0	0	0	0	0	0	0	0	0	0	0	0	0	0	0	0	1
6364	6364	1	0	1	CCL20	protein-coding	C-C motif chemokine ligand 20	This antimicrobial gene belongs to the subfamily of small cytokine CC genes. Cytokines are a family of secreted proteins involved in immunoregulatory and inflammatory processes. The CC cytokines are proteins characterized by two adjacent cysteines. The protein encoded by this gene displays chemotactic activity for lymphocytes and can repress proliferation of myeloid progenitors. Two transcript va…	GO:0072679 thymocyte migration;GO:0035584 calcium-mediated signaling using intracellular calcium source;GO:0072678 T cell migration		Predicted secreted proteins			(M5883)NABA SECRETED FACTORS; (M5885)NABA MATRISOME ASSOCIATED; (M5889)NABA MATRISOME	(M5890)HALLMARK TNFA SIGNALING VIA NFKB; (M5932)HALLMARK INFLAMMATORY RESPONSE; (M5953)HALLMARK KRAS SIGNALING UP	0		0	0	0	0	0	1	1	0	0	0	0	0	0	0	0	0	0	0	0	0	1
4998	4998	0	1	1	ORC1	protein-coding	origin recognition complex subunit 1	The origin recognition complex (ORC) is a highly conserved six subunits protein complex essential for the initiation of the DNA replication in eukaryotic cells. Studies in yeast demonstrated that ORC binds specifically to origins of replication and serves as a platform for the assembly of additional initiation factors such as Cdc6 and Mcm proteins. The protein encoded by this gene is the largest …	GO:0033314 mitotic DNA replication checkpoint signaling;GO:0000076 DNA replication checkpoint signaling;GO:0006270 DNA replication initiation		Human disease related genes:Congenital malformations:Other congenital malformations; Predicted intracellular proteins; Disease related genes	Nucleoplasm (Supported)		(M40)PID E2F PATHWAY		1	hsa04110	1	0	0	0	0	0	0	0	0	0	0	0	0	0	0	0	0	0	0	0	1
55536	55536	0	1	1	CDCA7L	protein-coding	cell division cycle associated 7 like		GO:0008284 positive regulation of cell population proliferation;GO:0042127 regulation of cell population proliferation;GO:0006355 regulation of transcription, DNA-templated		Predicted intracellular proteins	Nucleoli;Nucleoplasm (Supported); Additional: Cytosol				0		0	0	0	0	0	0	0	0	0	0	0	0	0	0	0	0	0	0	0	0	1
50636	50636	0	1	1	ANO7	protein-coding	anoctamin 7	This prostate-specific gene encodes a cytoplasmic protein, as well as a polytopic membrane protein which may serve as a target in prostate cancer diagnosis and immunotherapy. Alternative splicing results in multiple transcript variants encoding different isoforms. [provided by RefSeq, Aug 2011]	GO:0061588 calcium activated phospholipid scrambling;GO:0017121 plasma membrane phospholipid scrambling;GO:0045332 phospholipid translocation		Transporters:Transporter channels and pores; Predicted intracellular proteins					0		0	0	0	0	0	0	0	0	0	0	0	0	0	0	0	0	0	0	0	0	1
26511	26511	0	1	1	CHIC2	protein-coding	cysteine rich hydrophobic domain 2	This gene encodes a member of the CHIC family of proteins. The encoded protein contains a cysteine-rich hydrophobic (CHIC) motif, and is localized to vesicular structures and the plasma membrane. This gene is associated with some cases of acute myeloid leukemia. [provided by RefSeq, Jul 2008]	GO:0008150 biological_process		Predicted intracellular proteins; Disease related genes	Plasma membrane;Vesicles (Enhanced)				0		0	0	0	0	0	0	0	0	0	0	0	0	0	0	0	0	0	0	0	0	1
220963	220963	0	1	1	SLC16A9	protein-coding	solute carrier family 16 member 9		GO:0046415 urate metabolic process;GO:0015718 monocarboxylic acid transport;GO:0046942 carboxylic acid transport		Transporters:Electrochemical Potential-driven transporters	Nucleoplasm (Approved); Additional: Cell Junctions				0		0	0	0	0	0	0	0	0	0	0	0	0	0	0	0	0	0	0	0	0	1
57464	57464	0	1	1	STRIP2	protein-coding	striatin interacting protein 2		GO:0008360 regulation of cell shape;GO:0022604 regulation of cell morphogenesis;GO:0016477 cell migration		Predicted intracellular proteins	Cytosol (Approved)				0		0	0	0	0	0	0	0	0	0	0	0	0	0	0	0	0	0	0	0	0	1
9514	9514	0	1	1	GAL3ST1	protein-coding	galactose-3-O-sulfotransferase 1	Sulfonation, an important step in the metabolism of many drugs, xenobiotics, hormones, and neurotransmitters, is catalyzed by sulfotransferases. This gene encodes galactosylceramide sulfotransferase, which catalyzes the sulfation of membrane glycolipids including the final step in the synthesis of sulfatide, a major lipid component of the myelin sheath. This gene exhibits elevated expression in o…	GO:0006682 galactosylceramide biosynthetic process;GO:0019375 galactolipid biosynthetic process;GO:0046476 glycosylceramide biosynthetic process		Enzymes; Predicted intracellular proteins; ENZYME proteins:Transferases	Vesicles (Uncertain); Additional: Nucleoplasm			(M5937)HALLMARK GLYCOLYSIS	0		0	0	0	0	0	0	0	0	0	0	0	0	0	0	0	0	0	0	0	0	1
147841	147841	0	1	1	SPC24	protein-coding	SPC24 component of NDC80 kinetochore complex		GO:0008608 attachment of spindle microtubules to kinetochore;GO:0098813 nuclear chromosome segregation;GO:0007059 chromosome segregation		Predicted intracellular proteins	Nucleoplasm (Supported); Additional: Nucleoli		(M129)PID PLK1 PATHWAY	(M5925)HALLMARK E2F TARGETS	0		0	0	0	0	0	0	0	0	0	0	0	0	0	0	0	0	0	0	0	0	1
4751	4751	0	1	1	NEK2	protein-coding	NIMA related kinase 2	This gene encodes a serine/threonine-protein kinase that is involved in mitotic regulation. This protein is localized to the centrosome, and undetectable during G1 phase, but accumulates progressively throughout the S phase, reaching maximal levels in late G2 phase. Alternatively spliced transcript variants encoding different isoforms with distinct C-termini have been noted for this gene. [provid…	GO:1903126 negative regulation of centriole-centriole cohesion;GO:0030997 regulation of centriole-centriole cohesion;GO:0051299 centrosome separation	NEK Ser/Thr protein kinase family	Kinases:NEK Ser/Thr protein kinases; Human disease related genes:Nervous system diseases:Eye disease; Disease related genes; Potential drug targets; Enzymes; Predicted intracellular proteins; ENZYME proteins:Transferases	Centrosome;Nucleoplasm (Supported)	5-[(Z)-(5-Chloro-2-oxo-1,2-dihydro-3H-indol-3-ylidene)methyl]-N,2,4-trimethyl-1H-pyrrole-3-carboxamide; Fostamatinib	(M176)PID FOXM1 PATHWAY	(M5951)HALLMARK SPERMATOGENESIS; (M5893)HALLMARK MITOTIC SPINDLE; (M5901)HALLMARK G2M CHECKPOINT	0		0	0	0	0	0	0	0	0	0	0	0	0	0	0	0	0	0	0	0	0	1
4288	4288	0	1	1	MKI67	protein-coding	marker of proliferation Ki-67	This gene encodes a nuclear protein that is associated with and may be necessary for cellular proliferation. Alternatively spliced transcript variants have been described. A related pseudogene exists on chromosome X. [provided by RefSeq, Mar 2009]	GO:1902275 regulation of chromatin organization;GO:0051983 regulation of chromosome segregation;GO:0007088 regulation of mitotic nuclear division		Predicted intracellular proteins; Cancer-related genes:Candidate cancer biomarkers	Nucleoli rim;Nucleoplasm (Enhanced); Additional: Mitotic chromosome			(M5901)HALLMARK G2M CHECKPOINT; (M5925)HALLMARK E2F TARGETS	0		0	0	0	0	0	0	0	0	0	0	0	0	0	0	0	0	0	0	0	0	1
2305	2305	0	1	1	FOXM1	protein-coding	forkhead box M1	The protein encoded by this gene is a transcriptional activator involved in cell proliferation. The encoded protein is phosphorylated in M phase and regulates the expression of several cell cycle genes, such as cyclin B1 and cyclin D1. Several transcript variants encoding different isoforms have been found for this gene. [provided by RefSeq, Jul 2011]	GO:0006978 DNA damage response, signal transduction by p53 class mediator resulting in transcription of p21 class mediator;GO:0042772 DNA damage response, signal transduction resulting in transcription;GO:0090344 negative regulation of cell aging		Transcription factors:Helix-turn-helix domains; Predicted intracellular proteins; Cancer-related genes:Candidate cancer biomarkers	Nucleoli;Nucleoli rim;Nucleoplasm (Supported); Additional: Cytosol		(M176)PID FOXM1 PATHWAY		0		0	0	0	0	0	0	0	1	0	0	0	0	0	0	0	0	0	0	0	0	1
83990	83990	0	1	1	BRIP1	protein-coding	BRCA1 interacting helicase 1	The protein encoded by this gene is a member of the RecQ DEAH helicase family and interacts with the BRCT repeats of breast cancer, type 1 (BRCA1). The bound complex is important in the normal double-strand break repair function of breast cancer, type 1 (BRCA1). This gene may be a target of germline cancer-inducing mutations. [provided by RefSeq, Jul 2008]	GO:0010705 meiotic DNA double-strand break processing involved in reciprocal meiotic recombination;GO:0007284 spermatogonial cell division;GO:0000706 meiotic DNA double-strand break processing		ENZYME proteins:Hydrolases; Human disease related genes:Cardiovascular diseases:Hematologic diseases; Disease related genes; Potential drug targets; Enzymes; Predicted intracellular proteins; Cancer-related genes	Nuclear membrane;Nucleoplasm (Supported)		(M1)PID FANCONI PATHWAY		1	hsa03440	0	0	0	1	0	0	0	0	0	0	0	0	0	0	0	0	0	0	0	0	1
6491	6491	0	1	1	STIL	protein-coding	STIL centriolar assembly protein	This gene encodes a cytoplasmic protein implicated in regulation of the mitotic spindle checkpoint, a regulatory pathway that monitors chromosome segregation during cell division to ensure the proper distribution of chromosomes to daughter cells. The protein is phosphorylated in mitosis and in response to activation of the spindle checkpoint, and disappears when cells transition to G1 phase. It i…	GO:0046601 positive regulation of centriole replication;GO:0033504 floor plate development;GO:0030903 notochord development		Human disease related genes:Congenital malformations:Congenital malformations of the nervous system; Predicted intracellular proteins; Cancer-related genes; Disease related genes	Cytosol;Plasma membrane (Approved)		(M211)PID HEDGEHOG 2PATHWAY	(M5901)HALLMARK G2M CHECKPOINT; (M5907)HALLMARK ESTROGEN RESPONSE LATE	0		0	0	0	0	0	0	0	0	0	0	0	0	0	0	0	0	0	0	0	0	1
10656	10656	0	1	1	KHDRBS3	protein-coding	KH RNA binding domain containing, signal transduction associated 3		GO:0000381 regulation of alternative mRNA splicing, via spliceosome;GO:0048024 regulation of mRNA splicing, via spliceosome;GO:0050684 regulation of mRNA processing		Predicted intracellular proteins	Nucleoplasm (Supported)				0		0	0	0	0	0	0	0	0	0	0	0	0	0	0	0	0	0	0	0	0	1
1896	1896	0	1	1	EDA	protein-coding	ectodysplasin A	The protein encoded by this gene is a type II membrane protein that can be cleaved by furin to produce a secreted form. The encoded protein, which belongs to the tumor necrosis factor family, acts as a homotrimer and may be involved in cell-cell signaling during the development of ectodermal organs. Defects in this gene are a cause of ectodermal dysplasia, anhidrotic, which is also known as X-lin…	GO:0061152 trachea submucosa development;GO:0061153 trachea gland development;GO:0060789 hair follicle placode formation		Human disease related genes:Digestive system diseases:Mouth and dental diseases; Predicted secreted proteins; Human disease related genes:Congenital malformations:Congenital malformations of skin; Disease related genes; Predicted intracellular proteins	Vesicles (Supported); Additional: Lipid droplets		(M5883)NABA SECRETED FACTORS; (M5885)NABA MATRISOME ASSOCIATED; (M5889)NABA MATRISOME		0		0	0	0	0	0	1	0	0	0	0	0	0	0	0	0	0	0	0	0	0	1
2244	2244	0	1	1	FGB	protein-coding	fibrinogen beta chain	The protein encoded by this gene is the beta component of fibrinogen, a blood-borne glycoprotein comprised of three pairs of nonidentical polypeptide chains. Following vascular injury, fibrinogen is cleaved by thrombin to form fibrin which is the most abundant component of blood clots. In addition, various cleavage products of fibrinogen and fibrin regulate cell adhesion and spreading, display va…	GO:0043152 induction of bacterial agglutination;GO:0031639 plasminogen activation;GO:0072378 blood coagulation, fibrin clot formation		Candidate cardiovascular disease genes; Cancer-related genes:Candidate cancer biomarkers; Human disease related genes:Cardiovascular diseases:Hematologic diseases; Predicted secreted proteins; FDA approved drug targets:Biotech drugs; Disease related genes; Predicted intracellular proteins	Endoplasmic reticulum (Enhanced)	Alfimeprase; Thrombin; Prothrombin; Human thrombin; Thrombin alfa; Anti-inhibitor coagulant complex	(M169)PID INTEGRIN2 PATHWAY; (M257)PID EPHRINB REV PATHWAY; (M174)PID UPA UPAR PATHWAY		0		0	0	0	0	0	0	0	0	0	0	0	0	0	0	0	0	1	0	0	0	1
84981	84981	0	1	1	MIR22HG	ncRNA	MIR22 host gene		GO:0035195 gene silencing by miRNA;GO:0035194 post-transcriptional gene silencing by RNA;GO:0016441 posttranscriptional gene silencing							0		0	0	0	0	0	0	0	0	0	0	0	0	0	0	0	0	0	0	0	0	1
152404	152404	0	1	1	IGSF11	protein-coding	immunoglobulin superfamily member 11	IGSF11 is an immunoglobulin (Ig) superfamily member that is preferentially expressed in brain and testis. It shares significant homology with coxsackievirus and adenovirus receptor (CXADR; MIM 602621) and endothelial cell-selective adhesion molecule (ESAM).[supplied by OMIM, Apr 2005]	GO:0061885 positive regulation of mini excitatory postsynaptic potential;GO:0061884 regulation of mini excitatory postsynaptic potential;GO:1900273 positive regulation of long-term synaptic potentiation		Predicted intracellular proteins	Cell Junctions (Approved); Additional: Cytosol;Nucleoplasm				0		0	0	0	0	0	0	0	0	0	0	0	0	0	0	0	0	0	0	0	0	1
257000	257000	0	1	1	TINCR	protein-coding	TINCR ubiquitin domain containing	This gene produces a spliced long non-coding RNA that binds RNAs. This transcript interacts with staufen-1 protein to regulate the stability of mRNAs for genes involved in the differentiation of epidermal tissue. Variation in this gene may be associated with cancer progression. [provided by RefSeq, Aug 2017]			Predicted intracellular proteins					0		0	0	0	0	0	0	0	0	0	0	0	0	0	0	0	0	0	0	0	0	1
79230	79230	0	1	1	ZNF557	protein-coding	zinc finger protein 557		GO:0000122 negative regulation of transcription by RNA polymerase II;GO:0045892 negative regulation of transcription, DNA-templated;GO:1903507 negative regulation of nucleic acid-templated transcription		Predicted intracellular proteins; Transcription factors:Zinc-coordinating DNA-binding domains	Intermediate filaments;Nucleoplasm (Approved)				0		0	0	0	0	0	0	0	0	0	0	0	0	0	0	0	0	0	0	0	0	1
973	973	0	1	1	CD79A	protein-coding	CD79a molecule	The B lymphocyte antigen receptor is a multimeric complex that includes the antigen-specific component, surface immunoglobulin (Ig). Surface Ig non-covalently associates with two other proteins, Ig-alpha and Ig-beta, which are necessary for expression and function of the B-cell antigen receptor. This gene encodes the Ig-alpha protein of the B-cell antigen component. Alternatively spliced transcri…	GO:0042100 B cell proliferation;GO:0046651 lymphocyte proliferation;GO:0032943 mononuclear cell proliferation		Human disease related genes:Immune system diseases:Primary immunodeficiency; CD markers; Human disease related genes:Cancers:Cancers of haematopoietic and lymphoid tissues; Disease related genes; Predicted intracellular proteins; Cancer-related genes			(M10)PID BCR 5PATHWAY	(M5950)HALLMARK ALLOGRAFT REJECTION	0		0	0	0	0	0	0	0	0	0	0	0	0	0	0	0	0	0	0	0	0	1
441054	441054	0	1	1	C4orf47	protein-coding	chromosome 4 open reading frame 47				Predicted intracellular proteins	Vesicles (Uncertain)				0		0	0	0	0	0	0	0	0	0	0	0	0	0	0	0	0	0	0	0	0	1
5097	5097	0	1	1	PCDH1	protein-coding	protocadherin 1	This gene belongs to the protocadherin subfamily within the cadherin superfamily. The encoded protein is a membrane protein found at cell-cell boundaries. It is involved in neural cell adhesion, suggesting a possible role in neuronal development. The protein includes an extracelllular region, containing 7 cadherin-like domains, a transmembrane region and a C-terminal cytoplasmic region. Cells exp…	GO:0007156 homophilic cell adhesion via plasma membrane adhesion molecules;GO:0098742 cell-cell adhesion via plasma-membrane adhesion molecules;GO:0098609 cell-cell adhesion		Predicted intracellular proteins	Cell Junctions;Nucleoplasm (Approved); Additional: Nucleoli			(M5915)HALLMARK APICAL JUNCTION	0		0	0	0	0	0	0	0	0	0	0	0	0	0	0	0	0	0	0	0	0	1
126282	126282	0	1	1	TNFAIP8L1	protein-coding	TNF alpha induced protein 8 like 1		GO:0032007 negative regulation of TOR signaling;GO:0032006 regulation of TOR signaling;GO:1902532 negative regulation of intracellular signal transduction		Predicted intracellular proteins					0		0	0	0	0	0	0	0	0	0	0	0	0	0	0	0	0	0	0	0	0	1
91683	91683	0	1	1	SYT12	protein-coding	synaptotagmin 12	This gene is a member of the synaptotagmin gene family and encodes a protein similar to other family members that mediate calcium-dependent regulation of membrane trafficking in synaptic transmission. Studies of the orthologous gene in rat have shown that the encoded protein selectively modulates spontaneous synaptic-vesicle exocytosis and may also be involved in regulating calcium independent se…	GO:0048792 spontaneous exocytosis of neurotransmitter;GO:0014059 regulation of dopamine secretion;GO:0017158 regulation of calcium ion-dependent exocytosis		Predicted intracellular proteins				(M5906)HALLMARK ESTROGEN RESPONSE EARLY	0		0	0	0	0	0	0	0	0	0	0	0	0	0	0	0	0	0	0	0	0	1
127845	127845	0	1	1	GOLT1A	protein-coding	golgi transport 1A		GO:0006888 endoplasmic reticulum to Golgi vesicle-mediated transport;GO:0048193 Golgi vesicle transport;GO:0015031 protein transport							0		0	0	0	0	0	0	0	0	0	0	0	0	0	0	0	0	0	0	0	0	1
90627	90627	0	1	1	STARD13	protein-coding	StAR related lipid transfer domain containing 13	This gene encodes a protein which contains an N-terminal sterile alpha motif (SAM) for protein-protein interactions, followed by an ATP/GTP-binding motif, a GTPase-activating protein (GAP) domain, and a C-terminal STAR-related lipid transfer (START) domain. It may be involved in regulation of cytoskeletal reorganization, cell proliferation, and cell motility, and acts as a tumor suppressor in hep…	GO:0097498 endothelial tube lumen extension;GO:0003159 morphogenesis of an endothelium;GO:0061154 endothelial tube morphogenesis		Predicted intracellular proteins					0		0	0	0	0	0	0	0	0	0	0	0	0	0	0	0	0	0	0	0	0	1
56145	56145	0	1	1	PCDHA3	protein-coding	protocadherin alpha 3	This gene is a member of the protocadherin alpha gene cluster, one of three related gene clusters tandemly linked on chromosome five that demonstrate an unusual genomic organization similar to that of B-cell and T-cell receptor gene clusters. The alpha gene cluster is composed of 15 cadherin superfamily genes related to the mouse CNR genes and consists of 13 highly similar and 2 more distantly re…	GO:0007156 homophilic cell adhesion via plasma membrane adhesion molecules;GO:0098742 cell-cell adhesion via plasma-membrane adhesion molecules;GO:0098609 cell-cell adhesion							0		0	0	0	0	0	0	0	0	0	0	0	0	0	0	0	0	0	0	0	0	1
3320	3320	0	1	1	HSP90AA1	protein-coding	heat shock protein 90 alpha family class A member 1	The protein encoded by this gene is an inducible molecular chaperone that functions as a homodimer. The encoded protein aids in the proper folding of specific target proteins by use of an ATPase activity that is modulated by co-chaperones. Two transcript variants encoding different isoforms have been found for this gene. [provided by RefSeq, Jan 2012]	GO:0043335 protein unfolding;GO:0007008 outer mitochondrial membrane organization;GO:0045040 protein insertion into mitochondrial outer membrane		Enzymes; ENZYME proteins:Hydrolases; Predicted intracellular proteins; Cancer-related genes:Candidate cancer biomarkers	Cytosol (Supported)	Rifabutin; Nedocromil; 9-Butyl-8-(2,5-Dimethoxy-Benzyl)-9h-Purin-6-Ylamine; Geldanamycin; 8-(2-Chloro-3,4,5-Trimethoxy-Benzyl)-2-Fluoro-9-Pent-4-Ylnyl-9h-Purin-6-Ylamine; 9-Butyl-8-(3,4,5-Trimethoxybenzyl)-9h-Purin-6-Amine; 4-(1,3-Benzodioxol-5-Yl)-5-(5-Ethyl-2,4-Dihydroxyphenyl)-2h-Pyrazole-3-Carboxylic Acid; 8-(2,5-Dimethoxy-Benzyl)-2-Fluoro-9h-Purin-6-Ylamine; 8-(2,5-Dimethoxy-Benzyl)-2-Fluoro…	(M201)PID ERBB NETWORK PATHWAY; (M180)PID HIF1A PATHWAY; (M226)PID VEGFR1 PATHWAY	(M5935)HALLMARK FATTY ACID METABOLISM	1	hsa04151	1	0	1	0	1	0	0	0	0	1	0	0	0	1	0	0	0	0	0	0	1
7695	7695	0	1	1	ZNF136	protein-coding	zinc finger protein 136	This gene encodes a zinc finger protein containing a Kruppel-associated box (KRAB) A-box domain at its N-terminus, followed by fourteen contiguous C2H2 zinc finger domains and a degenerate zinc finger. The KRAB A-box showed weak transcriptional repressor activity in a reporter gene assay. Alternative splicing results in multiple transcript variants encoding different isoforms. [provided by RefSeq…	GO:0000122 negative regulation of transcription by RNA polymerase II;GO:0045892 negative regulation of transcription, DNA-templated;GO:1903507 negative regulation of nucleic acid-templated transcription		Predicted intracellular proteins; Transcription factors:Zinc-coordinating DNA-binding domains	Nucleoli (Approved)				0		0	0	0	0	0	0	0	0	0	0	0	0	0	0	0	0	0	0	0	0	1
283871	283871	0	1	1	PGP	protein-coding	phosphoglycolate phosphatase		GO:0006114 glycerol biosynthetic process;GO:0019401 alditol biosynthetic process;GO:0045721 negative regulation of gluconeogenesis		Enzymes; ENZYME proteins:Hydrolases; Predicted intracellular proteins	Nuclear bodies (Approved)				0		0	0	0	0	0	0	0	0	0	0	0	0	0	0	0	0	0	0	0	0	1
3306	3306	0	1	1	HSPA2	protein-coding	heat shock protein family A (Hsp70) member 2		GO:0070194 synaptonemal complex disassembly;GO:1901896 positive regulation of ATPase-coupled calcium transmembrane transporter activity;GO:0090084 negative regulation of inclusion body assembly		Predicted intracellular proteins; Cancer-related genes:Candidate cancer biomarkers	Vesicles (Approved); Additional: Nucleoplasm	Quercetin		(M5951)HALLMARK SPERMATOGENESIS; (M5941)HALLMARK UV RESPONSE UP	0		0	1	0	0	1	0	0	0	0	0	0	0	0	1	0	0	0	0	0	0	1
84561	84561	0	1	1	SLC12A8	protein-coding	solute carrier family 12 member 8	This gene is thought to be a candidate for psoriasis susceptibility. Several alternatively spliced transcript variants of this gene have been described, but the full-length nature of some of these variants has not been determined. [provided by RefSeq, Sep 2010]	GO:0055064 chloride ion homeostasis;GO:0055083 monovalent inorganic anion homeostasis;GO:0006884 cell volume homeostasis		Transporters:Electrochemical Potential-driven transporters; Disease related genes; Potential drug targets	Nucleoplasm (Approved)				0		0	0	0	0	0	0	0	0	0	0	0	0	0	0	0	0	0	0	0	0	1
9232	9232	0	1	1	PTTG1	protein-coding	PTTG1 regulator of sister chromatid separation, securin	The encoded protein is a homolog of yeast securin proteins, which prevent separins from promoting sister chromatid separation. It is an anaphase-promoting complex (APC) substrate that associates with a separin until activation of the APC. The gene product has transforming activity in vitro and tumorigenic activity in vivo, and the gene is highly expressed in various tumors. The gene product conta…	GO:0033046 negative regulation of sister chromatid segregation;GO:0033048 negative regulation of mitotic sister chromatid segregation;GO:2000816 negative regulation of mitotic sister chromatid separation		Predicted intracellular proteins; Cancer-related genes:Candidate cancer biomarkers	Cytosol (Supported); Additional: Nucleoli			(M5901)HALLMARK G2M CHECKPOINT; (M5925)HALLMARK E2F TARGETS	1	hsa04110,hsa04114	1	0	1	0	0	0	0	0	0	0	0	0	0	0	0	0	0	0	0	0	1
89958	89958	0	1	1	SAPCD2	protein-coding	suppressor APC domain containing 2		GO:0098725 symmetric cell division;GO:1904777 negative regulation of protein localization to cell cortex;GO:1904776 regulation of protein localization to cell cortex		Predicted intracellular proteins	Cytosol (Supported); Additional: Nucleoli;Nucleoplasm				0		0	0	0	0	0	0	0	0	0	0	0	0	0	0	0	0	0	0	0	0	1
8914	8914	0	1	1	TIMELESS	protein-coding	timeless circadian regulator	The protein encoded by this gene is highly conserved and is involved in cell survival after damage or stress, increase in DNA polymerase epsilon activity, maintenance of telomere length, and epithelial cell morphogenesis. The encoded protein also plays a role in the circadian rhythm autoregulatory loop, interacting with the PERIOD genes (PER1, PER2, and PER3) and others to downregulate activation…	GO:1904975 response to bleomycin;GO:1904976 cellular response to bleomycin;GO:0043111 replication fork arrest		Predicted intracellular proteins	Nucleoplasm (Supported)		(M95)PID CIRCADIAN PATHWAY; (M46)PID ATR PATHWAY	(M5925)HALLMARK E2F TARGETS	0		0	0	0	0	0	0	0	0	0	0	0	0	0	0	0	0	0	0	0	0	1
5424	5424	0	1	1	POLD1	protein-coding	DNA polymerase delta 1, catalytic subunit	This gene encodes the 125-kDa catalytic subunit of DNA polymerase delta. DNA polymerase delta possesses both polymerase and 3' to 5' exonuclease activity and plays a critical role in DNA replication and repair. Alternatively spliced transcript variants have been observed for this gene, and a pseudogene of this gene is located on the long arm of chromosome 6. [provided by RefSeq, Mar 2012]	GO:0045004 DNA replication proofreading;GO:0006297 nucleotide-excision repair, DNA gap filling;GO:0070987 error-free translesion synthesis		Cancer-related genes; Disease related genes; Potential drug targets; Enzymes; Predicted intracellular proteins; ENZYME proteins:Transferases	Nucleoplasm (Supported)			(M5898)HALLMARK DNA REPAIR; (M5925)HALLMARK E2F TARGETS	1	hsa03440	0	0	0	1	0	0	0	0	0	0	0	0	0	0	0	0	0	0	1	0	1
10675	10675	0	1	1	CSPG5	protein-coding	chondroitin sulfate proteoglycan 5	The protein encoded by this gene is a proteoglycan that may function as a neural growth and differentiation factor. Several transcript variants encoding different isoforms have been found for this gene. [provided by RefSeq, May 2011]	GO:0106091 glial cell projection elongation;GO:0099550 trans-synaptic signaling, modulating synaptic transmission;GO:0031103 axon regeneration			Nucleoplasm (Approved); Additional: Mitochondria		(M5880)NABA ECM AFFILIATED; (M5885)NABA MATRISOME ASSOCIATED; (M5889)NABA MATRISOME		0		0	0	0	0	0	0	0	0	0	0	0	0	0	0	0	0	0	0	0	0	1
164045	164045	0	1	1	HFM1	protein-coding	helicase for meiosis 1	The protein encoded by this gene is thought to be an ATP-dependent DNA helicase and is expressed mainly in germ-line cells. Defects in this gene are a cause of premature ovarian failure 9 (POF9). [provided by RefSeq, Apr 2014]	GO:0000712 resolution of meiotic recombination intermediates;GO:0051307 meiotic chromosome separation;GO:0051304 chromosome separation		Human disease related genes:Reproductive system diseases:Reproductive system diseases; ENZYME proteins:Hydrolases; Disease related genes; Potential drug targets; Enzymes; Predicted intracellular proteins	Golgi apparatus;Vesicles (Supported)				0		0	0	0	0	0	0	0	0	0	0	0	0	0	0	0	0	0	0	0	0	1
3484	3484	0	1	1	IGFBP1	protein-coding	insulin like growth factor binding protein 1	This gene is a member of the insulin-like growth factor binding protein (IGFBP) family and encodes a protein with an IGFBP N-terminal domain and a thyroglobulin type-I domain. The encoded protein, mainly expressed in the liver, circulates in the plasma and binds both insulin-like growth factors (IGFs) I and II, prolonging their half-lives and altering their interaction with cell surface receptors…	GO:0043567 regulation of insulin-like growth factor receptor signaling pathway;GO:0042246 tissue regeneration;GO:0008286 insulin receptor signaling pathway		Predicted secreted proteins; Candidate cardiovascular disease genes	Golgi apparatus (Approved)		(M106)PID HNF3B PATHWAY; (M7955)SIG INSULIN RECEPTOR PATHWAY IN CARDIAC MYOCYTES; (M255)PID HIF1 TFPATHWAY	(M5922)HALLMARK UNFOLDED PROTEIN RESPONSE; (M5891)HALLMARK HYPOXIA; (M5934)HALLMARK XENOBIOTIC METABOLISM	0		0	0	0	0	0	0	0	0	0	0	0	0	0	0	0	0	0	0	0	0	1
84318	84318	0	1	1	CCDC77	protein-coding	coiled-coil domain containing 77				Predicted intracellular proteins	Nuclear membrane (Approved)				0		0	0	0	0	0	0	0	0	0	0	0	0	0	0	0	0	0	0	0	0	1
7145	7145	0	1	1	TNS1	protein-coding	tensin 1	The protein encoded by this gene localizes to focal adhesions, regions of the plasma membrane where the cell attaches to the extracellular matrix. This protein crosslinks actin filaments and contains a Src homology 2 (SH2) domain, which is often found in molecules involved in signal transduction. This protein is a substrate of calpain II. Alternative splicing results in multiple transcript varian…			Predicted intracellular proteins	Focal adhesion sites (Enhanced)		(M71)PID ILK PATHWAY	(M5945)HALLMARK HEME METABOLISM	0		0	0	0	0	0	0	0	0	0	0	0	0	0	0	0	0	0	0	0	0	1
130733	130733	0	1	1	TMEM178A	protein-coding	transmembrane protein 178A		GO:0045671 negative regulation of osteoclast differentiation;GO:0002762 negative regulation of myeloid leukocyte differentiation;GO:0045670 regulation of osteoclast differentiation		Transporters:Accessory Factors Involved in Transport; Predicted intracellular proteins	Vesicles (Approved); Additional: Nucleoplasm				0		0	0	0	0	0	0	0	0	0	0	0	0	0	0	0	0	0	0	0	0	1
4803	4803	0	1	1	NGF	protein-coding	nerve growth factor	This gene is a member of the NGF-beta family and encodes a secreted protein which homodimerizes and is incorporated into a larger complex. This protein has nerve growth stimulating activity and the complex is involved in the regulation of growth and the differentiation of sympathetic and certain sensory neurons. Mutations in this gene have been associated with hereditary sensory and autonomic neu…	GO:0048672 positive regulation of collateral sprouting;GO:0038180 nerve growth factor signaling pathway;GO:0048670 regulation of collateral sprouting		Candidate cardiovascular disease genes; Human disease related genes:Nervous system diseases:Other nervous and sensory system diseases; Cancer-related genes:Candidate cancer biomarkers; Predicted secreted proteins; Disease related genes; RAS pathway related proteins; Predicted intracellular proteins		Clenbuterol; RI 624; Polaprezinc	(M18895)SA TRKA RECEPTOR; (M271)PID PI3K PLC TRK PATHWAY; (M100)PID SHP2 PATHWAY	(M5923)HALLMARK PI3K AKT MTOR SIGNALING; (M5953)HALLMARK KRAS SIGNALING UP	1	hsa04151	0	1	1	0	0	1	0	0	0	0	0	0	0	0	0	0	0	0	0	0	1
995	995	0	1	1	CDC25C	protein-coding	cell division cycle 25C	This gene encodes a conserved protein that plays a key role in the regulation of cell division. The encoded protein directs dephosphorylation of cyclin B-bound CDC2 and triggers entry into mitosis. It also suppresses p53-induced growth arrest. Multiple alternatively spliced transcript variants of this gene have been described. [provided by RefSeq, Dec 2015]	GO:0110032 positive regulation of G2/MI transition of meiotic cell cycle;GO:0110030 regulation of G2/MI transition of meiotic cell cycle;GO:1901995 positive regulation of meiotic cell cycle phase transition		Enzymes; ENZYME proteins:Hydrolases; Predicted intracellular proteins; Cancer-related genes:Candidate cancer biomarkers	Nuclear speckles (Enhanced)		(M84)PID ATM PATHWAY; (M46)PID ATR PATHWAY; (M129)PID PLK1 PATHWAY		1	hsa04110,hsa04114	1	0	0	0	0	0	0	0	0	0	0	0	0	0	0	0	0	0	0	0	1
84904	84904	0	1	1	ARHGEF39	protein-coding	Rho guanine nucleotide exchange factor 39		GO:0030335 positive regulation of cell migration;GO:2000147 positive regulation of cell motility;GO:0051272 positive regulation of cellular component movement		Predicted intracellular proteins					0		0	0	0	0	0	0	0	0	0	0	0	0	0	0	0	0	0	0	0	0	1
55329	55329	0	1	1	MNS1	protein-coding	meiosis specific nuclear structural 1	This gene encodes a protein highly similar to the mouse meiosis-specific nuclear structural 1 protein. The mouse protein was shown to be expressed at the pachytene stage during spermatogenesis and may function as a nuclear skeletal protein to regulate nuclear morphology during meiosis. [provided by RefSeq, Oct 2008]	GO:0070986 left/right axis specification;GO:0060972 left/right pattern formation;GO:0045724 positive regulation of cilium assembly		Human disease related genes:Congenital malformations:Other congenital malformations; Predicted intracellular proteins	Nuclear speckles;Nucleoplasm (Approved)				0		0	0	0	0	0	0	0	0	0	0	0	0	0	0	0	0	0	0	0	0	1
6320	6320	0	1	1	CLEC11A	protein-coding	C-type lectin domain containing 11A	This gene encodes a member of the C-type lectin superfamily. The encoded protein is a secreted sulfated glycoprotein and functions as a growth factor for primitive hematopoietic progenitor cells. An alternative splice variant has been described but its biological nature has not been determined. [provided by RefSeq, Jul 2008]	GO:0001503 ossification;GO:0008284 positive regulation of cell population proliferation;GO:0042127 regulation of cell population proliferation		Predicted secreted proteins	Centrosome (Approved)		(M5880)NABA ECM AFFILIATED; (M5885)NABA MATRISOME ASSOCIATED; (M5889)NABA MATRISOME		0		0	0	0	0	0	0	0	0	0	0	0	0	0	0	0	0	0	0	0	0	1
9700	9700	0	1	1	ESPL1	protein-coding	extra spindle pole bodies like 1, separase	Stable cohesion between sister chromatids before anaphase and their timely separation during anaphase are critical for chromosome inheritance. In vertebrates, sister chromatid cohesion is released in 2 steps via distinct mechanisms. The first step involves phosphorylation of STAG1 (MIM 604358) or STAG2 (MIM 300826) in the cohesin complex. The second step involves cleavage of the cohesin subunit S…	GO:0045875 negative regulation of sister chromatid cohesion;GO:0000212 meiotic spindle organization;GO:0045842 positive regulation of mitotic metaphase/anaphase transition		Enzymes; ENZYME proteins:Hydrolases; Predicted intracellular proteins	Nucleoplasm (Supported); Additional: Vesicles			(M5893)HALLMARK MITOTIC SPINDLE; (M5901)HALLMARK G2M CHECKPOINT; (M5925)HALLMARK E2F TARGETS	1	hsa04110,hsa04114	1	0	1	0	0	0	0	0	0	0	0	0	0	0	0	0	0	0	0	0	1
751071	751071	1	0	1	CSKMT	protein-coding	citrate synthase lysine methyltransferase		GO:0018026 peptidyl-lysine monomethylation;GO:0018027 peptidyl-lysine dimethylation;GO:0018023 peptidyl-lysine trimethylation		Predicted intracellular proteins					0		0	0	0	0	0	0	0	0	0	0	0	0	0	0	0	0	0	0	0	0	1
5187	5187	0	1	1	PER1	protein-coding	period circadian regulator 1	This gene is a member of the Period family of genes and is expressed in a circadian pattern in the suprachiasmatic nucleus, the primary circadian pacemaker in the mammalian brain. Genes in this family encode components of the circadian rhythms of locomotor activity, metabolism, and behavior. This gene is upregulated by CLOCK/ARNTL heterodimers but then represses this upregulation in a feedback lo…	GO:0097167 circadian regulation of translation;GO:2000323 negative regulation of glucocorticoid receptor signaling pathway;GO:2000322 regulation of glucocorticoid receptor signaling pathway		Predicted intracellular proteins; Cancer-related genes	Cytosol (Supported); Additional: Nucleoplasm		(M95)PID CIRCADIAN PATHWAY	(M5890)HALLMARK TNFA SIGNALING VIA NFKB	0		0	0	0	0	0	0	0	0	0	0	0	0	0	0	0	0	0	0	0	0	1
7462	7462	0	1	1	LAT2	protein-coding	linker for activation of T cells family member 2	This gene is one of the contiguous genes at 7q11.23 commonly deleted in Williams syndrome, a multisystem developmental disorder. This gene consists of at least 14 exons, and its alternative splicing generates 3 transcript variants, all encoding the same protein. [provided by RefSeq, Jul 2008]	GO:0002279 mast cell activation involved in immune response;GO:0043303 mast cell degranulation;GO:0002448 mast cell mediated immunity		Human disease related genes:Other congenital disorders:Chromosomal abnormalities; Predicted intracellular proteins; Disease related genes	Plasma membrane (Supported)		(M7)PID FCER1 PATHWAY	(M5953)HALLMARK KRAS SIGNALING UP	0		0	0	0	0	0	0	0	0	0	0	0	0	0	0	0	0	0	0	0	0	1
1136	1136	0	1	1	CHRNA3	protein-coding	cholinergic receptor nicotinic alpha 3 subunit	This locus encodes a member of the nicotinic acetylcholine receptor family of proteins. Members of this family of proteins form pentameric complexes comprised of both alpha and beta subunits. This locus encodes an alpha-type subunit, as it contains characteristic adjacent cysteine residues. The encoded protein is a ligand-gated ion channel that likely plays a role in neurotransmission. Polymorphi…	GO:0014056 regulation of acetylcholine secretion, neurotransmission;GO:0060084 synaptic transmission involved in micturition;GO:0032222 regulation of synaptic transmission, cholinergic		FDA approved drug targets:Small molecule drugs; Predicted intracellular proteins; Disease related genes	Plasma membrane (Supported); Additional: Nuclear speckles	Nicotine; Methadone; Fluoxetine; Dextromethorphan; Levamisole; Ethanol; Amantadine; Pentolinium; Bupropion; Levacetylmethadol; Varenicline; Gantacurium; Epibatidine; Cytisine			0		0	0	1	0	0	0	0	0	0	0	0	0	0	0	0	0	0	0	0	0	1
55143	55143	0	1	1	CDCA8	protein-coding	cell division cycle associated 8	This gene encodes a component of the chromosomal passenger complex. This complex is an essential regulator of mitosis and cell division. This protein is cell-cycle regulated and is required for chromatin-induced microtubule stabilization and spindle formation. Alternate splicing results in multiple transcript variants. Pseudgenes of this gene are found on chromosomes 7, 8 and 16. [provided by Ref…	GO:0007080 mitotic metaphase plate congression;GO:0051310 metaphase plate congression;GO:0051303 establishment of chromosome localization		Predicted intracellular proteins	Nucleoli (Supported); Additional: Cytokinetic bridge;Nucleoplasm		(M14)PID AURORA B PATHWAY	(M5925)HALLMARK E2F TARGETS	0		0	0	0	0	0	0	0	0	0	0	0	0	0	0	0	0	0	0	0	0	1
285313	285313	0	1	1	IGSF10	protein-coding	immunoglobulin superfamily member 10		GO:2001222 regulation of neuron migration;GO:0001503 ossification;GO:0030334 regulation of cell migration		Predicted secreted proteins; Predicted intracellular proteins; Disease related genes	Vesicles (Approved)	Pyridoxal phosphate	(M3008)NABA ECM GLYCOPROTEINS; (M5884)NABA CORE MATRISOME; (M5889)NABA MATRISOME		0		0	0	0	0	0	0	0	0	0	0	0	0	0	0	0	0	0	0	0	0	1
10112	10112	0	1	1	KIF20A	protein-coding	kinesin family member 20A		GO:0061952 midbody abscission;GO:1902410 mitotic cytokinetic process;GO:0032506 cytokinetic process		Predicted intracellular proteins	Cytokinetic bridge;Nucleoplasm (Uncertain)		(M14)PID AURORA B PATHWAY; (M129)PID PLK1 PATHWAY	(M5907)HALLMARK ESTROGEN RESPONSE LATE; (M5937)HALLMARK GLYCOLYSIS	0		0	0	0	0	0	0	0	0	0	0	0	0	0	0	0	0	0	0	0	0	1
80763	80763	0	1	1	SPX	protein-coding	spexin hormone	The protein encoded by this gene is a hormone involved in modulation of cardiovascular and renal function. It has also been shown in rats to cause weight loss. Several transcript variants have been found for this gene. [provided by RefSeq, Feb 2016]	GO:0035814 negative regulation of renal sodium excretion;GO:1904304 regulation of gastro-intestinal system smooth muscle contraction;GO:1904306 positive regulation of gastro-intestinal system smooth muscle contraction		Predicted secreted proteins; Predicted intracellular proteins					0		0	0	0	0	0	0	0	0	0	0	0	0	0	0	0	0	0	0	0	0	1
57082	57082	0	1	1	KNL1	protein-coding	kinetochore scaffold 1	The protein encoded by this gene is a component of the multiprotein assembly that is required for creation of kinetochore-microtubule attachments and chromosome segregation. The encoded protein functions as a scaffold for proteins that influence the spindle assembly checkpoint during the eukaryotic cell cycle and it interacts with at least five different kinetochore proteins and two checkpoint ki…	GO:0034501 protein localization to kinetochore;GO:1903083 protein localization to condensed chromosome;GO:0001675 acrosome assembly		Human disease related genes:Congenital malformations:Congenital malformations of the nervous system; Predicted intracellular proteins; Cancer-related genes; Disease related genes	Nucleoplasm (Enhanced); Additional: Nuclear bodies			(M5901)HALLMARK G2M CHECKPOINT	0		0	0	0	0	0	0	0	0	0	0	0	0	0	0	0	0	0	0	0	0	1
79682	79682	0	1	1	CENPU	protein-coding	centromere protein U	The centromere is a specialized chromatin domain, present throughout the cell cycle, that acts as a platform on which the transient assembly of the kinetochore occurs during mitosis. All active centromeres are characterized by the presence of long arrays of nucleosomes in which CENPA (MIM 117139) replaces histone H3 (see MIM 601128). MLF1IP, or CENPU, is an additional factor required for centrome…	GO:0043009 chordate embryonic development;GO:0009792 embryo development ending in birth or egg hatching;GO:0009790 embryo development		Predicted intracellular proteins	Centriolar satellite;Nucleoplasm (Supported)		(M129)PID PLK1 PATHWAY		0		0	0	0	0	0	0	0	0	0	0	0	0	0	0	0	0	0	0	0	0	1
115703	115703	0	1	1	ARHGAP33	protein-coding	Rho GTPase activating protein 33	This gene encodes a member of the sorting nexin family. Members of this family contain a phox (PX) domain, which is a phosphoinositide binding domain, and are involved in intracellular trafficking. Alternative splice variants encoding different isoforms have been identified in this gene. [provided by RefSeq, Feb 2010]	GO:0007264 small GTPase mediated signal transduction;GO:0015031 protein transport;GO:0045184 establishment of protein localization		Predicted intracellular proteins	Plasma membrane (Approved); Additional: Actin filaments;Cytosol				0		0	0	0	0	0	0	0	0	0	0	0	0	0	0	0	0	0	0	0	0	1
64151	64151	0	1	1	NCAPG	protein-coding	non-SMC condensin I complex subunit G	This gene encodes a subunit of the condensin complex, which is responsible for the condensation and stabilization of chromosomes during mitosis and meiosis. Phosphorylation of the encoded protein activates the condensin complex. There are pseudogenes for this gene on chromosomes 8 and 15. Alternative splicing results in multiple transcript variants. [provided by RefSeq, Aug 2012]	GO:1905821 positive regulation of chromosome condensation;GO:0060623 regulation of chromosome condensation;GO:0007076 mitotic chromosome condensation		Predicted intracellular proteins			(M14)PID AURORA B PATHWAY		0		0	0	0	0	0	0	0	0	0	0	0	0	0	0	0	0	0	0	0	0	1
1371	1371	0	1	1	CPOX	protein-coding	coproporphyrinogen oxidase	The protein encoded by this gene is the sixth enzyme of the heme biosynthetic pathway. The encoded enzyme is soluble and found in the intermembrane space of mitochondria. This enzyme catalyzes the stepwise oxidative decarboxylation of coproporphyrinogen III to protoporphyrinogen IX, a precursor of heme. Defects in this gene are a cause of hereditary coproporphyria (HCP).[provided by RefSeq, Oct 2…	GO:0051597 response to methylmercury;GO:0017085 response to insecticide;GO:0006782 protoporphyrinogen IX biosynthetic process		Human disease related genes:Congenital disorders of metabolism:Congenital disorders of cofactor/vitamin metabolism; ENZYME proteins:Oxidoreductases; Disease related genes; Potential drug targets; Enzymes	Mitochondria (Supported)			(M5935)HALLMARK FATTY ACID METABOLISM; (M5945)HALLMARK HEME METABOLISM	0		0	0	0	0	0	0	0	0	0	0	0	0	0	0	0	0	0	0	0	0	1
2051	2051	0	1	1	EPHB6	protein-coding	EPH receptor B6	This gene encodes a member of a family of transmembrane proteins that function as receptors for ephrin-B family proteins. Unlike other members of this family, the encoded protein does not contain a functional kinase domain. Activity of this protein can influence cell adhesion and migration. Expression of this gene is downregulated during tumor progression, suggesting that the protein may suppress…	GO:0021952 central nervous system projection neuron axonogenesis;GO:0021955 central nervous system neuron axonogenesis;GO:0048013 ephrin receptor signaling pathway	Tyr protein kinase family	Predicted intracellular proteins	Nuclear speckles (Uncertain)	Fostamatinib			0		0	0	0	0	0	0	0	0	0	0	0	0	0	0	0	0	0	0	0	0	1
5694	5694	0	1	1	PSMB6	protein-coding	proteasome 20S subunit beta 6	The proteasome is a multicatalytic proteinase complex with a highly ordered ring-shaped 20S core structure. The core structure is composed of 4 rings of 28 non-identical subunits; 2 rings are composed of 7 alpha subunits and 2 rings are composed of 7 beta subunits. Proteasomes are distributed throughout eukaryotic cells at a high concentration and cleave peptides in an ATP/ubiquitin-dependent pro…	GO:0010498 proteasomal protein catabolic process;GO:0051603 proteolysis involved in cellular protein catabolic process;GO:0044257 cellular protein catabolic process		Enzymes; ENZYME proteins:Hydrolases; Predicted intracellular proteins; Peptidases:Threonine-type peptidases	Nucleoplasm (Supported); Additional: Cytosol	(3AR,6R,6AS)-6-((S)-((S)-CYCLOHEX-2-ENYL)(HYDROXY)METHYL)-6A-METHYL-4-OXO-HEXAHYDRO-2H-FURO[3,2-C]PYRROLE-6-CARBALDEHYDE			1	hsa03050	0	0	0	0	0	0	0	0	0	0	0	0	0	1	0	0	0	0	0	0	1
5101	5101	0	1	1	PCDH9	protein-coding	protocadherin 9	This gene encodes a member of the protocadherin family, and cadherin superfamily, of transmembrane proteins containing cadherin domains. These proteins mediate cell adhesion in neural tissues in the presence of calcium. The encoded protein may be involved in signaling at neuronal synaptic junctions. Sharing a characteristic with other protocadherin genes, this gene has a notably large exon that e…	GO:0007156 homophilic cell adhesion via plasma membrane adhesion molecules;GO:0098742 cell-cell adhesion via plasma-membrane adhesion molecules;GO:0098609 cell-cell adhesion			Centrosome;Nucleoplasm (Approved)				0		0	0	0	0	0	0	0	0	0	0	0	0	0	0	0	0	0	0	0	0	1
147906	147906	0	1	1	DACT3	protein-coding	dishevelled binding antagonist of beta catenin 3		GO:0010719 negative regulation of epithelial to mesenchymal transition;GO:0010717 regulation of epithelial to mesenchymal transition;GO:0090090 negative regulation of canonical Wnt signaling pathway		Predicted intracellular proteins	Vesicles (Approved); Additional: Nucleoplasm				0		0	0	0	0	0	0	0	0	0	0	0	0	0	0	0	0	0	0	0	0	1
728730	728730	0	1	1	MAP4K3-DT	ncRNA	MAP4K3 divergent transcript									0		0	0	0	0	0	0	0	0	0	0	0	0	0	0	0	0	0	0	0	0	1
4189	4189	0	1	1	DNAJB9	protein-coding	DnaJ heat shock protein family (Hsp40) member B9	This gene is a member of the J protein family. J proteins function in many cellular processes by regulating the ATPase activity of 70 kDa heat shock proteins. This gene is a member of the type 2 subgroup of DnaJ proteins. The encoded protein is localized to the endoplasmic reticulum. This protein is induced by endoplasmic reticulum stress and plays a role in protecting stressed cells from apoptos…	GO:1903895 negative regulation of IRE1-mediated unfolded protein response;GO:1903894 regulation of IRE1-mediated unfolded protein response;GO:1900102 negative regulation of endoplasmic reticulum unfolded protein response		Predicted intracellular proteins	Cytosol;Endoplasmic reticulum (Approved)			(M5908)HALLMARK ANDROGEN RESPONSE; (M5922)HALLMARK UNFOLDED PROTEIN RESPONSE; (M5905)HALLMARK ADIPOGENESIS	0		0	0	0	0	0	0	0	0	0	0	0	0	0	0	0	0	0	0	0	0	1
701	701	0	1	1	BUB1B	protein-coding	BUB1 mitotic checkpoint serine/threonine kinase B	This gene encodes a kinase involved in spindle checkpoint function. The protein has been localized to the kinetochore and plays a role in the inhibition of the anaphase-promoting complex/cyclosome (APC/C), delaying the onset of anaphase and ensuring proper chromosome segregation. Impaired spindle checkpoint function has been found in many forms of cancer. [provided by RefSeq, Jul 2008]	GO:0051754 meiotic sister chromatid cohesion, centromeric;GO:0070601 centromeric sister chromatid cohesion;GO:0045144 meiotic sister chromatid segregation	Other	Cancer-related genes:Mutational cancer driver genes; Disease related genes; Potential drug targets; Enzymes; Kinases; Human disease related genes:Other congenital disorders:Chromosomal abnormalities; Predicted intracellular proteins; ENZYME proteins:Transferases	Cytosol (Supported)		(M129)PID PLK1 PATHWAY	(M5925)HALLMARK E2F TARGETS	1	hsa04110	1	0	1	0	0	0	0	0	0	0	0	0	0	0	0	0	0	0	0	0	1
112399	112399	0	1	1	EGLN3	protein-coding	egl-9 family hypoxia inducible factor 3		GO:0018401 peptidyl-proline hydroxylation to 4-hydroxy-L-proline;GO:0019511 peptidyl-proline hydroxylation;GO:0018126 protein hydroxylation		Enzymes; Predicted intracellular proteins; ENZYME proteins:Oxidoreductases	Cytosol (Supported)	Ascorbic acid; Roxadustat	(M180)PID HIF1A PATHWAY; (M44)PID HIF2PATHWAY; (M255)PID HIF1 TFPATHWAY	(M5924)HALLMARK MTORC1 SIGNALING; (M5937)HALLMARK GLYCOLYSIS	0		0	0	0	0	0	0	0	0	1	1	0	0	0	0	0	0	0	0	0	0	1
80380	80380	0	1	1	PDCD1LG2	protein-coding	programmed cell death 1 ligand 2		GO:0046007 negative regulation of activated T cell proliferation;GO:0032693 negative regulation of interleukin-10 production;GO:0031295 T cell costimulation		CD markers; Predicted secreted proteins; Cancer-related genes	Cytosol (Uncertain)			(M5953)HALLMARK KRAS SIGNALING UP	0		0	0	0	0	0	0	0	0	0	0	0	0	0	0	0	0	0	0	0	0	1
991	991	0	1	1	CDC20	protein-coding	cell division cycle 20	CDC20 appears to act as a regulatory protein interacting with several other proteins at multiple points in the cell cycle. It is required for two microtubule-dependent processes, nuclear movement prior to anaphase and chromosome separation. [provided by RefSeq, Jul 2008]	GO:1905786 positive regulation of anaphase-promoting complex-dependent catabolic process;GO:1905784 regulation of anaphase-promoting complex-dependent catabolic process;GO:0031915 positive regulation of synaptic plasticity		Transporters; Predicted intracellular proteins; Cancer-related genes:Candidate cancer biomarkers	Cytosol;Nucleoplasm (Enhanced)		(M129)PID PLK1 PATHWAY	(M5901)HALLMARK G2M CHECKPOINT; (M5907)HALLMARK ESTROGEN RESPONSE LATE; (M5925)HALLMARK E2F TARGETS	1	hsa04110,hsa04114	1	0	1	0	0	0	0	0	0	0	0	0	0	0	0	0	0	0	0	0	1
891	891	0	1	1	CCNB1	protein-coding	cyclin B1	The protein encoded by this gene is a regulatory protein involved in mitosis. The gene product complexes with p34(cdc2) to form the maturation-promoting factor (MPF). The encoded protein is necessary for proper control of the G2/M transition phase of the cell cycle. [provided by RefSeq, Aug 2017]	GO:1905448 positive regulation of mitochondrial ATP synthesis coupled electron transport;GO:0051987 positive regulation of attachment of spindle microtubules to kinetochore;GO:1905446 regulation of mitochondrial ATP synthesis coupled electron transport		Transporters:Transporter channels and pores; Predicted intracellular proteins; Cancer-related genes:Candidate cancer biomarkers	Cytosol (Enhanced)		(M176)PID FOXM1 PATHWAY; (M129)PID PLK1 PATHWAY; (M136)PID FOXO PATHWAY		1	hsa04115,hsa04110,hsa04068,hsa04114	1	0	0	0	0	0	0	1	0	0	0	0	0	0	0	0	0	0	0	0	1
10383	10383	0	1	1	TUBB4B	protein-coding	tubulin beta 4B class IVb		GO:0042267 natural killer cell mediated cytotoxicity;GO:0002228 natural killer cell mediated immunity;GO:0001909 leukocyte mediated cytotoxicity		Human disease related genes:Nervous system diseases:Eye disease; FDA approved drug targets:Small molecule drugs; Predicted intracellular proteins; Disease related genes	Microtubules (Supported); Additional: Cytokinetic bridge;Mitotic spindle	Albendazole; Mebendazole; Epothilone D; Patupilone; Oxibendazole; CYT997; Phenethyl Isothiocyanate			0		0	0	0	0	0	0	0	0	0	0	0	0	0	1	0	0	0	0	0	0	1
8840	8840	0	1	1	CCN4	protein-coding	cellular communication network factor 4	This gene encodes a member of the WNT1 inducible signaling pathway (WISP) protein subfamily, which belongs to the connective tissue growth factor (CTGF) family. WNT1 is a member of a family of cysteine-rich, glycosylated signaling proteins that mediate diverse developmental processes. The CTGF family members are characterized by four conserved cysteine-rich domains: insulin-like growth factor-bin…	GO:0032331 negative regulation of chondrocyte differentiation;GO:0061037 negative regulation of cartilage development;GO:0030316 osteoclast differentiation		Predicted secreted proteins; Cancer-related genes:Candidate cancer biomarkers	Cytosol (Approved)		(M5493)WNT SIGNALING; (M3008)NABA ECM GLYCOPROTEINS; (M5884)NABA CORE MATRISOME		0		0	0	0	0	0	0	0	0	0	0	0	0	0	0	0	0	0	0	0	0	1
3131	3131	0	1	1	HLF	protein-coding	HLF transcription factor, PAR bZIP family member	This gene encodes a member of the proline and acidic-rich (PAR) protein family, a subset of the bZIP transcription factors. The encoded protein forms homodimers or heterodimers with other PAR family members and binds sequence-specific promoter elements to activate transcription. Chromosomal translocations fusing portions of this gene with the E2A gene cause a subset of childhood B-lineage acute l…	GO:0035914 skeletal muscle cell differentiation;GO:0007519 skeletal muscle tissue development;GO:0060538 skeletal muscle organ development		Transcription factors:Basic domains; Predicted intracellular proteins; Cancer-related genes; Disease related genes	Nucleoplasm (Enhanced)				0		0	0	0	0	0	0	0	0	0	0	0	0	0	0	0	0	0	0	0	0	1
2069	2069	0	1	1	EREG	protein-coding	epiregulin	This gene encodes a secreted peptide hormone and member of the epidermal growth factor (EGF) family of proteins. The encoded protein is a ligand of the epidermal growth factor receptor (EGFR) and the structurally related erb-b2 receptor tyrosine kinase 4 (ERBB4). The encoded protein may be involved in a wide range of biological processes including inflammation, wound healing, oocyte maturation, a…	GO:0042700 luteinizing hormone signaling pathway;GO:0048160 primary follicle stage;GO:0001550 ovarian cumulus expansion		Human disease related genes:Cancers:Cancers of the digestive system; Predicted secreted proteins	Vesicles (Approved)		(M201)PID ERBB NETWORK PATHWAY; (M13)PID ERBB4 PATHWAY; (M5883)NABA SECRETED FACTORS	(M5902)HALLMARK APOPTOSIS; (M5932)HALLMARK INFLAMMATORY RESPONSE; (M5950)HALLMARK ALLOGRAFT REJECTION	1	hsa04151	0	1	1	0	0	0	0	0	0	0	0	0	0	0	0	0	0	0	0	0	1
151246	151246	0	1	1	SGO2	protein-coding	shugoshin 2		GO:0051754 meiotic sister chromatid cohesion, centromeric;GO:0070601 centromeric sister chromatid cohesion;GO:0045144 meiotic sister chromatid segregation		Predicted intracellular proteins	Nucleoplasm (Enhanced); Additional: Nuclear bodies				0		0	0	0	0	0	0	0	0	0	0	0	0	0	0	0	0	0	0	0	0	1
151242	151242	0	1	1	PPP1R1C	protein-coding	protein phosphatase 1 regulatory inhibitor subunit 1C	Protein phosphatase-1 (PP1) is a major serine/threonine phosphatase that regulates a variety of cellular functions. PP1 consists of a catalytic subunit (see PPP1CA; MIM 176875) and regulatory subunits that determine the subcellular localization of PP1 or regulate its function. PPP1R1C belongs to a group of PP1 inhibitory subunits that are themselves regulated by phosphorylation (Wang et al., 2008…	GO:0051301 cell division;GO:0043086 negative regulation of catalytic activity;GO:0044092 negative regulation of molecular function		Predicted intracellular proteins	Nucleoplasm (Approved); Additional: Golgi apparatus;Nucleoli				0		0	0	0	0	0	0	0	0	0	0	0	0	0	0	0	0	0	0	0	0	1
112609	112609	0	1	1	MRAP2	protein-coding	melanocortin 2 receptor accessory protein 2	This gene encodes a protein that modulates melanocortin receptor signaling. The encoded protein has been shown to interact with all known melanocortin receptors and may regulate both receptor trafficking and activation in response to ligands. Mice lacking a functional copy of this gene exhibit severe obesity and a mutation in this gene may be associated with severe obesity in human patients. [pro…	GO:0106071 positive regulation of adenylate cyclase-activating G protein-coupled receptor signaling pathway;GO:0106072 negative regulation of adenylate cyclase-activating G protein-coupled receptor signaling pathway;GO:0106070 regulation of adenylate cyclase-activating G protein-coupled receptor signaling pathway		Human disease related genes:Endocrine and metabolic diseases:Other endocrine and metabolic diseases; Disease related genes					0		0	0	0	0	0	0	0	0	0	0	0	0	0	0	0	0	0	0	0	0	1
10219	10219	0	1	1	KLRG1	protein-coding	killer cell lectin like receptor G1	Natural killer (NK) cells are lymphocytes that can mediate lysis of certain tumor cells and virus-infected cells without previous activation. They can also regulate specific humoral and cell-mediated immunity. The protein encoded by this gene belongs to the killer cell lectin-like receptor (KLR) family, which is a group of transmembrane proteins preferentially expressed in NK cells. Studies in mi…	GO:0006968 cellular defense response;GO:0006954 inflammatory response;GO:0045087 innate immune response		Predicted intracellular proteins	Vesicles (Enhanced)				0		0	0	0	0	0	0	0	0	0	0	0	0	0	0	0	0	0	0	0	0	1
81571	81571	0	1	1	MIR600HG	ncRNA	MIR600 host gene		GO:0035195 gene silencing by miRNA;GO:0035194 post-transcriptional gene silencing by RNA;GO:0016441 posttranscriptional gene silencing							0		0	0	0	0	0	0	0	0	0	0	0	0	0	0	0	0	0	0	0	0	1
29958	29958	0	1	1	DMGDH	protein-coding	dimethylglycine dehydrogenase	This gene encodes an enzyme involved in the catabolism of choline, catalyzing the oxidative demethylation of dimethylglycine to form sarcosine. The enzyme is found as a monomer in the mitochondrial matrix, and uses flavin adenine dinucleotide and folate as cofactors. Mutation in this gene causes dimethylglycine dehydrogenase deficiency, characterized by a fishlike body odor, chronic muscle fatigu…	GO:0006579 amino-acid betaine catabolic process;GO:0042426 choline catabolic process;GO:0019695 choline metabolic process		ENZYME proteins:Oxidoreductases; Human disease related genes:Congenital disorders of metabolism:Congenital disorders of amino acid metabolism; Disease related genes; Potential drug targets; Enzymes; Predicted intracellular proteins	Mitochondria (Supported)				0		0	0	0	0	0	0	0	0	0	0	0	0	0	0	0	0	0	0	0	0	1
57574	57574	1	0	1	MARCHF4	protein-coding	membrane associated ring-CH-type finger 4	MARCH4 is a member of the MARCH family of membrane-bound E3 ubiquitin ligases (EC 6.3.2.19). MARCH enzymes add ubiquitin (see MIM 191339) to target lysines in substrate proteins, thereby signaling their vesicular transport between membrane compartments. MARCH4 reduces surface accumulation of several membrane glycoproteins by directing them to the endosomal compartment (Bartee et al., 2004 [PubMed…	GO:0016567 protein ubiquitination;GO:0032446 protein modification by small protein conjugation;GO:0070647 protein modification by small protein conjugation or removal		Enzymes; ENZYME proteins:Transferases					0		0	0	0	0	0	0	0	0	0	0	0	0	0	0	0	0	0	0	0	0	1
860	860	0	1	1	RUNX2	protein-coding	RUNX family transcription factor 2	This gene is a member of the RUNX family of transcription factors and encodes a nuclear protein with an Runt DNA-binding domain. This protein is essential for osteoblastic differentiation and skeletal morphogenesis and acts as a scaffold for nucleic acids and regulatory factors involved in skeletal gene expression. The protein can bind DNA both as a monomer or, with more affinity, as a subunit of…	GO:0002051 osteoblast fate commitment;GO:0042487 regulation of odontogenesis of dentin-containing tooth;GO:0042481 regulation of odontogenesis		Human disease related genes:Congenital malformations:Congenital malformations of the musculoskeletal system; Transcription factors:Immunoglobulin fold; Predicted intracellular proteins; Disease related genes	Nucleoplasm (Enhanced)		(M288)PID HES HEY PATHWAY; (M276)PID FGF PATHWAY; (M279)PID RB 1PATHWAY		0		0	0	0	0	0	0	0	0	0	0	0	0	0	0	0	1	0	0	0	0	1
4147	4147	0	1	1	MATN2	protein-coding	matrilin 2	This gene encodes a member of the von Willebrand factor A domain containing protein family. This family of proteins is thought to be involved in the formation of filamentous networks in the extracellular matrices of various tissues. This protein contains five von Willebrand factor A domains. The specific function of this gene has not yet been determined. Two transcript variants encoding different…	GO:0008150 biological_process		Predicted secreted proteins; Predicted intracellular proteins			(M3008)NABA ECM GLYCOPROTEINS; (M5884)NABA CORE MATRISOME; (M5889)NABA MATRISOME	(M5930)HALLMARK EPITHELIAL MESENCHYMAL TRANSITION	0		0	0	0	0	0	0	0	0	0	0	0	0	0	0	0	0	0	0	0	0	1
1397	1397	0	1	1	CRIP2	protein-coding	cysteine rich protein 2	This gene encodes a putative transcription factor with two LIM zinc-binding domains. The encoded protein may participate in the differentiation of smooth muscle tissue. Alternative splicing results in multiple transcript variants. [provided by RefSeq, Aug 2012]	GO:0030097 hemopoiesis;GO:0048534 hematopoietic or lymphoid organ development;GO:0002520 immune system development		Predicted intracellular proteins	Nucleoli (Approved); Additional: Nucleoplasm;Plasma membrane			(M5946)HALLMARK COAGULATION	0		0	0	0	0	0	0	0	0	0	0	0	0	0	0	0	0	0	0	0	0	1
441478	441478	0	1	1	NRARP	protein-coding	NOTCH regulated ankyrin repeat protein		GO:1902366 regulation of Notch signaling pathway involved in somitogenesis;GO:1902367 negative regulation of Notch signaling pathway involved in somitogenesis;GO:0002043 blood vessel endothelial cell proliferation involved in sprouting angiogenesis		Predicted intracellular proteins	Cytosol (Approved); Additional: Nucleoplasm				0		0	0	0	0	0	0	0	0	0	0	0	0	0	0	0	0	0	0	0	0	1
51298	51298	0	1	1	THEG	protein-coding	theg spermatid protein	This gene is specifically expressed in the nucleus of haploid male germ cells. The orthologous gene in mice encodes a protein that may play a role in protein assembly through interactions with T-complex protein 1 subunit epsilon. Alternatively spliced transcript variants encoding multiple isoforms have been observed for this gene. [provided by RefSeq, Nov 2011]	GO:0051131 chaperone-mediated protein complex assembly;GO:0007283 spermatogenesis;GO:0048232 male gamete generation		Predicted intracellular proteins				(M5951)HALLMARK SPERMATOGENESIS	0		0	0	0	0	0	0	0	0	0	0	0	0	0	0	0	0	0	0	0	0	1
55165	55165	0	1	1	CEP55	protein-coding	centrosomal protein 55		GO:0061952 midbody abscission;GO:1902410 mitotic cytokinetic process;GO:0032506 cytokinetic process		Human disease related genes:Congenital malformations:Congenital malformations of the nervous system; Predicted intracellular proteins; Disease related genes	Centriolar satellite;Plasma membrane (Approved); Additional: Midbody				0		0	0	0	0	0	0	0	0	0	0	0	0	0	0	0	0	0	0	0	0	1
4501	4501	0	1	1	MT1X	protein-coding	metallothionein 1X		GO:0036018 cellular response to erythropoietin;GO:0036017 response to erythropoietin;GO:0010273 detoxification of copper ion		Predicted intracellular proteins					0		0	0	0	0	0	0	0	0	0	0	0	0	0	0	0	0	0	0	0	0	1
185	185	0	1	1	AGTR1	protein-coding	angiotensin II receptor type 1	Angiotensin II is a potent vasopressor hormone and a primary regulator of aldosterone secretion. It is an important effector controlling blood pressure and volume in the cardiovascular system. It acts through at least two types of receptors. This gene encodes the type 1 receptor which is thought to mediate the major cardiovascular effects of angiotensin II. This gene may play a role in the genera…	GO:0086097 phospholipase C-activating angiotensin-activated signaling pathway;GO:0002018 renin-angiotensin regulation of aldosterone production;GO:0002034 maintenance of blood vessel diameter homeostasis by renin-angiotensin		Transporters; FDA approved drug targets:Small molecule drugs; Human disease related genes:Congenital malformations:Congenital malformations of the urinary system; Disease related genes; G-protein coupled receptors:GPCRs excl olfactory receptors	Vesicles (Uncertain)	Valsartan; Olmesartan; Losartan; Candesartan cilexetil; Eprosartan; Telmisartan; Irbesartan; Forasartan; Saprisartan; Tasosartan; CYT006-AngQb; Azilsartan medoxomil; Fimasartan; Angiotensin II; Candesartan	(M86)PID ARF6 PATHWAY; (M67)PID ARF6 TRAFFICKING PATHWAY; (M92)PID ANGIOPOIETIN RECEPTOR PATHWAY		0		0	0	0	0	0	0	0	0	0	1	0	0	0	0	0	0	0	1	0	0	1
54821	54821	0	1	1	ERCC6L	protein-coding	ERCC excision repair 6 like, spindle assembly checkpoint helicase	This gene encodes a member of the SWItch/Sucrose Non-Fermentable (SWI/SNF2) family of proteins, and contains a SNF2-like ATPase domain and a PICH family domain. One distinguishing feature of this SWI/SNF protein family member is that during interphase, the protein is excluded from the nucleus, and only associates with chromatin after the nuclear envelope has broken down. This protein is a DNA tra…	GO:0032508 DNA duplex unwinding;GO:0032392 DNA geometric change;GO:0071103 DNA conformation change		Enzymes; ENZYME proteins:Hydrolases; Predicted intracellular proteins	Centrosome (Uncertain); Additional: Cytosol;Nucleoplasm		(M129)PID PLK1 PATHWAY		0		0	0	0	0	0	0	0	0	0	0	0	0	0	0	0	0	0	0	0	0	1
56033	56033	0	1	1	BARX1	protein-coding	BARX homeobox 1	This gene encodes a member of the Bar subclass of homeobox transcription factors. Studies of the mouse and chick homolog suggest the encoded protein may play a role in developing teeth and craniofacial mesenchyme of neural crest origin. The protein may also be associated with differentiation of stomach epithelia. [provided by RefSeq, Jul 2008]	GO:0048536 spleen development;GO:0055123 digestive system development;GO:0030178 negative regulation of Wnt signaling pathway		Transcription factors:Helix-turn-helix domains; Predicted intracellular proteins	Nucleoplasm (Approved); Additional: Vesicles				0		0	0	0	0	0	0	0	0	0	0	0	0	0	0	0	0	0	0	0	0	1
118738	118738	0	1	1	ZNF488	protein-coding	zinc finger protein 488		GO:0031643 positive regulation of myelination;GO:0048714 positive regulation of oligodendrocyte differentiation;GO:0031646 positive regulation of nervous system process		Predicted intracellular proteins	Cytosol;Nucleoplasm (Supported)				0		0	0	0	0	0	0	0	0	0	0	0	0	0	0	0	0	0	0	0	0	1
9585	9585	0	1	1	KIF20B	protein-coding	kinesin family member 20B		GO:1903436 regulation of mitotic cytokinetic process;GO:1903438 positive regulation of mitotic cytokinetic process;GO:0032954 regulation of cytokinetic process		Predicted intracellular proteins	Cytokinetic bridge;Nucleoplasm (Supported); Additional: Cytosol;Midbody			(M5893)HALLMARK MITOTIC SPINDLE; (M5901)HALLMARK G2M CHECKPOINT	0		0	0	0	0	0	0	0	0	0	0	0	0	0	0	0	0	0	0	0	0	1
11309	11309	1	0	1	SLCO2B1	protein-coding	solute carrier organic anion transporter family member 2B1	This locus encodes a member of the organic anion-transporting polypeptide family of membrane proteins. The protein encoded by this locus may function in regulation of placental uptake of sulfated steroids. Alternatively spliced transcript variants have been described. [provided by RefSeq, Nov 2010]	GO:0042167 heme catabolic process;GO:0046149 pigment catabolic process;GO:0006787 porphyrin-containing compound catabolic process		Transporters:Electrochemical Potential-driven transporters; Predicted intracellular proteins		Gemfibrozil; Telaprevir			0		0	0	0	0	0	0	0	0	0	0	0	0	0	0	0	0	0	0	0	0	1
7852	7852	0	1	1	CXCR4	protein-coding	C-X-C motif chemokine receptor 4	This gene encodes a CXC chemokine receptor specific for stromal cell-derived factor-1. The protein has 7 transmembrane regions and is located on the cell surface. It acts with the CD4 protein to support HIV entry into cells and is also highly expressed in breast cancer cells. Mutations in this gene have been associated with WHIM (warts, hypogammaglobulinemia, infections, and myelokathexis) syndro…	GO:2000448 positive regulation of macrophage migration inhibitory factor signaling pathway;GO:1990478 response to ultrasound;GO:2000446 regulation of macrophage migration inhibitory factor signaling pathway		Human disease related genes:Immune system diseases:Primary immunodeficiency; Transporters; FDA approved drug targets:Small molecule drugs; CD markers; G-protein coupled receptors:Chemokines and chemotactic factors receptors; Cancer-related genes:Candidate cancer biomarkers; Disease related genes; G-protein coupled receptors:GPCRs excl olfactory receptors		Framycetin; AMD-070; Plerixafor; Ibalizumab	(M55)PID S1P S1P3 PATHWAY; (M257)PID EPHRINB REV PATHWAY; (M165)PID SYNDECAN 4 PATHWAY	(M5923)HALLMARK PI3K AKT MTOR SIGNALING; (M5891)HALLMARK HYPOXIA; (M5924)HALLMARK MTORC1 SIGNALING	0		0	0	0	0	0	1	0	0	0	1	0	0	0	0	0	0	0	0	0	0	1
64109	64109	0	1	1	CRLF2	protein-coding	cytokine receptor like factor 2	This gene encodes a member of the type I cytokine receptor family. The encoded protein is a receptor for thymic stromal lymphopoietin (TSLP). Together with the interleukin 7 receptor (IL7R), the encoded protein and TSLP activate STAT3, STAT5, and JAK2 pathways, which control processes such as cell proliferation and development of the hematopoietic system. Rearrangement of this gene with immunoglo…	GO:0038165 oncostatin-M-mediated signaling pathway;GO:0048861 leukemia inhibitory factor signaling pathway;GO:0032754 positive regulation of interleukin-5 production		Human disease related genes:Cancers:Cancers of haematopoietic and lymphoid tissues; Cancer-related genes				(M5897)HALLMARK IL6 JAK STAT3 SIGNALING	0		0	0	0	0	0	1	0	0	0	0	0	0	0	0	0	0	0	0	0	0	1
10580	10580	0	1	1	SORBS1	protein-coding	sorbin and SH3 domain containing 1	This gene encodes a CBL-associated protein which functions in the signaling and stimulation of insulin. Mutations in this gene may be associated with human disorders of insulin resistance. Alternative splicing results in multiple transcript variants. [provided by RefSeq, Mar 2014]	GO:0045725 positive regulation of glycogen biosynthetic process;GO:0070875 positive regulation of glycogen metabolic process;GO:0030038 contractile actin filament bundle assembly		Predicted intracellular proteins	Focal adhesion sites (Supported); Additional: Centrosome;Plasma membrane		(M16)PID INSULIN PATHWAY; (M7955)SIG INSULIN RECEPTOR PATHWAY IN CARDIAC MYOCYTES	(M5905)HALLMARK ADIPOGENESIS; (M5909)HALLMARK MYOGENESIS	0		0	0	0	0	0	0	0	0	0	0	0	0	0	0	0	0	0	0	0	0	1
83461	83461	0	1	1	CDCA3	protein-coding	cell division cycle associated 3		GO:0051301 cell division;GO:0016567 protein ubiquitination;GO:0032446 protein modification by small protein conjugation		Predicted intracellular proteins	Cytosol (Approved)			(M5925)HALLMARK E2F TARGETS	0		0	0	0	0	0	0	0	0	0	0	0	0	0	0	0	0	0	0	0	0	1
10628	10628	0	1	1	TXNIP	protein-coding	thioredoxin interacting protein	This gene encodes a thioredoxin-binding protein that is a member of the alpha arrestin protein family. Thioredoxin is a thiol-oxidoreductase that is a major regulator of cellular redox signaling which protects cells from oxidative stress. This protein inhibits the antioxidative function of thioredoxin resulting in the accumulation of reactive oxygen species and cellular stress. This protein also …	GO:0071228 cellular response to tumor cell;GO:0051782 negative regulation of cell division;GO:0002347 response to tumor cell		Predicted intracellular proteins; Cancer-related genes:Mutational cancer driver genes	Plasma membrane (Approved); Additional: Cytosol			(M5911)HALLMARK INTERFERON ALPHA RESPONSE; (M5902)HALLMARK APOPTOSIS; (M5913)HALLMARK INTERFERON GAMMA RESPONSE	0		0	0	0	0	0	0	0	0	0	0	0	0	0	0	0	0	0	0	0	0	1
11004	11004	0	1	1	KIF2C	protein-coding	kinesin family member 2C	This gene encodes a kinesin-like protein that functions as a microtubule-dependent molecular motor. The encoded protein can depolymerize microtubules at the plus end, thereby promoting mitotic chromosome segregation. Alternative splicing results in multiple transcript variants. [provided by RefSeq, Jul 2014]	GO:0030951 establishment or maintenance of microtubule cytoskeleton polarity;GO:0030952 establishment or maintenance of cytoskeleton polarity;GO:0051315 attachment of mitotic spindle microtubules to kinetochore		Predicted intracellular proteins; Cancer-related genes:Candidate cancer biomarkers	Centrosome;Nucleoplasm (Supported); Additional: Midbody	Phosphoaminophosphonic Acid-Adenylate Ester	(M14)PID AURORA B PATHWAY	(M5951)HALLMARK SPERMATOGENESIS; (M5893)HALLMARK MITOTIC SPINDLE; (M5901)HALLMARK G2M CHECKPOINT	0		0	0	0	0	0	0	0	0	0	0	0	0	0	0	0	0	0	0	0	0	1
284716	284716	0	1	1	RIMKLA	protein-coding	ribosomal modification protein rimK like family member A		GO:0009064 glutamine family amino acid metabolic process;GO:1901605 alpha-amino acid metabolic process;GO:0006520 cellular amino acid metabolic process		Enzymes; ENZYME proteins:Ligase; Predicted intracellular proteins	Nucleoli fibrillar center (Uncertain)				0		0	0	0	0	0	0	0	0	0	0	0	0	0	0	0	0	0	0	0	0	1
55698	55698	0	1	1	RADIL	protein-coding	Rap associating with DIL domain		GO:0034446 substrate adhesion-dependent cell spreading;GO:0001755 neural crest cell migration;GO:0014032 neural crest cell development		Predicted intracellular proteins	Nuclear membrane;Nucleoplasm (Approved)				0		0	0	0	0	0	0	0	0	0	0	0	0	0	0	0	0	0	0	0	0	1
55247	55247	0	1	1	NEIL3	protein-coding	nei like DNA glycosylase 3	NEIL3 belongs to a class of DNA glycosylases homologous to the bacterial Fpg/Nei family. These glycosylases initiate the first step in base excision repair by cleaving bases damaged by reactive oxygen species and introducing a DNA strand break via the associated lyase reaction (Bandaru et al., 2002 [PubMed 12509226]).[supplied by OMIM, Mar 2008]	GO:0045007 depurination;GO:0006285 base-excision repair, AP site formation;GO:0036297 interstrand cross-link repair		Enzymes; ENZYME proteins:Lyases; Predicted intracellular proteins	Nucleoplasm (Enhanced)				0		0	0	0	0	0	0	0	0	0	0	0	0	0	0	0	0	0	0	0	0	1
121268	121268	0	1	1	RHEBL1	protein-coding	RHEB like 1		GO:0031929 TOR signaling;GO:0051092 positive regulation of NF-kappaB transcription factor activity;GO:0007264 small GTPase mediated signal transduction		Predicted intracellular proteins	Centrosome;Nucleoplasm (Uncertain)				0		0	0	0	0	0	0	0	0	0	0	0	0	0	0	0	0	0	0	0	0	1
9833	9833	0	1	1	MELK	protein-coding	maternal embryonic leucine zipper kinase		GO:0008631 intrinsic apoptotic signaling pathway in response to oxidative stress;GO:0036473 cell death in response to oxidative stress;GO:0000086 G2/M transition of mitotic cell cycle	CAMK Ser/Thr protein kinase family	Kinases:CAMK Ser/Thr protein kinases; Disease related genes; Potential drug targets; Enzymes; Predicted intracellular proteins; ENZYME proteins:Transferases		Fostamatinib		(M5925)HALLMARK E2F TARGETS	0		0	0	0	0	0	0	0	0	0	0	0	0	0	0	0	0	0	0	0	0	1
140707	140707	0	1	1	BRI3BP	protein-coding	BRI3 binding protein				Transporters:Transporter channels and pores	Mitochondria;Nucleoplasm (Approved)				0		0	0	0	0	0	0	0	0	0	0	0	0	0	0	0	0	0	0	0	0	1
79733	79733	0	1	1	E2F8	protein-coding	E2F transcription factor 8	This gene encodes a member of a family of transcription factors which regulate the expression of genes required for progression through the cell cycle. The encoded protein regulates progression from G1 to S phase by ensuring the nucleus divides at the proper time. Multiple alternatively spliced variants, encoding the same protein, have been identified. [provided by RefSeq, Jan 2012]	GO:0033301 cell cycle comprising mitosis without cytokinesis;GO:0032877 positive regulation of DNA endoreduplication;GO:0032875 regulation of DNA endoreduplication		Transcription factors:Helix-turn-helix domains; Predicted intracellular proteins	Nucleoli (Supported); Additional: Cytosol;Nucleoplasm			(M5925)HALLMARK E2F TARGETS	0		0	0	0	0	0	0	0	0	0	0	0	0	0	0	0	0	0	0	0	0	1
269	269	0	1	1	AMHR2	protein-coding	anti-Mullerian hormone receptor type 2	This gene encodes the receptor for the anti-Mullerian hormone (AMH) which, in addition to testosterone, results in male sex differentiation. AMH and testosterone are produced in the testes by different cells and have different effects. Testosterone promotes the development of male genitalia while the binding of AMH to the encoded receptor prevents the development of the mullerian ducts into uteru…	GO:1990262 anti-Mullerian hormone signaling pathway;GO:0001880 Mullerian duct regression;GO:0060389 pathway-restricted SMAD protein phosphorylation	TKL Ser/Thr protein kinase family	Kinases:TKL Ser/Thr protein kinases; Human disease related genes:Reproductive system diseases:Reproductive system diseases; Disease related genes; Potential drug targets; Enzymes; Predicted intracellular proteins; ENZYME proteins:Transferases	Vesicles (Approved); Additional: Cytosol;Nucleoplasm	ATP	(M203)PID ALK2 PATHWAY		0		0	0	0	0	0	1	0	0	0	0	0	0	0	0	0	0	0	0	0	0	1
90417	90417	0	1	1	KNSTRN	protein-coding	kinetochore localized astrin (SPAG5) binding protein		GO:0051988 regulation of attachment of spindle microtubules to kinetochore;GO:0071364 cellular response to epidermal growth factor stimulus;GO:0070849 response to epidermal growth factor		Predicted intracellular proteins; Disease related genes	Centriolar satellite;Mitotic spindle (Enhanced); Additional: Plasma membrane				0		0	0	0	0	0	0	0	0	0	0	0	0	0	0	0	0	0	0	0	0	1
2081	2081	0	1	1	ERN1	protein-coding	endoplasmic reticulum to nucleus signaling 1	This gene encodes the transmembrane protein kinase inositol-requiring enzyme 1. The encoded protein contains two functional catalytic domains, a serine/threonine-protein kinase domain and an endoribonuclease domain. This protein functions as a sensor of unfolded proteins in the endoplasmic reticulum (ER) and triggers an intracellular signaling pathway termed the unfolded protein response (UPR). T…	GO:0070054 mRNA splicing, via endonucleolytic cleavage and ligation;GO:0036290 protein trans-autophosphorylation;GO:1990579 peptidyl-serine trans-autophosphorylation	Other	Transporters:Accessory Factors Involved in Transport; Enzymes; Kinases; Predicted intracellular proteins; ENZYME proteins:Transferases		N~2~-1H-benzimidazol-5-yl-N~4~-(3-cyclopropyl-1H-pyrazol-5-yl)pyrimidine-2,4-diamine; Fostamatinib		(M5922)HALLMARK UNFOLDED PROTEIN RESPONSE	0		0	0	1	0	1	0	0	0	0	0	0	0	0	1	0	0	0	0	0	0	1
90293	90293	0	1	1	KLHL13	protein-coding	kelch like family member 13	This gene encodes a BTB and kelch domain containing protein and belongs to the kelch repeat domain containing superfamily of proteins. The encoded protein functions as an adaptor protein that complexes with Cullin 3 and other proteins to form the Cullin 3-based E3 ubiquitin-protein ligase complex. This complex is necessary for proper chromosome segregation and completion of cytokinesis. Alternate…	GO:0032465 regulation of cytokinesis;GO:0051302 regulation of cell division;GO:0051301 cell division		Predicted intracellular proteins	Cytosol (Approved)		(M14)PID AURORA B PATHWAY		0		0	0	0	0	0	0	0	0	0	0	0	0	0	0	0	0	0	0	0	0	1
3925	3925	0	1	1	STMN1	protein-coding	stathmin 1	This gene belongs to the stathmin family of genes. It encodes a ubiquitous cytosolic phosphoprotein proposed to function as an intracellular relay integrating regulatory signals of the cellular environment. The encoded protein is involved in the regulation of the microtubule filament system by destabilizing microtubules. It prevents assembly and promotes disassembly of microtubules. Multiple tran…	GO:0070494 regulation of thrombin-activated receptor signaling pathway;GO:0070495 negative regulation of thrombin-activated receptor signaling pathway;GO:1905098 negative regulation of guanyl-nucleotide exchange factor activity		Predicted intracellular proteins; Cancer-related genes:Candidate cancer biomarkers	Cytosol (Approved)		(M209)PID P38 GAMMA DELTA PATHWAY; (M14)PID AURORA B PATHWAY	(M5901)HALLMARK G2M CHECKPOINT; (M5925)HALLMARK E2F TARGETS; (M5937)HALLMARK GLYCOLYSIS	0		0	1	0	0	0	0	0	0	0	0	0	0	0	0	0	0	0	0	0	0	1
3491	3491	0	1	1	CCN1	protein-coding	cellular communication network factor 1	The secreted protein encoded by this gene is growth factor-inducible and promotes the adhesion of endothelial cells. The encoded protein interacts with several integrins and with heparan sulfate proteoglycan. This protein also plays a role in cell proliferation, differentiation, angiogenesis, apoptosis, and extracellular matrix formation. [provided by RefSeq, Sep 2011]	GO:0002041 intussusceptive angiogenesis;GO:0003278 apoptotic process involved in heart morphogenesis;GO:0060591 chondroblast differentiation		Predicted secreted proteins			(M212)PID INTEGRIN5 PATHWAY; (M169)PID INTEGRIN2 PATHWAY; (M53)PID INTEGRIN3 PATHWAY	(M5942)HALLMARK UV RESPONSE DN; (M5890)HALLMARK TNFA SIGNALING VIA NFKB; (M5891)HALLMARK HYPOXIA	0		0	0	0	0	0	0	0	0	0	0	0	0	0	0	0	0	0	0	0	0	1
146909	146909	0	1	1	KIF18B	protein-coding	kinesin family member 18B		GO:0007019 microtubule depolymerization;GO:0051261 protein depolymerization;GO:0043624 cellular protein complex disassembly		Predicted intracellular proteins	Microtubule ends;Nucleoplasm (Supported); Additional: Cytosol;Nuclear bodies			(M5925)HALLMARK E2F TARGETS	0		0	0	0	0	0	0	0	0	0	0	0	0	0	0	0	0	0	0	0	0	1
374	374	0	1	1	AREG	protein-coding	amphiregulin	The protein encoded by this gene is a member of the epidermal growth factor family. It is an autocrine growth factor as well as a mitogen for astrocytes, Schwann cells and fibroblasts. It is related to epidermal growth factor (EGF) and transforming growth factor alpha (TGF-alpha). The protein interacts with the EGF/TGF-alpha receptor to promote the growth of normal epithelial cells, and it inhibi…	GO:0060598 dichotomous subdivision of terminal units involved in mammary gland duct morphogenesis;GO:0060751 branch elongation involved in mammary gland duct branching;GO:0042695 thelarche		Human disease related genes:Cancers:Cancers of the digestive system; Cancer-related genes:Candidate cancer biomarkers	Mitochondria (Approved)		(M201)PID ERBB NETWORK PATHWAY; (M5883)NABA SECRETED FACTORS; (M5885)NABA MATRISOME ASSOCIATED	(M5890)HALLMARK TNFA SIGNALING VIA NFKB; (M5906)HALLMARK ESTROGEN RESPONSE EARLY; (M5907)HALLMARK ESTROGEN RESPONSE LATE	1	hsa04151	0	1	1	0	0	0	0	0	0	0	0	0	0	0	0	0	0	0	0	0	1
90668	90668	0	1	1	CARMIL3	protein-coding	capping protein regulator and myosin 1 linker 3				Predicted intracellular proteins					0		0	0	0	0	0	0	0	0	0	0	0	0	0	0	0	0	0	0	0	0	1
374291	374291	0	1	1	NDUFS7	protein-coding	NADH:ubiquinone oxidoreductase core subunit S7	This gene encodes a protein that is a subunit of one of the complexes that forms the mitochondrial respiratory chain. This protein is one of over 40 subunits found in complex I, the nicotinamide adenine dinucleotide (NADH):ubiquinone oxidoreductase. This complex functions in the transfer of electrons from NADH to the respiratory chain, and ubiquinone is believed to be the immediate electron accep…	GO:0015988 energy coupled proton transmembrane transport, against electrochemical gradient;GO:0015990 electron transport coupled proton transport;GO:0006120 mitochondrial electron transport, NADH to ubiquinone		ENZYME proteins; Disease related genes; Potential drug targets; Enzymes; Predicted intracellular proteins; Human disease related genes:Congenital disorders of metabolism:Mitochondrial diseases		NADH		(M5936)HALLMARK OXIDATIVE PHOSPHORYLATION	0		0	0	0	0	0	0	0	0	0	0	0	0	0	1	0	0	0	0	0	0	1
9133	9133	0	1	1	CCNB2	protein-coding	cyclin B2	Cyclin B2 is a member of the cyclin family, specifically the B-type cyclins. The B-type cyclins, B1 and B2, associate with p34cdc2 and are essential components of the cell cycle regulatory machinery. B1 and B2 differ in their subcellular localization. Cyclin B1 co-localizes with microtubules, whereas cyclin B2 is primarily associated with the Golgi region. Cyclin B2 also binds to transforming gro…	GO:0008315 G2/MI transition of meiotic cell cycle;GO:0044771 meiotic cell cycle phase transition;GO:0007057 spindle assembly involved in female meiosis I		Transporters:Transporter channels and pores; Predicted intracellular proteins; Cancer-related genes:Candidate cancer biomarkers	Cytosol (Enhanced); Additional: Golgi apparatus		(M176)PID FOXM1 PATHWAY; (M236)PID DELTA NP63 PATHWAY	(M5951)HALLMARK SPERMATOGENESIS; (M5893)HALLMARK MITOTIC SPINDLE; (M5901)HALLMARK G2M CHECKPOINT	1	hsa04115,hsa04110,hsa04068,hsa04114	1	0	1	0	0	0	0	1	0	0	0	0	0	0	0	0	0	0	0	0	1
332	332	0	1	1	BIRC5	protein-coding	baculoviral IAP repeat containing 5	This gene is a member of the inhibitor of apoptosis (IAP) gene family, which encode negative regulatory proteins that prevent apoptotic cell death. IAP family members usually contain multiple baculovirus IAP repeat (BIR) domains, but this gene encodes proteins with only a single BIR domain. The encoded proteins also lack a C-terminus RING finger domain. Gene expression is high during fetal develo…	GO:0043154 negative regulation of cysteine-type endopeptidase activity involved in apoptotic process;GO:2000117 negative regulation of cysteine-type endopeptidase activity;GO:0031503 protein-containing complex localization		Predicted intracellular proteins; Cancer-related genes:Candidate cancer biomarkers	Cytokinetic bridge (Supported)	Reserpine; Berberine; LY2181308	(M242)PID AURORA A PATHWAY; (M14)PID AURORA B PATHWAY; (M176)PID FOXM1 PATHWAY	(M5893)HALLMARK MITOTIC SPINDLE; (M5901)HALLMARK G2M CHECKPOINT; (M5925)HALLMARK E2F TARGETS	0		0	0	1	0	0	0	0	0	0	1	0	0	0	0	0	0	0	0	0	0	1
1063	1063	0	1	1	CENPF	protein-coding	centromere protein F	This gene encodes a protein that associates with the centromere-kinetochore complex. The protein is a component of the nuclear matrix during the G2 phase of interphase. In late G2 the protein associates with the kinetochore and maintains this association through early anaphase. It localizes to the spindle midzone and the intracellular bridge in late anaphase and telophase, respectively, and is th…	GO:0051382 kinetochore assembly;GO:0051383 kinetochore organization;GO:0007094 mitotic spindle assembly checkpoint signaling		Human disease related genes:Congenital malformations:Other congenital malformations; Predicted intracellular proteins; Disease related genes; Cancer-related genes:Candidate cancer biomarkers	Nucleoplasm (Supported)		(M176)PID FOXM1 PATHWAY	(M5893)HALLMARK MITOTIC SPINDLE; (M5901)HALLMARK G2M CHECKPOINT	0		0	0	0	0	0	0	0	0	0	0	0	0	0	0	0	0	0	0	0	0	1
375298	375298	0	1	1	CERKL	protein-coding	ceramide kinase like	This gene was initially identified as a locus (RP26) associated with an autosomal recessive form of retinitis pigmentosa (arRP) disease. This gene encodes a protein with ceramide kinase-like domains, however, the protein does not phosphorylate ceramide and its target substrate is currently unknown. This protein may be a negative regulator of apoptosis in photoreceptor cells. Mutations in this gen…	GO:0046834 lipid phosphorylation;GO:0030148 sphingolipid biosynthetic process;GO:0046467 membrane lipid biosynthetic process		Human disease related genes:Nervous system diseases:Eye disease; Predicted intracellular proteins; Disease related genes	Cytosol;Nucleoplasm (Approved)				0		0	0	0	0	0	0	0	0	0	0	0	0	0	0	0	0	0	0	0	0	1
51174	51174	0	1	1	TUBD1	protein-coding	tubulin delta 1		GO:0045880 positive regulation of smoothened signaling pathway;GO:0008589 regulation of smoothened signaling pathway;GO:0000226 microtubule cytoskeleton organization		FDA approved drug targets:Small molecule drugs; Predicted intracellular proteins	Cytosol;Nucleoplasm (Approved)	Vinblastine		(M5893)HALLMARK MITOTIC SPINDLE	0		0	0	0	0	0	0	0	0	0	0	0	0	0	0	0	0	0	0	0	0	1
1647	1647	0	1	1	GADD45A	protein-coding	growth arrest and DNA damage inducible alpha	This gene is a member of a group of genes whose transcript levels are increased following stressful growth arrest conditions and treatment with DNA-damaging agents. The protein encoded by this gene responds to environmental stresses by mediating activation of the p38/JNK pathway via MTK1/MEKK4 kinase. The DNA damage-induced transcription of this gene is mediated by both p53-dependent and -indepen…	GO:0033140 negative regulation of peptidyl-serine phosphorylation of STAT protein;GO:0033139 regulation of peptidyl-serine phosphorylation of STAT protein;GO:0033137 negative regulation of peptidyl-serine phosphorylation		Predicted intracellular proteins; Cancer-related genes:Candidate cancer biomarkers	Nuclear speckles (Supported)		(M20)PID P38 MKK3 6PATHWAY; (M242)PID AURORA A PATHWAY; (M136)PID FOXO PATHWAY	(M5902)HALLMARK APOPTOSIS; (M5890)HALLMARK TNFA SIGNALING VIA NFKB; (M5905)HALLMARK ADIPOGENESIS	1	hsa04115,hsa05222,hsa04110,hsa04068,hsa05225	1	1	1	0	0	0	0	1	0	1	0	0	0	0	0	0	0	0	0	0	1
5129	5129	1	0	1	CDK18	protein-coding	cyclin dependent kinase 18		GO:0000083 regulation of transcription involved in G1/S transition of mitotic cell cycle;GO:0000082 G1/S transition of mitotic cell cycle;GO:0044843 cell cycle G1/S phase transition	CMGC Ser/Thr protein kinase family	Enzymes; Kinases:CMGC Ser/Thr protein kinases; Predicted intracellular proteins; ENZYME proteins:Transferases	Actin filaments (Approved)				0		0	0	0	0	0	0	0	0	0	0	0	0	0	0	0	0	0	0	0	0	1
7031	7031	0	1	1	TFF1	protein-coding	trefoil factor 1	Members of the trefoil family are characterized by having at least one copy of the trefoil motif, a 40-amino acid domain that contains three conserved disulfides. They are stable secretory proteins expressed in gastrointestinal mucosa. Their functions are not defined, but they may protect the mucosa from insults, stabilize the mucus layer, and affect healing of the epithelium. This gene, which is…	GO:0030277 maintenance of gastrointestinal epithelium;GO:0035902 response to immobilization stress;GO:0010669 epithelial structure maintenance		Predicted secreted proteins; Cancer-related genes:Candidate cancer biomarkers		Raloxifene; Afimoxifene	(M285)PID HNF3A PATHWAY; (M200)PID ERA GENOMIC PATHWAY	(M5906)HALLMARK ESTROGEN RESPONSE EARLY; (M5907)HALLMARK ESTROGEN RESPONSE LATE	0		0	0	0	0	1	0	0	0	0	0	0	0	0	0	0	0	0	0	0	0	1
56896	56896	0	1	1	DPYSL5	protein-coding	dihydropyrimidinase like 5	This gene encodes a member of the CRMP (collapsing response mediator protein) family thought to be involved in neural development. Antibodies to the encoded protein were found in some patients with neurologic symptoms who had paraneoplastic syndrome. A pseudogene of this gene is found on chromosome 11. Multiple alternatively spliced variants, encoding the same protein, have been identified. [prov…	GO:0007411 axon guidance;GO:0097485 neuron projection guidance;GO:0007409 axonogenesis		Predicted intracellular proteins	Nucleoplasm (Approved); Additional: Cytosol				0		0	0	0	0	0	0	0	0	0	0	0	0	0	0	0	0	0	0	0	0	1
84296	84296	0	1	1	GINS4	protein-coding	GINS complex subunit 4	The yeast heterotetrameric GINS complex is made up of Sld5, Psf1 (GINS1; MIM 610608), Psf2 (GINS2; MIM 610609), and Psf3 (GINS3; MIM 610610). The formation of the GINS complex is essential for the initiation of DNA replication in yeast and Xenopus egg extracts (Ueno et al., 2005 [PubMed 16287864]). See GINS1 for additional information about the GINS complex.[supplied by OMIM, Mar 2008]	GO:1903932 regulation of DNA primase activity;GO:1903934 positive regulation of DNA primase activity;GO:0000727 double-strand break repair via break-induced replication		Predicted intracellular proteins	Nucleoplasm (Supported); Additional: Centrosome			(M5925)HALLMARK E2F TARGETS	0		0	0	0	0	0	0	0	0	0	0	0	0	0	0	0	0	0	0	0	0	1
54058	54058	0	1	1	C21orf58	protein-coding	chromosome 21 open reading frame 58				Predicted intracellular proteins	Nucleoplasm (Supported); Additional: Nuclear bodies				0		0	0	0	0	0	0	0	0	0	0	0	0	0	0	0	0	0	0	0	0	1
80174	80174	0	1	1	DBF4B	protein-coding	DBF4 zinc finger B	This gene encodes a regulator of the cell division cycle 7 homolog (S. cerevisiae) protein, a serine-threonine kinase which links cell cycle regulation to genome duplication. This protein localizes to the nucleus and, in complex with the cell division cycle 7 homolog (S. cerevisiae) protein, may facilitate M phase progression. Alternative splicing results in multiple transcript variants. [provide…	GO:0010571 positive regulation of nuclear cell cycle DNA replication;GO:0033262 regulation of nuclear cell cycle DNA replication;GO:2000105 positive regulation of DNA-dependent DNA replication		Predicted intracellular proteins	Nucleoplasm (Supported); Additional: Vesicles				0		0	0	0	0	0	0	0	0	0	0	0	0	0	0	0	0	0	0	0	0	1
150468	150468	0	1	1	CKAP2L	protein-coding	cytoskeleton associated protein 2 like	The protein encoded by this gene is thought to be a mitotic spindle protein important to neural stem or progenitor cells. Mutations in this gene have been associated with spindle organization defects, including mitotic spindle defects, lagging chromosomes, and chromatin bridges. There is evidence that mutations in this gene are associated with Filippi syndrome, characterized by growth defects, mi…			Human disease related genes:Congenital malformations:Other congenital malformations; Predicted intracellular proteins; Disease related genes	Microtubules;Mitotic spindle (Supported); Additional: Cytosol				0		0	0	0	0	0	0	0	0	0	0	0	0	0	0	0	0	0	0	0	0	1
3162	3162	0	1	1	HMOX1	protein-coding	heme oxygenase 1	Heme oxygenase, an essential enzyme in heme catabolism, cleaves heme to form biliverdin, which is subsequently converted to bilirubin by biliverdin reductase, and carbon monoxide, a putative neurotransmitter. Heme oxygenase activity is induced by its substrate heme and by various nonheme substances. Heme oxygenase occurs as 2 isozymes, an inducible heme oxygenase-1 and a constitutive heme oxygena…	GO:0032764 negative regulation of mast cell cytokine production;GO:0006788 heme oxidation;GO:0014806 smooth muscle hyperplasia		ENZYME proteins:Oxidoreductases; Cancer-related genes:Candidate cancer biomarkers; Human disease related genes:Respiratory diseases:Lung diseases; Disease related genes; Potential drug targets; Enzymes; Predicted intracellular proteins	Golgi apparatus;Plasma membrane (Uncertain)	NADH; Formic acid; Biliverdine IX Alpha; 12-Phenylheme; 2-Phenylheme; Verdoheme; Stannsoporfin; 1-({2-[2-(4-CHLOROPHENYL)ETHYL]-1,3-DIOXOLAN-2-YL}METHYL)-1H-IMIDAZOLE; 1-(adamantan-1-yl)-2-(1H-imidazol-1-yl)ethanone	(M65)PID FRA PATHWAY; (M255)PID HIF1 TFPATHWAY	(M5897)HALLMARK IL6 JAK STAT3 SIGNALING; (M5941)HALLMARK UV RESPONSE UP; (M5902)HALLMARK APOPTOSIS	1	hsa05225	0	0	0	0	0	0	0	0	1	1	0	0	1	0	0	0	0	0	0	0	1
9754	9754	0	1	1	STARD8	protein-coding	StAR related lipid transfer domain containing 8	This gene encodes a member of a subfamily of Rho GTPase activating proteins that contain a steroidogenic acute regulatory protein related lipid transfer domain. The encoded protein localizes to focal adhesions and may be involved in regulating cell morphology. This protein may also function as a tumor suppressor. [provided by RefSeq, Mar 2010]	GO:0035023 regulation of Rho protein signal transduction;GO:0046578 regulation of Ras protein signal transduction;GO:0051056 regulation of small GTPase mediated signal transduction		Predicted intracellular proteins					0		0	0	0	0	0	0	0	0	0	0	0	0	0	0	0	0	0	0	0	0	1
3161	3161	0	1	1	HMMR	protein-coding	hyaluronan mediated motility receptor	The protein encoded by this gene is involved in cell motility. It is expressed in breast tissue and together with other proteins, it forms a complex with BRCA1 and BRCA2, thus is potentially associated with higher risk of breast cancer. Alternatively spliced transcript variants encoding different isoforms have been noted for this gene. [provided by RefSeq, Dec 2008]			FDA approved drug targets:Small molecule drugs; Predicted intracellular proteins; CD markers	Microtubules (Enhanced); Additional: Centrosome;Cytosol	Hyaluronic acid		(M5901)HALLMARK G2M CHECKPOINT; (M5925)HALLMARK E2F TARGETS; (M5937)HALLMARK GLYCOLYSIS	0		0	0	0	0	0	0	0	0	0	0	0	0	0	0	0	0	0	0	0	0	1
55107	55107	0	1	1	ANO1	protein-coding	anoctamin 1		GO:0015705 iodide transport;GO:0050965 detection of temperature stimulus involved in sensory perception of pain;GO:0050961 detection of temperature stimulus involved in sensory perception		Transporters:Transporter channels and pores; FDA approved drug targets:Small molecule drugs; Predicted intracellular proteins	Plasma membrane (Supported); Additional: Nucleoplasm	Crofelemer		(M5953)HALLMARK KRAS SIGNALING UP	0		0	0	0	0	0	0	0	0	0	0	0	0	0	0	0	0	0	0	0	0	1
203068	203068	0	1	1	TUBB	protein-coding	tubulin beta class I	This gene encodes a beta tubulin protein. This protein forms a dimer with alpha tubulin and acts as a structural component of microtubules. Mutations in this gene cause cortical dysplasia, complex, with other brain malformations 6. Alternative splicing results in multiple splice variants. There are multiple pseudogenes for this gene on chromosomes 1, 6, 7, 8, 9, and 13. [provided by RefSeq, Jun 2…	GO:0071895 odontoblast differentiation;GO:0060563 neuroepithelial cell differentiation;GO:0042267 natural killer cell mediated cytotoxicity		FDA approved drug targets:Small molecule drugs; Human disease related genes:Congenital malformations:Congenital malformations of the nervous system; Human disease related genes:Congenital malformations:Congenital malformations of skin; Disease related genes; Predicted intracellular proteins	Microtubules (Supported); Additional: Cytokinetic bridge;Mitotic spindle	Vinorelbine; Vincristine; Vinblastine; Podofilox; Colchicine; Epothilone D; Patupilone; CYT997; CA4P; ZEN-012; Copper; Artenimol; Vinflunine; Depatuxizumab mafodotin; Milataxel; Colchiceine		(M5925)HALLMARK E2F TARGETS	0		0	0	0	0	0	0	0	0	0	0	0	0	0	1	0	0	0	0	0	0	1
374879	374879	0	1	1	ZNF699	protein-coding	zinc finger protein 699		GO:0006357 regulation of transcription by RNA polymerase II;GO:0006355 regulation of transcription, DNA-templated;GO:1903506 regulation of nucleic acid-templated transcription		Predicted intracellular proteins; Transcription factors:Zinc-coordinating DNA-binding domains					0		0	0	0	0	0	0	0	0	0	0	0	0	0	0	0	0	0	0	0	0	1
11113	11113	0	1	1	CIT	protein-coding	citron rho-interacting serine/threonine kinase	This gene encodes a serine/threonine-protein kinase that functions in cell division. Together with the kinesin KIF14, this protein localizes to the central spindle and midbody, and functions to promote efficient cytokinesis. This protein is involved in central nervous system development. Polymorphisms in this gene are associated with bipolar disorder and risk for schizophrenia. Alternative splici…	GO:0035331 negative regulation of hippo signaling;GO:0035330 regulation of hippo signaling;GO:0032467 positive regulation of cytokinesis	AGC Ser/Thr protein kinase family	Human disease related genes:Congenital malformations:Congenital malformations of the nervous system; Disease related genes; Potential drug targets; Enzymes; Kinases:AGC Ser/Thr protein kinases; Predicted intracellular proteins; ENZYME proteins:Transferases	Cytosol (Approved)	Fostamatinib	(M12)PID RHOA PATHWAY	(M5925)HALLMARK E2F TARGETS	0		0	0	0	0	0	0	0	0	0	0	0	0	0	0	0	0	0	0	0	0	1
254439	254439	0	1	1	C11orf86	protein-coding	chromosome 11 open reading frame 86				Predicted intracellular proteins					0		0	0	0	0	0	0	0	0	0	0	0	0	0	0	0	0	0	0	0	0	1
11074	11074	0	1	1	TRIM31	protein-coding	tripartite motif containing 31	This gene encodes a protein that functions as an E3 ubiquitin-protein ligase. This gene shows altered expression in certain tumors and may be a negative regulator of cell growth. Alternative splicing results in multiple transcript variants. [provided by RefSeq, Jan 2016]	GO:0032897 negative regulation of viral transcription;GO:0046782 regulation of viral transcription;GO:0046597 negative regulation of viral entry into host cell		Enzymes; Predicted intracellular proteins; ENZYME proteins:Transferases					0		0	0	0	0	0	0	0	0	0	0	0	0	0	0	0	0	0	0	0	0	1
11153	11153	0	1	1	FICD	protein-coding	FIC domain protein adenylyltransferase		GO:0044601 protein denucleotidylation;GO:0044602 protein deadenylylation;GO:0018117 protein adenylylation		Enzymes; Predicted intracellular proteins; ENZYME proteins:Transferases	Nucleoplasm (Approved)				0		0	0	0	0	0	0	0	0	0	0	0	0	0	0	0	0	0	0	0	0	1
91947	91947	0	1	1	ARRDC4	protein-coding	arrestin domain containing 4		GO:0140112 extracellular vesicle biogenesis;GO:0051443 positive regulation of ubiquitin-protein transferase activity;GO:0051438 regulation of ubiquitin-protein transferase activity		Predicted intracellular proteins	Plasma membrane (Supported); Additional: Vesicles				0		0	0	0	0	0	0	0	0	0	0	0	0	0	0	0	0	0	0	0	0	1
81620	81620	0	1	1	CDT1	protein-coding	chromatin licensing and DNA replication factor 1	The protein encoded by this gene is involved in the formation of the pre-replication complex that is necessary for DNA replication. The encoded protein can bind geminin, which prevents replication and may function to prevent this protein from initiating replication at inappropriate origins. Phosphorylation of this protein by cyclin A-dependent kinases results in degradation of the protein. [provi…	GO:1905341 negative regulation of protein localization to kinetochore;GO:1902595 regulation of DNA replication origin binding;GO:0071163 DNA replication preinitiation complex assembly		Human disease related genes:Congenital malformations:Other congenital malformations; Predicted intracellular proteins; Disease related genes	Nucleoplasm (Supported); Additional: Nuclear bodies				0		0	0	0	0	0	0	0	0	0	0	0	0	0	0	0	0	0	0	0	0	1
9768	9768	0	1	1	PCLAF	protein-coding	PCNA clamp associated factor		GO:0019985 translesion synthesis;GO:0006301 postreplication repair;GO:0000731 DNA synthesis involved in DNA repair		Predicted intracellular proteins	Centrosome (Supported)				0		0	0	0	0	0	0	0	0	0	0	0	0	0	0	0	0	0	0	0	0	1
343099	343099	0	1	1	CCDC18	protein-coding	coiled-coil domain containing 18				Predicted intracellular proteins	Nucleoplasm (Approved); Additional: Cytosol				0		0	0	0	0	0	0	0	0	0	0	0	0	0	0	0	0	0	0	0	0	1
312	312	0	1	1	ANXA13	protein-coding	annexin A13	This gene encodes a member of the annexin family. Members of this calcium-dependent phospholipid-binding protein family play a role in the regulation of cellular growth and in signal transduction pathways. The specific function of this gene has not yet been determined; however, it is associated with the plasma membrane of undifferentiated, proliferating endothelial cells and differentiated villus…	GO:0030154 cell differentiation;GO:0048869 cellular developmental process;GO:0032502 developmental process		Predicted intracellular proteins	Plasma membrane (Supported); Additional: Nucleoplasm		(M5880)NABA ECM AFFILIATED; (M5885)NABA MATRISOME ASSOCIATED; (M5889)NABA MATRISOME	(M5892)HALLMARK CHOLESTEROL HOMEOSTASIS	0		0	0	0	0	0	0	0	0	0	0	0	0	0	0	0	0	0	0	0	0	1
93432	93432	0	1	1	MGAM2	protein-coding	maltase-glucoamylase 2 (putative)				Enzymes; ENZYME proteins:Hydrolases	Vesicles (Approved); Additional: Cytosol				0		0	0	0	0	0	0	0	0	0	0	0	0	0	0	0	0	0	0	0	0	1
2556	2556	0	1	1	GABRA3	protein-coding	gamma-aminobutyric acid type A receptor subunit alpha3	GABA is the major inhibitory neurotransmitter in the mammalian brain where it acts at GABA-A receptors, which are ligand-gated chloride channels. Chloride conductance of these channels can be modulated by agents such as benzodiazepines that bind to the GABA-A receptor. At least 16 distinct subunits of GABA-A receptors have been identified. [provided by RefSeq, Jul 2008]	GO:0051932 synaptic transmission, GABAergic;GO:0007214 gamma-aminobutyric acid signaling pathway;GO:1902476 chloride transmembrane transport		Transporters:Transporter channels and pores; FDA approved drug targets:Small molecule drugs	Plasma membrane (Uncertain); Additional: Nucleoplasm	Butalbital; Talbutal; Pentobarbital; Meprobamate; Carisoprodol; Eszopiclone; Secobarbital; Zolpidem; Metharbital; Thiopental; Primidone; Methylphenobarbital; Ethanol; Zopiclone; Amobarbital; Aprobarbital; Butobarbital; Heptabarbital; Hexobarbital; Barbital; Dihydro-2-thioxo-5-((5-(2-(trifluoromethyl)phenyl)-2-furanyl)methyl)-4,6(1H,5H)-pyrimidinedione; Fludiazepam; Pagoclone; Ganaxolone; AZD-7325		(M5953)HALLMARK KRAS SIGNALING UP	0		0	0	0	0	0	0	0	0	0	0	0	0	0	0	0	0	0	0	0	0	1
5284	5284	0	1	1	PIGR	protein-coding	polymeric immunoglobulin receptor	This gene is a member of the immunoglobulin superfamily. The encoded poly-Ig receptor binds polymeric immunoglobulin molecules at the basolateral surface of epithelial cells; the complex is then transported across the cell to be secreted at the apical surface. A significant association was found between immunoglobulin A nephropathy and several SNPs in this gene.[provided by RefSeq, Sep 2009]	GO:0002415 immunoglobulin transcytosis in epithelial cells mediated by polymeric immunoglobulin receptor;GO:0002414 immunoglobulin transcytosis in epithelial cells;GO:0045056 transcytosis		Predicted secreted proteins; Cancer-related genes:Candidate cancer biomarkers			(M28)PID IL4 2PATHWAY	(M5953)HALLMARK KRAS SIGNALING UP	0		0	0	0	0	0	0	0	0	0	0	0	0	0	0	0	0	0	0	0	0	1
55635	55635	0	1	1	DEPDC1	protein-coding	DEP domain containing 1		GO:0045892 negative regulation of transcription, DNA-templated;GO:1903507 negative regulation of nucleic acid-templated transcription;GO:1902679 negative regulation of RNA biosynthetic process		Predicted intracellular proteins	Nucleoplasm (Supported); Additional: Nucleoli fibrillar center			(M5925)HALLMARK E2F TARGETS; (M5937)HALLMARK GLYCOLYSIS	0		0	0	0	0	0	0	0	0	0	0	0	0	0	0	0	0	0	0	0	0	1
9918	9918	0	1	1	NCAPD2	protein-coding	non-SMC condensin I complex subunit D2		GO:1905821 positive regulation of chromosome condensation;GO:0010032 meiotic chromosome condensation;GO:0060623 regulation of chromosome condensation		Human disease related genes:Congenital malformations:Congenital malformations of the nervous system; Predicted intracellular proteins; Disease related genes	Cytosol (Supported); Additional: Nucleoli;Nucleoplasm		(M14)PID AURORA B PATHWAY	(M5925)HALLMARK E2F TARGETS	0		0	0	0	0	0	0	0	0	0	0	0	0	0	0	0	0	0	0	0	0	1
3955	3955	0	1	1	LFNG	protein-coding	LFNG O-fucosylpeptide 3-beta-N-acetylglucosaminyltransferase	This gene is a member of the glycosyltransferase 31 gene family. Members of this gene family, which also includes the MFNG (GeneID: 4242) and RFNG (GeneID: 5986) genes, encode evolutionarily conserved glycosyltransferases that act in the Notch signaling pathway to define boundaries during embryonic development. While their genomic structure is distinct from other glycosyltransferases, these prote…	GO:1902366 regulation of Notch signaling pathway involved in somitogenesis;GO:1902367 negative regulation of Notch signaling pathway involved in somitogenesis;GO:0007386 compartment pattern specification		Human disease related genes:Congenital malformations:Congenital malformations of the musculoskeletal system; Disease related genes; Potential drug targets; Enzymes; Predicted intracellular proteins; ENZYME proteins:Transferases	Golgi apparatus (Approved); Additional: Nuclear membrane			(M5903)HALLMARK NOTCH SIGNALING; (M5956)HALLMARK KRAS SIGNALING DN	0		0	0	0	0	0	0	0	0	0	0	0	0	0	0	0	0	0	0	0	0	1
7539	7539	0	1	1	ZFP37	protein-coding	ZFP37 zinc finger protein	This gene encodes a transcription factor that belongs to a large family of zinc finger proteins. A similar protein in mouse is thought to play a role in regulating the structures of the nucleolus and centromere in neurons. Alternate splicing results in multiple transcript variants. [provided by RefSeq, Sep 2013]	GO:0000122 negative regulation of transcription by RNA polymerase II;GO:0045892 negative regulation of transcription, DNA-templated;GO:1903507 negative regulation of nucleic acid-templated transcription		Predicted intracellular proteins; Transcription factors:Zinc-coordinating DNA-binding domains	Nucleoplasm;Vesicles (Approved)				0		0	0	0	0	0	0	0	0	0	0	0	0	0	0	0	0	0	0	0	0	1
84900	84900	0	1	1	RNFT2	protein-coding	ring finger protein, transmembrane 2		GO:1904294 positive regulation of ERAD pathway;GO:1904292 regulation of ERAD pathway;GO:1905898 positive regulation of response to endoplasmic reticulum stress		Predicted intracellular proteins	Nucleoplasm (Approved); Additional: Cytosol				0		0	0	0	0	0	0	0	0	0	0	0	0	0	0	0	0	0	0	0	0	1
55723	55723	0	1	1	ASF1B	protein-coding	anti-silencing function 1B histone chaperone	This gene encodes a member of the H3/H4 family of histone chaperone proteins and is similar to the anti-silencing function-1 gene in yeast. The encoded protein is the substrate of the tousled-like kinase family of cell cycle-regulated kinases, and may play a key role in modulating the nucleosome structure of chromatin by ensuring a constant supply of histones at sites of nucleosome assembly. [pro…	GO:0001835 blastocyst hatching;GO:0035188 hatching;GO:0071684 organism emergence from protective structure		Predicted intracellular proteins	Nucleoplasm (Supported)			(M5925)HALLMARK E2F TARGETS	0		0	0	0	0	0	0	0	0	0	0	0	0	0	0	0	0	0	0	0	0	1
29089	29089	0	1	1	UBE2T	protein-coding	ubiquitin conjugating enzyme E2 T	The protein encoded by this gene catalyzes the covalent attachment of ubiquitin to protein substrates. Defects in this gene have been associated with Fanconi anemia of complementation group T. Two transcript variants encoding different isoforms have been found for this gene. [provided by RefSeq, Jul 2015]	GO:0035519 protein K29-linked ubiquitination;GO:0044314 protein K27-linked ubiquitination;GO:0085020 protein K6-linked ubiquitination		Human disease related genes:Cardiovascular diseases:Hematologic diseases; Disease related genes; Potential drug targets; Enzymes; Predicted intracellular proteins; ENZYME proteins:Transferases	Nucleoli (Approved); Additional: Nucleoplasm		(M1)PID FANCONI PATHWAY	(M5925)HALLMARK E2F TARGETS	0		0	0	0	1	0	0	0	0	0	0	0	0	0	0	0	0	0	0	0	0	1
8448	8448	0	1	1	DOC2A	protein-coding	double C2 domain alpha	There are at least two protein isoforms of the Double C2 protein, namely alpha (DOC2A) and beta (DOC2B), which contain two C2-like domains. DOC2A and DOC2B are encoded by different genes; these genes are at times confused with the unrelated DAB2 gene which was initially named DOC-2. DOC2A is mainly expressed in brain and is suggested to be involved in Ca(2+)-dependent neurotransmitter release. Al…	GO:0061669 spontaneous neurotransmitter secretion;GO:0098814 spontaneous synaptic transmission;GO:0017158 regulation of calcium ion-dependent exocytosis		Predicted intracellular proteins	Cell Junctions (Uncertain); Additional: Nucleoli;Nucleoplasm				0		0	0	0	0	0	0	0	0	0	0	0	0	0	0	0	0	0	0	0	0	1
5209	5209	0	1	1	PFKFB3	protein-coding	6-phosphofructo-2-kinase/fructose-2,6-biphosphatase 3	The protein encoded by this gene belongs to a family of bifunctional proteins that are involved in both the synthesis and degradation of fructose-2,6-bisphosphate, a regulatory molecule that controls glycolysis in eukaryotes. The encoded protein has a 6-phosphofructo-2-kinase activity that catalyzes the synthesis of fructose-2,6-bisphosphate (F2,6BP), and a fructose-2,6-biphosphatase activity tha…	GO:0006003 fructose 2,6-bisphosphate metabolic process;GO:0006000 fructose metabolic process;GO:0046835 carbohydrate phosphorylation		Enzymes; ENZYME proteins:Hydrolases; Predicted intracellular proteins; ENZYME proteins:Transferases	Nucleoplasm (Enhanced)		(M255)PID HIF1 TFPATHWAY	(M5890)HALLMARK TNFA SIGNALING VIA NFKB; (M5891)HALLMARK HYPOXIA; (M5905)HALLMARK ADIPOGENESIS	0		0	0	0	0	0	0	0	0	1	0	0	0	0	0	1	0	0	0	0	0	1
10615	10615	0	1	1	SPAG5	protein-coding	sperm associated antigen 5	This gene encodes a protein associated with the mitotic spindle apparatus. The encoded protein may be involved in the functional and dynamic regulation of mitotic spindles. [provided by RefSeq, Jul 2008]	GO:1905832 positive regulation of spindle assembly;GO:0090235 regulation of metaphase plate congression;GO:0051988 regulation of attachment of spindle microtubules to kinetochore		Predicted intracellular proteins	Mitotic spindle;Nuclear bodies (Supported); Additional: Cytosol			(M5925)HALLMARK E2F TARGETS	0		0	0	0	0	0	0	0	0	0	0	0	0	0	0	0	0	0	0	0	0	1
201191	201191	0	1	1	SAMD14	protein-coding	sterile alpha motif domain containing 14		GO:0019722 calcium-mediated signaling;GO:0019932 second-messenger-mediated signaling;GO:0007015 actin filament organization		Predicted intracellular proteins	Nucleoli fibrillar center;Nucleoplasm (Approved)				0		0	0	0	0	0	0	0	0	0	0	0	0	0	0	0	0	0	0	0	0	1
10439	10439	0	1	1	OLFM1	protein-coding	olfactomedin 1	This gene product shares extensive sequence similarity with the rat neuronal olfactomedin-related ER localized protein. While the exact function of the encoded protein is not known, its abundant expression in brain suggests that it may have an essential role in nerve tissue. Several alternatively spliced transcripts encoding different isoforms have been found for this gene. [provided by RefSeq, J…	GO:0023041 neuronal signal transduction;GO:0003190 atrioventricular valve formation;GO:0003188 heart valve formation		Predicted secreted proteins; Predicted intracellular proteins	Nucleoli (Approved); Additional: Cytosol;Nucleoplasm			(M5941)HALLMARK UV RESPONSE UP; (M5906)HALLMARK ESTROGEN RESPONSE EARLY; (M5907)HALLMARK ESTROGEN RESPONSE LATE	0		0	0	0	0	0	0	0	0	0	0	0	0	0	0	0	0	0	0	0	0	1
63967	63967	0	1	1	CLSPN	protein-coding	claspin	The product of this gene is an essential upstream regulator of checkpoint kinase 1 and triggers a checkpoint arrest of the cell cycle in response to replicative stress or DNA damage. The protein is also required for efficient DNA replication during a normal S phase. Multiple transcript variants encoding different isoforms have been found for this gene. [provided by RefSeq, Jun 2010]	GO:0033314 mitotic DNA replication checkpoint signaling;GO:0000076 DNA replication checkpoint signaling;GO:0007095 mitotic G2 DNA damage checkpoint signaling		Predicted intracellular proteins	Golgi apparatus;Nucleoplasm (Enhanced)		(M46)PID ATR PATHWAY; (M129)PID PLK1 PATHWAY		0		0	0	0	0	0	0	0	0	0	0	0	0	0	0	0	0	0	0	0	0	1
1031	1031	0	1	1	CDKN2C	protein-coding	cyclin dependent kinase inhibitor 2C	The protein encoded by this gene is a member of the INK4 family of cyclin-dependent kinase inhibitors. This protein has been shown to interact with CDK4 or CDK6, and prevent the activation of the CDK kinases, thus function as a cell growth regulator that controls cell cycle G1 progression. Ectopic expression of this gene was shown to suppress the growth of human cells in a manner that appears to …	GO:0045736 negative regulation of cyclin-dependent protein serine/threonine kinase activity;GO:1904030 negative regulation of cyclin-dependent protein kinase activity;GO:0048709 oligodendrocyte differentiation		Predicted intracellular proteins; Cancer-related genes:Mutational cancer driver genes	Cytosol;Nucleoplasm (Approved)		(M40)PID E2F PATHWAY	(M5901)HALLMARK G2M CHECKPOINT; (M5905)HALLMARK ADIPOGENESIS; (M5925)HALLMARK E2F TARGETS	1	hsa01522,hsa04110	1	0	1	0	0	0	0	0	0	0	0	0	0	0	0	0	0	0	0	0	1
3790	3790	1	0	1	KCNS3	protein-coding	potassium voltage-gated channel modifier subfamily S member 3	Voltage-gated potassium channels form the largest and most diversified class of ion channels and are present in both excitable and nonexcitable cells. Their main functions are associated with the regulation of the resting membrane potential and the control of the shape and frequency of action potentials. The alpha subunits are of 2 types: those that are functional by themselves and those that are…	GO:0071805 potassium ion transmembrane transport;GO:0006813 potassium ion transport;GO:0051260 protein homooligomerization		Predicted intracellular proteins; Transporters:Transporter channels and pores; Voltage-gated ion channels:Voltage-Gated Potassium Channels	Cytosol (Supported); Additional: Golgi apparatus;Plasma membrane				0		0	0	0	0	0	0	0	0	0	0	0	0	0	0	0	0	0	0	0	0	1
55762	55762	0	1	1	ZNF701	protein-coding	zinc finger protein 701		GO:0006357 regulation of transcription by RNA polymerase II;GO:0006355 regulation of transcription, DNA-templated;GO:1903506 regulation of nucleic acid-templated transcription		Predicted intracellular proteins; Transcription factors:Zinc-coordinating DNA-binding domains	Nucleoplasm (Approved); Additional: Centriolar satellite				0		0	0	0	0	0	0	0	0	0	0	0	0	0	0	0	0	0	0	0	0	1
9572	9572	0	1	1	NR1D1	protein-coding	nuclear receptor subfamily 1 group D member 1	This gene encodes a transcription factor that is a member of the nuclear receptor subfamily 1. The encoded protein is a ligand-sensitive transcription factor that negatively regulates the expression of core clock proteins. In particular this protein represses the circadian clock transcription factor aryl hydrocarbon receptor nuclear translocator-like protein 1 (ARNTL). This protein may also be in…	GO:0060086 circadian temperature homeostasis;GO:0070859 positive regulation of bile acid biosynthetic process;GO:1904253 positive regulation of bile acid metabolic process		Predicted intracellular proteins; Transcription factors:Zinc-coordinating DNA-binding domains; Nuclear receptors	Nuclear bodies (Supported)	SR-9009; SR-9011	(M95)PID CIRCADIAN PATHWAY		0		0	0	0	0	0	0	0	0	0	0	0	0	0	0	0	0	0	0	0	0	1
1356	1356	0	1	1	CP	protein-coding	ceruloplasmin	The protein encoded by this gene is a metalloprotein that binds most of the copper in plasma and is involved in the peroxidation of Fe(II)transferrin to Fe(III) transferrin. Mutations in this gene cause aceruloplasminemia, which results in iron accumulation and tissue damage, and is associated with diabetes and neurologic abnormalities. Two transcript variants, one protein-coding and the other no…	GO:0006825 copper ion transport;GO:0006826 iron ion transport;GO:0006879 cellular iron ion homeostasis		Candidate cardiovascular disease genes; ENZYME proteins:Oxidoreductases; Cancer-related genes:Candidate cancer biomarkers; Transporters:Accessory Factors Involved in Transport; Predicted secreted proteins; Predicted intracellular proteins; Disease related genes; Potential drug targets; Enzymes; Human disease related genes:Nervous system diseases:Neurodegenerative diseases		Calcium; Iron; Zinc; Silver; Zinc acetate; Ferrous gluconate; Ferrous succinate; Ferrous ascorbate; Ferrous fumarate; Ferrous glycine sulfate; Zinc chloride; Zinc sulfate, unspecified form	(M255)PID HIF1 TFPATHWAY	(M5891)HALLMARK HYPOXIA; (M5921)HALLMARK COMPLEMENT	0		0	0	0	0	0	0	0	0	0	0	0	0	1	0	0	0	0	0	0	0	1
6241	6241	0	1	1	RRM2	protein-coding	ribonucleotide reductase regulatory subunit M2	This gene encodes one of two non-identical subunits for ribonucleotide reductase. This reductase catalyzes the formation of deoxyribonucleotides from ribonucleotides. Synthesis of the encoded protein (M2) is regulated in a cell-cycle dependent fashion. Transcription from this gene can initiate from alternative promoters, which results in two isoforms that differ in the lengths of their N-termini.…	GO:0051290 protein heterotetramerization;GO:0009263 deoxyribonucleotide biosynthetic process;GO:0009265 2'-deoxyribonucleotide biosynthetic process		Enzymes; FDA approved drug targets:Small molecule drugs; ENZYME proteins:Oxidoreductases	Cytosol (Supported)	Cladribine; Imexon; Gallium nitrate; Motexafin gadolinium; GTI 2040	(M40)PID E2F PATHWAY	(M5924)HALLMARK MTORC1 SIGNALING; (M5925)HALLMARK E2F TARGETS	1	hsa04115	0	0	0	0	0	0	0	1	0	0	0	0	0	0	0	0	0	0	0	0	1
348801	348801	0	1	1	LNP1	protein-coding	leukemia NUP98 fusion partner 1				Predicted intracellular proteins; Disease related genes	Vesicles (Approved); Additional: Cytosol;Nuclear speckles				0		0	0	0	0	0	0	0	0	0	0	0	0	0	0	0	0	0	0	0	0	1
8972	8972	0	1	1	MGAM	protein-coding	maltase-glucoamylase	This gene encodes maltase-glucoamylase, which is a brush border membrane enzyme that plays a role in the final steps of digestion of starch. The protein has two catalytic sites identical to those of sucrase-isomaltase, but the proteins are only 59% homologous. Both are members of glycosyl hydrolase family 31, which has a variety of substrate specificities. [provided by RefSeq, Jul 2008]	GO:0000025 maltose catabolic process;GO:0005982 starch metabolic process;GO:0005983 starch catabolic process		Enzymes; ENZYME proteins:Hydrolases; FDA approved drug targets:Small molecule drugs		Acarbose; Miglitol; Voglibose			0		0	0	0	0	0	0	0	0	0	0	0	0	0	0	0	0	0	0	0	0	1
9194	9194	0	1	1	SLC16A7	protein-coding	solute carrier family 16 member 7	This gene is a member of the monocarboxylate transporter family. Members in this family transport metabolites, such as lactate, pyruvate, and ketone bodies. The protein encoded by this gene catalyzes the proton-linked transport of monocarboxylates and has the highest affinity for pyruvate. This protein has been reported to be more highly expressed in prostate and colorectal cancer specimens when …	GO:1901475 pyruvate transmembrane transport;GO:0006848 pyruvate transport;GO:0015727 lactate transport		Transporters:Electrochemical Potential-driven transporters	Plasma membrane (Supported); Additional: Nucleoplasm	Pyruvic acid		(M5956)HALLMARK KRAS SIGNALING DN	0		0	0	0	0	0	0	0	0	0	0	0	0	0	0	0	0	0	0	0	0	1
2175	2175	0	1	1	FANCA	protein-coding	FA complementation group A	The Fanconi anemia complementation group (FANC) currently includes FANCA, FANCB, FANCC, FANCD1 (also called BRCA2), FANCD2, FANCE, FANCF, FANCG, FANCI, FANCJ (also called BRIP1), FANCL, FANCM and FANCN (also called PALB2). The previously defined group FANCH is the same as FANCA. Fanconi anemia is a genetically heterogeneous recessive disorder characterized by cytogenetic instability, hypersensiti…	GO:2000348 regulation of CD40 signaling pathway;GO:0045589 regulation of regulatory T cell differentiation;GO:0007140 male meiotic nuclear division		Predicted intracellular proteins; Human disease related genes:Cardiovascular diseases:Hematologic diseases; Cancer-related genes:Mutational cancer driver genes; Disease related genes	Nucleoplasm (Supported)		(M258)PID BARD1 PATHWAY; (M1)PID FANCONI PATHWAY		0		0	0	0	1	0	0	0	0	0	0	0	0	0	0	0	0	0	0	0	0	1
2113	2113	0	1	1	ETS1	protein-coding	ETS proto-oncogene 1, transcription factor	This gene encodes a member of the ETS family of transcription factors, which are defined by the presence of a conserved ETS DNA-binding domain that recognizes the core consensus DNA sequence GGAA/T in target genes. These proteins function either as transcriptional activators or repressors of numerous genes, and are involved in stem cell development, cell senescence and death, and tumorigenesis. A…	GO:0030578 PML body organization;GO:0030575 nuclear body organization;GO:1904996 positive regulation of leukocyte adhesion to vascular endothelial cell		Transcription factors:Helix-turn-helix domains; RAS pathway related proteins; Predicted intracellular proteins	Nucleoplasm (Enhanced)		(M44)PID HIF2PATHWAY; (M92)PID ANGIOPOIETIN RECEPTOR PATHWAY; (M281)PID FAK PATHWAY	(M5891)HALLMARK HYPOXIA; (M5950)HALLMARK ALLOGRAFT REJECTION; (M5953)HALLMARK KRAS SIGNALING UP	0		0	0	1	0	0	0	0	1	0	1	0	0	0	0	0	0	0	0	0	0	1
81704	81704	0	1	1	DOCK8	protein-coding	dedicator of cytokinesis 8	This gene encodes a member of the DOCK180 family of guanine nucleotide exchange factors. Guanine nucleotide exchange factors interact with Rho GTPases and are components of intracellular signaling networks. Mutations in this gene result in the autosomal recessive form of the hyper-IgE syndrome. Alternatively spliced transcript variants encoding different isoforms have been described.[provided by …	GO:0061485 memory T cell proliferation;GO:1903905 positive regulation of establishment of T cell polarity;GO:1903903 regulation of establishment of T cell polarity		Human disease related genes:Immune system diseases:Primary immunodeficiency; Predicted intracellular proteins; Human disease related genes:Other diseases:Mental and behavioural disorders; Disease related genes	Centrosome (Approved); Additional: Cytosol;Mitochondria;Nucleoplasm				0		0	0	0	0	0	0	0	0	0	0	0	0	0	0	0	0	0	0	0	0	1
7425	7425	1	0	1	VGF	protein-coding	VGF nerve growth factor inducible	This gene is specifically expressed in a subpopulation of neuroendocrine cells, and is upregulated by nerve growth factor. The structural organization of this gene is similar to that of the rat gene, and both the translated and the untranslated regions show a high degree of sequence similarity to the rat gene. The encoded secretory protein also shares similarities with the secretogranin/chromogra…	GO:0043084 penile erection;GO:0007620 copulation;GO:0002021 response to dietary excess		Predicted secreted proteins	Golgi apparatus;Vesicles (Enhanced)				0		0	0	0	0	0	0	0	0	0	0	0	0	0	0	0	0	0	0	0	0	1
285958	285958	0	1	1	SNHG15	ncRNA	small nucleolar RNA host gene 15	This gene represents a snoRNA host gene that produces a short-lived long non-coding RNA. This non-coding RNA is upregulated in tumor cells and may contribute to cell proliferation by acting as a sponge for microRNAs. [provided by RefSeq, Dec 2017]								0		0	0	0	0	0	0	0	0	0	0	0	0	0	0	0	0	0	0	0	0	1
60676	60676	0	1	1	PAPPA2	protein-coding	pappalysin 2	This gene encodes a member of the pappalysin family of metzincin metalloproteinases. The encoded protein cleaves insulin-like growth factor-binding protein 5 and is thought to be a local regulator of insulin-like growth factor (IGF) bioavailability. Alternative splicing results in multiple transcript variants. [provided by RefSeq, Jul 2010]	GO:0009651 response to salt stress;GO:0006970 response to osmotic stress;GO:0060349 bone morphogenesis		Enzymes; Predicted secreted proteins; Peptidases:Metallopeptidases	Endoplasmic reticulum;Vesicles (Approved)		(M3468)NABA ECM REGULATORS; (M5885)NABA MATRISOME ASSOCIATED; (M5889)NABA MATRISOME		0		0	0	0	0	0	0	0	0	0	0	0	0	0	0	0	0	0	0	0	0	1
53637	53637	1	0	1	S1PR5	protein-coding	sphingosine-1-phosphate receptor 5	The lysosphingolipid sphingosine 1-phosphate (S1P) regulates cell proliferation, apoptosis, motility, and neurite retraction. Its actions may be both intracellular as a second messenger and extracellular as a receptor ligand. S1P and the structurally related lysolipid mediator lysophosphatidic acid (LPA) signal cells through a set of G protein-coupled receptors known as EDG receptors. Some EDG re…	GO:0003376 sphingosine-1-phosphate receptor signaling pathway;GO:0090520 sphingolipid mediated signaling pathway;GO:0007189 adenylate cyclase-activating G protein-coupled receptor signaling pathway		G-protein coupled receptors:GPCRs excl olfactory receptors; FDA approved drug targets:Small molecule drugs; G-protein coupled receptors:Lysolipids receptors; Predicted intracellular proteins		Fingolimod; Siponimod; Ozanimod	(M64)PID S1P S1P4 PATHWAY; (M155)PID S1P META PATHWAY		0		0	0	0	0	0	0	0	0	0	0	0	0	0	0	0	0	0	0	0	0	1
2669	2669	0	1	1	GEM	protein-coding	GTP binding protein overexpressed in skeletal muscle	The protein encoded by this gene belongs to the RAD/GEM family of GTP-binding proteins. It is associated with the inner face of the plasma membrane and could play a role as a regulatory protein in receptor-mediated signal transduction. Alternative splicing occurs at this locus and two transcript variants encoding the same protein have been identified. [provided by RefSeq, Jul 2008]	GO:1901842 negative regulation of high voltage-gated calcium channel activity;GO:1901841 regulation of high voltage-gated calcium channel activity;GO:1901386 negative regulation of voltage-gated calcium channel activity		Predicted intracellular proteins				(M5890)HALLMARK TNFA SIGNALING VIA NFKB; (M5930)HALLMARK EPITHELIAL MESENCHYMAL TRANSITION	0		0	0	0	0	0	0	0	0	0	0	0	0	0	0	0	0	0	0	0	0	1
901	901	0	1	1	CCNG2	protein-coding	cyclin G2	The eukaryotic cell cycle is governed by cyclin-dependent protein kinases (CDKs) whose activities are regulated by cyclins and CDK inhibitors. The 8 species of cyclins reported in mammals, cyclins A through H, share a conserved amino acid sequence of about 90 residues called the cyclin box. The amino acid sequence of cyclin G is well conserved among mammals. The nucleotide sequence of cyclin G1 a…	GO:0000079 regulation of cyclin-dependent protein serine/threonine kinase activity;GO:1904029 regulation of cyclin-dependent protein kinase activity;GO:0044772 mitotic cell cycle phase transition		Predicted intracellular proteins; Cancer-related genes:Candidate cancer biomarkers	Cytosol;Nucleoplasm (Approved)			(M5891)HALLMARK HYPOXIA; (M5905)HALLMARK ADIPOGENESIS	1	hsa04115,hsa04068	0	0	0	0	0	0	0	1	0	0	0	0	0	0	0	0	0	0	0	0	1
4084	4084	0	1	1	MXD1	protein-coding	MAX dimerization protein 1	This gene encodes a member of the MYC/MAX/MAD network of basic helix-loop-helix leucine zipper transcription factors. The MYC/MAX/MAD transcription factors mediate cellular proliferation, differentiation and apoptosis. The encoded protein antagonizes MYC-mediated transcriptional activation of target genes by competing for the binding partner MAX and recruiting repressor complexes containing histo…	GO:0000122 negative regulation of transcription by RNA polymerase II;GO:0045892 negative regulation of transcription, DNA-templated;GO:1903507 negative regulation of nucleic acid-templated transcription		Transcription factors:Basic domains; Predicted intracellular proteins	Mitochondria;Nucleoplasm (Uncertain); Additional: Cytosol		(M101)PID HDAC CLASSI PATHWAY; (M105)PID TELOMERASE PATHWAY	(M5947)HALLMARK IL2 STAT5 SIGNALING; (M5890)HALLMARK TNFA SIGNALING VIA NFKB; (M5932)HALLMARK INFLAMMATORY RESPONSE	0		0	0	0	0	0	0	0	0	0	0	0	0	0	0	0	0	0	0	0	0	1
9493	9493	0	1	1	KIF23	protein-coding	kinesin family member 23	The protein encoded by this gene is a member of kinesin-like protein family. This family includes microtubule-dependent molecular motors that transport organelles within cells and move chromosomes during cell division. This protein has been shown to cross-bridge antiparallel microtubules and drive microtubule movement in vitro. Alternate splicing of this gene results in multiple transcript varian…	GO:0000022 mitotic spindle elongation;GO:0051256 mitotic spindle midzone assembly;GO:0051231 spindle elongation		Predicted intracellular proteins	Nucleoplasm (Enhanced); Additional: Midbody ring;Mitotic spindle		(M14)PID AURORA B PATHWAY	(M5893)HALLMARK MITOTIC SPINDLE; (M5901)HALLMARK G2M CHECKPOINT	0		0	0	0	0	0	0	0	0	0	0	0	0	0	0	0	0	0	0	0	0	1
1821	1821	0	1	1	DRP2	protein-coding	dystrophin related protein 2	Members of the dystrophin family of proteins perform a critical role in the maintenance of membrane-associated complexes at points of intercellular contact in vertebrate cells. The protein encoded by this gene is predicted to resemble certain short C-terminal isoforms of dystrophin and dystrophin-related protein 1 (DRP1 or utrophin). DRP2 is expressed principally in the brain and spinal cord. Two…	GO:0050808 synapse organization;GO:0099536 synaptic signaling;GO:0034330 cell junction organization		Predicted intracellular proteins	Nuclear speckles;Plasma membrane (Approved)				0		0	0	0	0	0	0	0	0	0	0	0	0	0	0	0	0	0	0	0	0	1
3486	3486	0	1	1	IGFBP3	protein-coding	insulin like growth factor binding protein 3	This gene is a member of the insulin-like growth factor binding protein (IGFBP) family and encodes a protein with an IGFBP domain and a thyroglobulin type-I domain. The protein forms a ternary complex with insulin-like growth factor acid-labile subunit (IGFALS) and either insulin-like growth factor (IGF) I or II. In this form, it circulates in the plasma, prolonging the half-life of IGFs and alte…	GO:0045663 positive regulation of myoblast differentiation;GO:0043567 regulation of insulin-like growth factor receptor signaling pathway;GO:0014912 negative regulation of smooth muscle cell migration		Predicted secreted proteins; Predicted intracellular proteins; Cancer-related genes:Candidate cancer biomarkers	Vesicles (Approved); Additional: Cytosol;Nucleoplasm	Alitretinoin; Mecasermin; Lonafarnib	(M236)PID DELTA NP63 PATHWAY; (M256)PID TAP63 PATHWAY; (M145)PID P53 DOWNSTREAM PATHWAY	(M5891)HALLMARK HYPOXIA; (M5909)HALLMARK MYOGENESIS; (M5930)HALLMARK EPITHELIAL MESENCHYMAL TRANSITION	1	hsa04115	0	0	0	0	0	0	0	1	0	0	0	0	0	0	0	0	0	0	0	0	1
4015	4015	0	1	1	LOX	protein-coding	lysyl oxidase	This gene encodes a member of the lysyl oxidase family of proteins. Alternative splicing results in multiple transcript variants, at least one of which encodes a preproprotein that is proteolytically processed to generate a regulatory propeptide and the mature enzyme. The copper-dependent amine oxidase activity of this enzyme functions in the crosslinking of collagens and elastin, while the prope…	GO:0035906 descending aorta development;GO:0035905 ascending aorta development;GO:0018057 peptidyl-lysine oxidation		Human disease related genes:Cardiovascular diseases:Vascular diseases; ENZYME proteins:Oxidoreductases; Predicted secreted proteins; Disease related genes; Potential drug targets; Enzymes; Predicted intracellular proteins	Endoplasmic reticulum (Approved)		(M3468)NABA ECM REGULATORS; (M5885)NABA MATRISOME ASSOCIATED; (M5889)NABA MATRISOME	(M5891)HALLMARK HYPOXIA; (M5930)HALLMARK EPITHELIAL MESENCHYMAL TRANSITION	0		0	0	0	0	0	0	0	0	0	0	0	0	0	0	0	0	0	0	0	0	1
51673	51673	0	1	1	TPPP3	protein-coding	tubulin polymerization promoting protein family member 3		GO:0046697 decidualization;GO:0001893 maternal placenta development;GO:0046785 microtubule polymerization		Predicted intracellular proteins	Nucleoli fibrillar center (Approved)				0		0	0	0	0	0	0	0	0	0	0	0	0	0	0	0	0	0	0	0	0	1
338651	338651	0	1	1	KRTAP5-AS1	ncRNA	KRTAP5-1/KRTAP5-2 antisense RNA 1									0		0	0	0	0	0	0	0	0	0	0	0	0	0	0	0	0	0	0	0	0	1
286151	286151	0	1	1	FBXO43	protein-coding	F-box protein 43	Members of the F-box protein family, such as FBXO43, are characterized by an approximately 40-amino acid F-box motif. SCF complexes, formed by SKP1 (MIM 601434), cullin (see CUL1; MIM 603134), and F-box proteins, act as protein-ubiquitin ligases. F-box proteins interact with SKP1 through the F box, and they interact with ubiquitination targets through other protein interaction domains (Jin et al.…	GO:0045835 negative regulation of meiotic nuclear division;GO:0051447 negative regulation of meiotic cell cycle;GO:0040020 regulation of meiotic nuclear division		Predicted intracellular proteins					1	hsa04114	1	0	0	0	0	0	0	0	0	0	0	0	0	0	0	0	0	0	0	0	1
170384	170384	0	1	1	FUT11	protein-coding	fucosyltransferase 11		GO:0036065 fucosylation;GO:0006486 protein glycosylation;GO:0043413 macromolecule glycosylation		Predicted intracellular proteins	Nuclear membrane (Approved); Additional: Golgi apparatus				0		0	0	0	0	0	0	0	0	0	0	0	0	0	0	0	0	0	0	0	0	1
7036	7036	0	1	1	TFR2	protein-coding	transferrin receptor 2	This gene encodes a single-pass type II membrane protein, which is a member of the transferrin receptor-like family. This protein mediates cellular uptake of transferrin-bound iron, and may be involved in iron metabolism, hepatocyte function and erythrocyte differentiation. Mutations in this gene have been associated with hereditary hemochromatosis type III. Alternatively spliced transcript varia…	GO:0140298 endocytic iron import into cell;GO:0033212 iron import into cell;GO:0071281 cellular response to iron ion		Transporters; Human disease related genes:Congenital disorders of metabolism:Congenital disorders of ion transport and metabolism; FDA approved drug targets:Small molecule drugs; Peptidases:Metallopeptidases; Disease related genes; Enzymes	Golgi apparatus (Approved)				0		0	0	0	0	0	0	0	0	0	0	0	0	0	0	0	0	0	0	0	0	1
25803	25803	0	1	1	SPDEF	protein-coding	SAM pointed domain containing ETS transcription factor	The protein encoded by this gene belongs to the ETS family of transcription factors. It is highly expressed in the prostate epithelial cells, and functions as an androgen-independent transactivator of prostate-specific antigen (PSA) promoter. Higher expression of this protein has also been reported in brain, breast, lung and ovarian tumors, compared to the corresponding normal tissues, and it sho…	GO:0060480 lung goblet cell differentiation;GO:0060481 lobar bronchus epithelium development;GO:0060482 lobar bronchus development		Transcription factors:Helix-turn-helix domains; Predicted intracellular proteins	Nucleoli;Nucleoplasm (Approved); Additional: Cytosol		(M151)PID AR TF PATHWAY	(M5908)HALLMARK ANDROGEN RESPONSE; (M5909)HALLMARK MYOGENESIS	0		0	0	0	0	0	0	0	0	0	0	0	0	0	0	0	0	0	0	0	0	1
83463	83463	0	1	1	MXD3	protein-coding	MAX dimerization protein 3	This gene encodes a member of the Myc superfamily of basic helix-loop-helix leucine zipper transcriptional regulators. The encoded protein forms a heterodimer with the cofactor MAX which binds specific E-box DNA motifs in the promoters of target genes and regulates their transcription. Disruption of the MAX-MXD3 complex is associated with uncontrolled cell proliferation and tumorigenesis. Transcr…	GO:0000122 negative regulation of transcription by RNA polymerase II;GO:0045892 negative regulation of transcription, DNA-templated;GO:1903507 negative regulation of nucleic acid-templated transcription		Transcription factors:Basic domains; Predicted intracellular proteins	Nucleoli;Nucleoplasm (Approved)			(M5925)HALLMARK E2F TARGETS	0		0	0	0	0	0	0	0	0	0	0	0	0	0	0	0	0	0	0	0	0	1
23645	23645	0	1	1	PPP1R15A	protein-coding	protein phosphatase 1 regulatory subunit 15A	This gene is a member of a group of genes whose transcript levels are increased following stressful growth arrest conditions and treatment with DNA-damaging agents. The induction of this gene by ionizing radiation occurs in certain cell lines regardless of p53 status, and its protein response is correlated with apoptosis following ionizing radiation. [provided by RefSeq, Jul 2008]	GO:1902310 positive regulation of peptidyl-serine dephosphorylation;GO:1903916 regulation of endoplasmic reticulum stress-induced eIF2 alpha dephosphorylation;GO:1903917 positive regulation of endoplasmic reticulum stress-induced eIF2 alpha dephosphorylation		Predicted intracellular proteins; Cancer-related genes:Candidate cancer biomarkers	Vesicles (Uncertain)		(M181)PID BMP PATHWAY; (M286)PID TGFBR PATHWAY	(M5896)HALLMARK TGF BETA SIGNALING; (M5890)HALLMARK TNFA SIGNALING VIA NFKB; (M5891)HALLMARK HYPOXIA	0		0	0	0	0	0	0	0	0	0	0	0	0	0	0	0	0	0	0	0	0	1
115019	115019	0	1	1	SLC26A9	protein-coding	solute carrier family 26 member 9	This gene is one member of a family of sulfate/anion transporter genes. Family members are well conserved in their genomic (number and size of exons) and protein (aa length among species) structures yet have markedly different tissue expression patterns. The product of this gene is a highly selective chloride ion channel regulated by WNK kinases. Alternative splicing results in multiple transcrip…	GO:0019532 oxalate transport;GO:1902358 sulfate transmembrane transport;GO:0008272 sulfate transport		Transporters:Electrochemical Potential-driven transporters	Cell Junctions (Approved)				0		0	0	0	0	0	0	0	0	0	0	0	0	0	0	0	0	0	0	0	0	1
1789	1789	0	1	1	DNMT3B	protein-coding	DNA methyltransferase 3 beta	CpG methylation is an epigenetic modification that is important for embryonic development, imprinting, and X-chromosome inactivation. Studies in mice have demonstrated that DNA methylation is required for mammalian development. This gene encodes a DNA methyltransferase which is thought to function in de novo methylation, rather than maintenance methylation. The protein localizes primarily to the …	GO:0090116 C-5 methylation of cytosine;GO:0032776 DNA methylation on cytosine;GO:0051573 negative regulation of histone H3-K9 methylation		Human disease related genes:Immune system diseases:Primary immunodeficiency; Transcription factors:Zinc-coordinating DNA-binding domains; Disease related genes; Potential drug targets; Enzymes; Predicted intracellular proteins; ENZYME proteins:Transferases	Nucleoplasm (Supported)				0		0	0	0	0	0	0	0	0	0	0	0	0	0	0	0	0	0	0	0	0	1
2625	2625	0	1	1	GATA3	protein-coding	GATA binding protein 3	This gene encodes a protein which belongs to the GATA family of transcription factors. The protein contains two GATA-type zinc fingers and is an important regulator of T-cell development and plays an important role in endothelial cell biology. Defects in this gene are the cause of hypoparathyroidism with sensorineural deafness and renal dysplasia. [provided by RefSeq, Nov 2009]	GO:0001806 type IV hypersensitivity;GO:2000606 regulation of cell proliferation involved in mesonephros development;GO:2000607 negative regulation of cell proliferation involved in mesonephros development		Cancer-related genes:Mutated cancer genes; Cancer-related genes:Candidate cancer biomarkers; Human disease related genes:Immune system diseases:Allergies and autoimmune diseases; Cancer-related genes:Mutational cancer driver genes; Transcription factors:Zinc-coordinating DNA-binding domains; Human disease related genes:Congenital malformations:Other congenital malformations; Disease related genes…	Nucleoplasm (Supported)		(M36)PID IL27 PATHWAY; (M60)PID NFAT TFPATHWAY; (M17)PID NOTCH PATHWAY	(M5916)HALLMARK APICAL SURFACE; (M5921)HALLMARK COMPLEMENT	0		0	0	0	0	0	0	0	0	0	0	0	0	0	0	0	1	0	0	0	0	1
899	899	0	1	1	CCNF	protein-coding	cyclin F	This gene encodes a member of the cyclin family. Cyclins are important regulators of cell cycle transitions through their ability to bind and activate cyclin-dependent protein kinases. This member also belongs to the F-box protein family which is characterized by an approximately 40 amino acid motif, the F-box. The F-box proteins constitute one of the four subunits of the ubiquitin protein ligase…	GO:0000320 re-entry into mitotic cell cycle;GO:0010826 negative regulation of centrosome duplication;GO:0046606 negative regulation of centrosome cycle		Predicted intracellular proteins	Centrosome (Supported)			(M5901)HALLMARK G2M CHECKPOINT; (M5924)HALLMARK MTORC1 SIGNALING	0		0	0	0	0	0	0	0	0	0	0	0	0	0	0	0	0	0	0	0	0	1
56062	56062	0	1	1	KLHL4	protein-coding	kelch like family member 4	This gene encodes a member of the kelch family of proteins, which are characterized by kelch repeat motifs and a POZ/BTB protein-binding domain. It is thought that kelch repeats are actin binding domains. However, the specific function of this protein has not been determined. Alternative splicing of this gene results in two transcript variants encoding different isoforms. [provided by RefSeq, Jul…	GO:0008150 biological_process		Predicted intracellular proteins	Microtubules (Supported); Additional: Centriolar satellite				0		0	0	0	0	0	0	0	0	0	0	0	0	0	0	0	0	0	0	0	0	1
3635	3635	0	1	1	INPP5D	protein-coding	inositol polyphosphate-5-phosphatase D	This gene is a member of the inositol polyphosphate-5-phosphatase (INPP5) family and encodes a protein with an N-terminal SH2 domain, an inositol phosphatase domain, and two C-terminal protein interaction domains. Expression of this protein is restricted to hematopoietic cells where its movement from the cytosol to the plasma membrane is mediated by tyrosine phosphorylation. At the plasma membran…	GO:0045659 negative regulation of neutrophil differentiation;GO:0045658 regulation of neutrophil differentiation;GO:0045656 negative regulation of monocyte differentiation		Enzymes; ENZYME proteins:Hydrolases; Predicted intracellular proteins	Cytosol (Supported)		(M8626)SIG BCR SIGNALING PATHWAY		0		0	0	0	0	0	0	0	0	0	0	0	0	0	0	0	0	0	0	0	0	1
79866	79866	0	1	1	BORA	protein-coding	BORA aurora kinase A activator	BORA is an activator of the protein kinase Aurora A (AURKA; MIM 603072), which is required for centrosome maturation, spindle assembly, and asymmetric protein localization during mitosis (Hutterer et al., 2006 [PubMed 16890155]).[supplied by OMIM, Mar 2008]	GO:0060236 regulation of mitotic spindle organization;GO:0090224 regulation of spindle organization;GO:0007088 regulation of mitotic nuclear division		Predicted intracellular proteins	Nucleoli fibrillar center;Nucleoplasm (Approved); Additional: Cytosol		(M129)PID PLK1 PATHWAY		0		0	0	0	0	0	0	0	0	0	0	0	0	0	0	0	0	0	0	0	0	1
81610	81610	0	1	1	FAM83D	protein-coding	family with sequence similarity 83 member D		GO:1902480 protein localization to mitotic spindle;GO:0072698 protein localization to microtubule cytoskeleton;GO:0044380 protein localization to cytoskeleton		Predicted intracellular proteins	Mitotic spindle (Supported); Additional: Cytokinetic bridge;Cytosol;Microtubules				0		0	0	0	0	0	0	0	0	0	0	0	0	0	0	0	0	0	0	0	0	1
10024	10024	0	1	1	TROAP	protein-coding	trophinin associated protein		GO:0007155 cell adhesion;GO:0022610 biological adhesion;GO:0009987 cellular process		Predicted intracellular proteins				(M5901)HALLMARK G2M CHECKPOINT	0		0	0	0	0	0	0	0	0	0	0	0	0	0	0	0	0	0	0	0	0	1
10460	10460	0	1	1	TACC3	protein-coding	transforming acidic coiled-coil containing protein 3	This gene encodes a member of the transforming acidic colied-coil protein family. The encoded protein is a motor spindle protein that may play a role in stabilization of the mitotic spindle. This protein may also play a role in growth a differentiation of certain cancer cells. [provided by RefSeq, Nov 2011]	GO:0007091 metaphase/anaphase transition of mitotic cell cycle;GO:0044784 metaphase/anaphase transition of cell cycle;GO:0060236 regulation of mitotic spindle organization		Predicted intracellular proteins	Centriolar satellite;Cytosol;Mitotic spindle (Enhanced); Additional: Vesicles		(M242)PID AURORA A PATHWAY; (M71)PID ILK PATHWAY	(M5901)HALLMARK G2M CHECKPOINT; (M5925)HALLMARK E2F TARGETS	0		0	0	0	0	0	0	0	0	0	0	0	0	0	0	0	0	0	0	0	0	1
6502	6502	0	1	1	SKP2	protein-coding	S-phase kinase associated protein 2	This gene encodes a member of the F-box protein family which is characterized by an approximately 40 amino acid motif, the F-box. The F-box proteins constitute one of the four subunits of ubiquitin protein ligase complex called SCFs (SKP1-cullin-F-box), which function in phosphorylation-dependent ubiquitination. The F-box proteins are divided into 3 classes: Fbws containing WD-40 domains, Fbls co…	GO:0033148 positive regulation of intracellular estrogen receptor signaling pathway;GO:0033145 positive regulation of intracellular steroid hormone receptor signaling pathway;GO:1902916 positive regulation of protein polyubiquitination		Predicted intracellular proteins; Cancer-related genes:Candidate cancer biomarkers	Cytosol;Nucleoplasm (Supported)		(M139)PID MYC PATHWAY; (M176)PID FOXM1 PATHWAY; (M136)PID FOXO PATHWAY	(M5895)HALLMARK WNT BETA CATENIN SIGNALING	1	hsa05222,hsa04110,hsa04068	1	0	0	0	0	0	0	1	0	1	0	0	0	0	0	0	0	0	0	0	1
9966	9966	0	1	1	TNFSF15	protein-coding	TNF superfamily member 15	The protein encoded by this gene is a cytokine that belongs to the tumor necrosis factor (TNF) ligand family. This protein is abundantly expressed in endothelial cells, but is not expressed in either B or T cells. The expression of this protein is inducible by TNF and IL-1 alpha. This cytokine is a ligand for receptor TNFRSF25 and decoy receptor TNFRSF21/DR6. It can activate NF-kappaB and MAP kin…	GO:0007250 activation of NF-kappaB-inducing kinase activity;GO:0038061 NIK/NF-kappaB signaling;GO:0006919 activation of cysteine-type endopeptidase activity involved in apoptotic process		Predicted secreted proteins; Predicted intracellular proteins; Human disease related genes:Immune system diseases:Other immune system diseases	Nuclear membrane (Approved); Additional: Cytosol;Nucleoplasm		(M5883)NABA SECRETED FACTORS; (M5885)NABA MATRISOME ASSOCIATED; (M5889)NABA MATRISOME	(M5932)HALLMARK INFLAMMATORY RESPONSE	0		0	0	0	0	0	1	0	0	0	0	0	0	0	0	0	0	0	0	0	0	1
5052	5052	0	1	1	PRDX1	protein-coding	peroxiredoxin 1	This gene encodes a member of the peroxiredoxin family of antioxidant enzymes, which reduce hydrogen peroxide and alkyl hydroperoxides. The encoded protein may play an antioxidant protective role in cells, and may contribute to the antiviral activity of CD8(+) T-cells. This protein may have a proliferative effect and play a role in cancer development or progression. Four transcript variants encod…	GO:0019430 removal of superoxide radicals;GO:0071450 cellular response to oxygen radical;GO:0071451 cellular response to superoxide		Enzymes; Human disease related genes:Congenital disorders of metabolism:Congenital disorders of cofactor/vitamin metabolism; Predicted intracellular proteins; ENZYME proteins:Oxidoreductases	Mitochondria (Approved)	Zinc; Copper; Artenimol; Zinc acetate; Zinc chloride; Zinc sulfate, unspecified form	(M58)PID AR PATHWAY	(M5938)HALLMARK REACTIVE OXYGEN SPECIES PATHWAY; (M5949)HALLMARK PEROXISOME; (M5924)HALLMARK MTORC1 SIGNALING	0		0	0	0	0	0	0	0	0	0	0	0	0	0	0	0	0	0	0	0	0	1
768	768	0	1	1	CA9	protein-coding	carbonic anhydrase 9	Carbonic anhydrases (CAs) are a large family of zinc metalloenzymes that catalyze the reversible hydration of carbon dioxide. They participate in a variety of biological processes, including respiration, calcification, acid-base balance, bone resorption, and the formation of aqueous humor, cerebrospinal fluid, saliva, and gastric acid. They show extensive diversity in tissue distribution and in t…	GO:0006730 one-carbon metabolic process;GO:0033574 response to testosterone;GO:1901654 response to ketone		FDA approved drug targets:Small molecule drugs; Transporters:Accessory Factors Involved in Transport; ENZYME proteins:Lyases; Enzymes; Predicted intracellular proteins	Plasma membrane (Supported)	Benzthiazide; Hydroflumethiazide; Zonisamide; Girentuximab; Ellagic acid; Sodium carbonate	(M255)PID HIF1 TFPATHWAY		0		0	0	0	0	0	0	0	0	0	0	0	0	0	0	0	0	0	0	0	0	1
23401	23401	0	1	1	FRAT2	protein-coding	FRAT regulator of WNT signaling pathway 2	The protein encoded by this intronless gene belongs to the GSK-3-binding protein family. Studies show that this protein plays a role as a positive regulator of the WNT signaling pathway. It may be upregulated in tumor progression. [provided by RefSeq, Jul 2008]			Predicted intracellular proteins	Nucleoplasm (Approved); Additional: Mitochondria				1	hsa05225	0	0	0	0	0	0	0	0	0	1	0	0	0	0	0	0	0	0	0	0	1
10397	10397	0	1	1	NDRG1	protein-coding	N-myc downstream regulated 1	This gene is a member of the N-myc downregulated gene family which belongs to the alpha/beta hydrolase superfamily. The protein encoded by this gene is a cytoplasmic protein involved in stress responses, hormone responses, cell growth, and differentiation. The encoded protein is necessary for p53-mediated caspase activation and apoptosis. Mutations in this gene are a cause of Charcot-Marie-Tooth …	GO:0032287 peripheral nervous system myelin maintenance;GO:0043217 myelin maintenance;GO:0045576 mast cell activation		Predicted intracellular proteins; Human disease related genes:Nervous system diseases:Neurodegenerative diseases; Disease related genes; Cancer-related genes:Candidate cancer biomarkers	Cytosol (Supported); Additional: Microtubules		(M254)PID MYC REPRESS PATHWAY; (M255)PID HIF1 TFPATHWAY; (M145)PID P53 DOWNSTREAM PATHWAY	(M5908)HALLMARK ANDROGEN RESPONSE; (M5947)HALLMARK IL2 STAT5 SIGNALING; (M5891)HALLMARK HYPOXIA	0		0	0	0	0	0	0	0	0	0	0	0	0	0	0	0	0	0	0	0	0	1
55355	55355	0	1	1	HJURP	protein-coding	Holliday junction recognition protein		GO:0034080 CENP-A containing chromatin assembly;GO:0061641 CENP-A containing chromatin organization;GO:0031055 chromatin remodeling at centromere		Predicted intracellular proteins	Nucleoli;Nucleoli rim;Nucleoplasm (Enhanced); Additional: Mitochondria				0		0	0	0	0	0	0	0	0	0	0	0	0	0	0	0	0	0	0	0	0	1
23135	23135	0	1	1	KDM6B	protein-coding	lysine demethylase 6B	The protein encoded by this gene is a lysine-specific demethylase that specifically demethylates di- or tri-methylated lysine 27 of histone H3 (H3K27me2 or H3K27me3). H3K27 trimethylation is a repressive epigenetic mark controlling chromatin organization and gene silencing. This protein can also demethylate non-histone proteins such as retinoblastoma protein. Through its demethylation actvity thi…	GO:0071557 histone H3-K27 demethylation;GO:0048333 mesodermal cell differentiation;GO:0070076 histone lysine demethylation		Human disease related genes:Other diseases:Mental and behavioural disorders; ENZYME proteins:Oxidoreductases; Disease related genes; Potential drug targets; Enzymes; Predicted intracellular proteins	Nuclear speckles (Approved)			(M5890)HALLMARK TNFA SIGNALING VIA NFKB	0		0	0	0	0	0	0	0	0	0	0	0	0	0	0	0	0	0	0	0	0	1
3351	3351	0	1	1	HTR1B	protein-coding	5-hydroxytryptamine receptor 1B	The protein encoded by this intronless gene is a G-protein coupled receptor for serotonin (5-hydroxytryptamine). Ligand binding activates second messengers that inhibit the activity of adenylate cyclase and manage the release of serotonin, dopamine, and acetylcholine in the brain. The encoded protein may be involved in several neuropsychiatric disorders and therefore is often a target of antidepr…	GO:0014053 negative regulation of gamma-aminobutyric acid secretion;GO:0014063 negative regulation of serotonin secretion;GO:0071502 cellular response to temperature stimulus		G-protein coupled receptors:GPCRs excl olfactory receptors; G-protein coupled receptors:Serotonin receptors; FDA approved drug targets:Small molecule drugs; Transporters	Plasma membrane (Supported); Additional: Endoplasmic reticulum	Eletriptan; Ziprasidone; Methysergide; Cabergoline; Zolmitriptan; Dihydroergotamine; Amitriptyline; Clozapine; Loxapine; Amoxapine; Propranolol; Lisuride; Sumatriptan; Ergotamine; Apomorphine; Ondansetron; Almotriptan; Naratriptan; Rizatriptan; Pindolol; Frovatriptan; Pergolide; Bromocriptine; Quetiapine; Aripiprazole; Penbutolol; Yohimbine; Dapoxetine; NXN-188; Pizotifen; Asenapine; Bopindolol; …		(M5956)HALLMARK KRAS SIGNALING DN	0		0	0	0	0	0	0	0	0	0	0	0	1	0	0	0	0	0	0	0	0	1
9824	9824	0	1	1	ARHGAP11A	protein-coding	Rho GTPase activating protein 11A	This gene encodes a member of the Rho GTPase activating protein family. In response to DNA damage, the encoded protein interacts with the p53 tumor suppressor protein and stimulates its tetramerization, which results in cell-cycle arrest and apoptosis. A chromosomal deletion that includes this gene is one cause of Prader-Willi syndrome, and an intronic variant of this gene may be associated with …	GO:0043547 positive regulation of GTPase activity;GO:0051056 regulation of small GTPase mediated signal transduction;GO:0043087 regulation of GTPase activity		Predicted intracellular proteins	Cytosol (Approved); Additional: Nucleoli				0		0	0	0	0	0	0	0	0	0	0	0	0	0	0	0	0	0	0	0	0	1
1718	1718	0	1	1	DHCR24	protein-coding	24-dehydrocholesterol reductase	This gene encodes a flavin adenine dinucleotide (FAD)-dependent oxidoreductase which catalyzes the reduction of the delta-24 double bond of sterol intermediates during cholesterol biosynthesis. The protein contains a leader sequence that directs it to the endoplasmic reticulum membrane. Missense mutations in this gene have been associated with desmosterolosis. Also, reduced expression of the gene…	GO:0033489 cholesterol biosynthetic process via desmosterol;GO:0033490 cholesterol biosynthetic process via lathosterol;GO:0031639 plasminogen activation		ENZYME proteins:Oxidoreductases; Human disease related genes:Congenital malformations:Other congenital malformations; Disease related genes; Potential drug targets; Enzymes; Predicted intracellular proteins				(M5908)HALLMARK ANDROGEN RESPONSE; (M5949)HALLMARK PEROXISOME; (M5948)HALLMARK BILE ACID METABOLISM	0		0	0	0	0	0	0	0	0	0	0	1	0	0	0	0	0	0	0	0	0	1
4661	4661	0	1	1	MYT1	protein-coding	myelin transcription factor 1	The protein encoded by this gene is a member of a family of neural specific, zinc finger-containing DNA-binding proteins. The protein binds to the promoter regions of proteolipid proteins of the central nervous system and plays a role in the developing nervous system. [provided by RefSeq, Jul 2008]	GO:0007399 nervous system development;GO:0006357 regulation of transcription by RNA polymerase II;GO:0006355 regulation of transcription, DNA-templated		Predicted intracellular proteins; Transcription factors:Zinc-coordinating DNA-binding domains	Nucleoplasm (Supported); Additional: Cytosol				0		0	0	0	0	0	0	0	0	0	0	0	0	0	0	0	0	0	0	0	0	1
128239	128239	0	1	1	IQGAP3	protein-coding	IQ motif containing GTPase activating protein 3		GO:0033601 positive regulation of mammary gland epithelial cell proliferation;GO:0033599 regulation of mammary gland epithelial cell proliferation;GO:0070371 ERK1 and ERK2 cascade		Predicted intracellular proteins	Nucleoli rim (Approved); Additional: Mitotic chromosome;Nucleoplasm		(M278)PID RAC1 PATHWAY; (M81)PID CDC42 PATHWAY		0		0	0	0	0	0	0	0	0	0	0	0	0	0	0	0	0	0	0	0	0	1
4355	4355	0	1	1	MPP2	protein-coding	MAGUK p55 scaffold protein 2	Palmitoylated membrane protein 2 is a member of a family of membrane-associated proteins termed MAGUKs (membrane-associated guanylate kinase homologs). MAGUKs interact with the cytoskeleton and regulate cell proliferation, signaling pathways, and intracellular junctions. Palmitoylated membrane protein 2 contains a conserved sequence, called the SH3 (src homology 3) motif, found in several other p…	GO:0060291 long-term synaptic potentiation;GO:0060079 excitatory postsynaptic potential;GO:0099565 chemical synaptic transmission, postsynaptic		Predicted intracellular proteins	Cytosol;Mitochondria (Approved)			(M5934)HALLMARK XENOBIOTIC METABOLISM	0		0	0	0	0	0	0	0	0	0	0	0	0	0	0	0	0	0	0	0	0	1
5251	5251	0	1	1	PHEX	protein-coding	phosphate regulating endopeptidase homolog X-linked	The protein encoded by this gene is a transmembrane endopeptidase that belongs to the type II integral membrane zinc-dependent endopeptidase family. The protein is thought to be involved in bone and dentin mineralization and renal phosphate reabsorption. Mutations in this gene cause X-linked hypophosphatemic rickets. Alternative splicing results in multiple transcript variants. [provided by RefSe…	GO:1990418 response to insulin-like growth factor stimulus;GO:1904383 response to sodium phosphate;GO:0071374 cellular response to parathyroid hormone stimulus		Human disease related genes:Congenital disorders of metabolism:Congenital disorders of ion transport and metabolism; Peptidases:Metallopeptidases; Disease related genes; Potential drug targets; Enzymes				(M5921)HALLMARK COMPLEMENT	0		0	0	0	0	0	0	0	0	0	0	0	0	0	0	0	0	0	0	0	0	1
29799	29799	0	1	1	YPEL1	protein-coding	yippee like 1	This gene is located in the region associated with DiGeorge syndrome on chromosome 22. The encoded protein localizes to the centrosome and nucleolus and may play a role in the regulation of cell division. [provided by RefSeq, Feb 2015]			Predicted intracellular proteins				(M5956)HALLMARK KRAS SIGNALING DN	0		0	0	0	0	0	0	0	0	0	0	0	0	0	0	0	0	0	0	0	0	1
79853	79853	0	1	1	TM4SF20	protein-coding	transmembrane 4 L six family member 20	The protein encoded by this gene is a member of the four-transmembrane L6 superfamily. Members of this family function in various cellular processes including cell proliferation, motility, and adhesion via their interactions with integrins. In human brain tissue, this gene is expressed at high levels in the parietal lobe, occipital lobe, hippocampus, pons, white matter, corpus callosum, and cereb…	GO:0045861 negative regulation of proteolysis;GO:0030162 regulation of proteolysis;GO:0032269 negative regulation of cellular protein metabolic process		Transporters:Accessory Factors Involved in Transport; Predicted intracellular proteins; Disease related genes; Potential drug targets	Focal adhesion sites;Plasma membrane (Supported)				0		0	0	0	0	0	0	0	0	0	0	0	0	0	0	0	0	0	0	0	0	1
255738	255738	0	1	1	PCSK9	protein-coding	proprotein convertase subtilisin/kexin type 9	This gene encodes a member of the subtilisin-like proprotein convertase family, which includes proteases that process protein and peptide precursors trafficking through regulated or constitutive branches of the secretory pathway. The encoded protein undergoes an autocatalytic processing event with its prosegment in the ER and is constitutively secreted as an inactive protease into the extracellul…	GO:0032799 low-density lipoprotein receptor particle metabolic process;GO:0032802 low-density lipoprotein particle receptor catabolic process;GO:0032805 positive regulation of low-density lipoprotein particle receptor catabolic process		Human disease related genes:Cardiovascular diseases:Vascular diseases; Predicted secreted proteins; Human disease related genes:Congenital disorders of metabolism:Congenital disorders of lipid/glycolipid metabolism; FDA approved drug targets:Biotech drugs; Disease related genes; Enzymes; Predicted intracellular proteins; Peptidases:Serine-type peptidases		Alirocumab		(M5916)HALLMARK APICAL SURFACE; (M5921)HALLMARK COMPLEMENT	0		0	0	0	0	0	0	0	0	0	0	0	0	0	0	0	0	0	0	0	0	1
54478	54478	0	1	1	PIMREG	protein-coding	PICALM interacting mitotic regulator		GO:0051301 cell division;GO:0007049 cell cycle;GO:0009987 cellular process		Predicted intracellular proteins	Nucleoplasm (Enhanced)				0		0	0	0	0	0	0	0	0	0	0	0	0	0	0	0	0	0	0	0	0	1
51702	51702	0	1	1	PADI3	protein-coding	peptidyl arginine deiminase 3	This gene encodes a member of the peptidyl arginine deiminase family of enzymes, which catalyze the post-translational deimination of proteins by converting arginine residues into citrullines in the presence of calcium ions. The family members have distinct substrate specificities and tissue-specific expression patterns. The type III enzyme modulates hair structural proteins, such as filaggrin in…	GO:0018101 protein citrullination;GO:0036414 histone citrullination;GO:0018195 peptidyl-arginine modification		ENZYME proteins:Hydrolases; Human disease related genes:Skin diseases:Skin and soft tissue diseases; Disease related genes; Potential drug targets; Enzymes; Predicted intracellular proteins	Vesicles (Approved); Additional: Nucleoplasm	Citrulline			0		0	0	0	0	0	0	0	0	0	0	0	0	0	0	0	0	0	0	0	0	1
6331	6331	0	1	1	SCN5A	protein-coding	sodium voltage-gated channel alpha subunit 5	The protein encoded by this gene is an integral membrane protein and tetrodotoxin-resistant voltage-gated sodium channel subunit. This protein is found primarily in cardiac muscle and is responsible for the initial upstroke of the action potential in an electrocardiogram. Defects in this gene are a cause of long QT syndrome type 3 (LQT3), an autosomal dominant cardiac disease. Alternative splicin…	GO:0098912 membrane depolarization during atrial cardiac muscle cell action potential;GO:0086048 membrane depolarization during bundle of His cell action potential;GO:0086017 Purkinje myocyte action potential		FDA approved drug targets:Small molecule drugs; Predicted intracellular proteins; Voltage-gated ion channels:Voltage-Gated Sodium Channels; Disease related genes; Transporters:Transporter channels and pores; Human disease related genes:Cardiovascular diseases:Cardiac diseases	Plasma membrane (Supported); Additional: Nucleoli;Nucleoplasm	Indecainide; Phenytoin; Disopyramide; Lidocaine; Mexiletine; Hexylcaine; Cinchocaine; Mephenytoin; Moricizine; Riluzole; Prilocaine; Ethotoin; Benzonatate; Quinidine; Zonisamide; Procainamide; Tocainide; Propafenone; Flecainide; Encainide; Fosphenytoin; Quinidine barbiturate; Ajmaline; Aprindine; Dronedarone; Vernakalant; Isavuconazole			0		0	0	0	0	0	0	0	0	0	0	0	0	0	0	0	0	0	0	0	0	1
2877	2877	0	1	1	GPX2	protein-coding	glutathione peroxidase 2	The protein encoded by this gene belongs to the glutathione peroxidase family, members of which catalyze the reduction of organic hydroperoxides and hydrogen peroxide (H2O2) by glutathione, and thereby protect cells against oxidative damage. Several isozymes of this gene family exist in vertebrates, which vary in cellular location and substrate specificity. This isozyme is predominantly expressed…	GO:0098869 cellular oxidant detoxification;GO:1990748 cellular detoxification;GO:0097237 cellular response to toxic substance		ENZYME proteins:Oxidoreductases; Enzymes; Predicted intracellular proteins; Cancer-related genes:Candidate cancer biomarkers	Nucleoplasm (Approved); Additional: Cytosol	Glutathione	(M236)PID DELTA NP63 PATHWAY; (M256)PID TAP63 PATHWAY	(M5939)HALLMARK P53 PATHWAY	0		0	0	0	0	0	0	0	0	0	0	0	0	0	1	0	0	0	0	0	0	1
309	309	0	1	1	ANXA6	protein-coding	annexin A6	Annexin VI belongs to a family of calcium-dependent membrane and phospholipid binding proteins. Several members of the annexin family have been implicated in membrane-related events along exocytotic and endocytotic pathways. The annexin VI gene is approximately 60 kbp long and contains 26 exons. It encodes a protein of about 68 kDa that consists of eight 68-amino acid repeats separated by linking…	GO:0003418 growth plate cartilage chondrocyte differentiation;GO:0003413 chondrocyte differentiation involved in endochondral bone morphogenesis;GO:0003417 growth plate cartilage development		Transporters:Transporter channels and pores; Predicted intracellular proteins	Cytosol (Approved)		(M5880)NABA ECM AFFILIATED; (M5885)NABA MATRISOME ASSOCIATED; (M5889)NABA MATRISOME		0		0	0	0	0	0	0	0	0	0	0	0	0	0	0	0	0	0	0	0	0	1
79801	79801	0	1	1	SHCBP1	protein-coding	SHC binding and spindle associated 1		GO:0008543 fibroblast growth factor receptor signaling pathway;GO:0044344 cellular response to fibroblast growth factor stimulus;GO:0071774 response to fibroblast growth factor		Predicted intracellular proteins	Nuclear bodies (Approved); Additional: Microtubules;Midbody;Mitotic spindle				0		0	0	0	0	0	0	0	0	0	0	0	0	0	0	0	0	0	0	0	0	1
1164	1164	0	1	1	CKS2	protein-coding	CDC28 protein kinase regulatory subunit 2	CKS2 protein binds to the catalytic subunit of the cyclin dependent kinases and is essential for their biological function. The CKS2 mRNA is found to be expressed in different patterns through the cell cycle in HeLa cells, which reflects specialized role for the encoded protein. [provided by RefSeq, Jul 2008]	GO:0045737 positive regulation of cyclin-dependent protein serine/threonine kinase activity;GO:1904031 positive regulation of cyclin-dependent protein kinase activity;GO:0000079 regulation of cyclin-dependent protein serine/threonine kinase activity		Predicted intracellular proteins; Cancer-related genes:Candidate cancer biomarkers	Cytosol;Mitochondria (Approved); Additional: Nucleoplasm;Vesicles			(M5901)HALLMARK G2M CHECKPOINT; (M5925)HALLMARK E2F TARGETS	1	hsa05222	0	0	0	0	0	0	0	0	0	1	0	0	0	0	0	0	0	0	0	0	1
7083	7083	0	1	1	TK1	protein-coding	thymidine kinase 1	The protein encoded by this gene is a cytosolic enzyme that catalyzes the addition of a gamma-phosphate group to thymidine. This creates dTMP and is the first step in the biosynthesis of dTTP, which is one component required for DNA replication. The encoded protein, whose levels fluctuate depending on the cell cycle stage, can act as a low activity dimer or a high activity tetramer. High levels o…	GO:0046104 thymidine metabolic process;GO:0046125 pyrimidine deoxyribonucleoside metabolic process;GO:0009157 deoxyribonucleoside monophosphate biosynthetic process		Enzymes; Predicted intracellular proteins; ENZYME proteins:Transferases; Cancer-related genes:Candidate cancer biomarkers		Dithioerythritol; Thymidine 5'-triphosphate	(M40)PID E2F PATHWAY; (M66)PID MYC ACTIV PATHWAY	(M5925)HALLMARK E2F TARGETS	0		0	0	0	0	0	0	0	0	0	0	0	0	0	0	0	0	0	0	0	0	1
6657	6657	0	1	1	SOX2	protein-coding	SRY-box transcription factor 2	This intronless gene encodes a member of the SRY-related HMG-box (SOX) family of transcription factors involved in the regulation of embryonic development and in the determination of cell fate. The product of this gene is required for stem-cell maintenance in the central nervous system, and also regulates gene expression in the stomach. Mutations in this gene have been associated with optic nerve…	GO:0001714 endodermal cell fate specification;GO:0021781 glial cell fate commitment;GO:0001711 endodermal cell fate commitment		Human disease related genes:Congenital malformations:Congenital malformations of eye; Human disease related genes:Congenital malformations:Congenital malformations of the nervous system; Disease related genes; Transcription factors:Other all-alpha-helical DNA-binding domains; Predicted intracellular proteins; Cancer-related genes	Nucleoplasm (Enhanced)				0		0	0	0	0	0	0	0	0	0	0	0	0	0	0	0	0	0	0	0	0	1
157313	157313	0	1	1	CDCA2	protein-coding	cell division cycle associated 2	This gene encodes a targeting subunit of the cell-cycle associated protein, protein phosphatase 1, with a role in targeting this protein to chromatin during anaphase. These two proteins comprise a phosphatase complex that is involved in nuclear envelope reformation and regulation of the DNA damage response. The encoded protein may also play a role in cancer progression. Alternative splicing resul…	GO:0035307 positive regulation of protein dephosphorylation;GO:0035306 positive regulation of dephosphorylation;GO:0035304 regulation of protein dephosphorylation		Predicted intracellular proteins	Nucleoplasm (Supported)				0		0	0	0	0	0	0	0	0	0	0	0	0	0	0	0	0	0	0	0	0	1
9075	9075	0	1	1	CLDN2	protein-coding	claudin 2	This gene product belongs to the claudin protein family whose members have been identified as major integral membrane proteins localized exclusively at tight junctions. Claudins are expressed in an organ-specific manner and regulate tissue-specific physiologic properties of tight junctions. This protein is expressed in the intestine. Alternatively spliced transcript variants with different 5' unt…	GO:0016338 calcium-independent cell-cell adhesion via plasma membrane cell-adhesion molecules;GO:0070830 bicellular tight junction assembly;GO:0120192 tight junction assembly			Cell Junctions;Nucleoplasm (Supported)				0		0	0	0	0	0	0	0	0	0	0	0	0	0	1	0	0	0	0	0	0	1
10721	10721	0	1	1	POLQ	protein-coding	DNA polymerase theta		GO:0097681 double-strand break repair via alternative nonhomologous end joining;GO:0016446 somatic hypermutation of immunoglobulin genes;GO:0002566 somatic diversification of immune receptors via somatic mutation		Cancer-related genes; Disease related genes; Potential drug targets; Enzymes; Predicted intracellular proteins; ENZYME proteins:Transferases	Nucleoplasm (Supported); Additional: Cytosol;Golgi apparatus			(M5901)HALLMARK G2M CHECKPOINT	0		0	0	0	0	0	0	0	0	0	0	0	0	0	0	0	0	0	0	0	0	1
29899	29899	0	1	1	GPSM2	protein-coding	G protein signaling modulator 2	The protein encoded by this gene belongs to a family of proteins that modulate activation of G proteins, which transduce extracellular signals received by cell surface receptors into integrated cellular responses. The N-terminal half of this protein contains 10 copies of leu-gly-asn (LGN) repeat, and the C-terminal half contains 4 GoLoco motifs, which are involved in guanine nucleotide exchange. …	GO:0031291 Ran protein signal transduction;GO:1905832 positive regulation of spindle assembly;GO:1904778 positive regulation of protein localization to cell cortex		Human disease related genes:Nervous system diseases:Ear disease; Predicted intracellular proteins; Disease related genes	Cytosol (Supported)				0		0	0	0	0	0	0	0	0	0	0	0	0	0	0	0	0	0	0	0	0	1
7104	7104	0	1	1	TM4SF4	protein-coding	transmembrane 4 L six family member 4	The protein encoded by this gene is a member of the transmembrane 4 superfamily, also known as the tetraspanin family. Most of these members are cell-surface proteins that are characterized by the presence of four hydrophobic domains. The proteins mediate signal transduction events that play a role in the regulation of cell development, activation, growth and motility. This encoded protein is a c…	GO:0042246 tissue regeneration;GO:0031099 regeneration;GO:0048589 developmental growth		Transporters:Accessory Factors Involved in Transport	Plasma membrane (Approved); Additional: Cytosol				0		0	0	0	0	0	0	0	0	0	0	0	0	0	0	0	0	0	0	0	0	1
4286	4286	0	1	1	MITF	protein-coding	melanocyte inducing transcription factor	The protein encoded by this gene is a transcription factor that contains both basic helix-loop-helix and leucine zipper structural features. The encoded protein regulates melanocyte development and is responsible for pigment cell-specific transcription of the melanogenesis enzyme genes. Heterozygous mutations in the this gene cause auditory-pigmentary syndromes, such as Waardenburg syndrome type …	GO:0044336 canonical Wnt signaling pathway involved in negative regulation of apoptotic process;GO:0030318 melanocyte differentiation;GO:0050931 pigment cell differentiation		Human disease related genes:Congenital disorders of metabolism:Other congenital disorders of metabolism; Human disease related genes:Congenital disorders of metabolism:Congenital disorders of amino acid metabolism; Transcription factors:Basic domains; Disease related genes; Predicted intracellular proteins; Cancer-related genes; Human disease related genes:Cancers:Skin cancers			(M229)PID P38 ALPHA BETA DOWNSTREAM PATHWAY; (M183)PID IL6 7 PATHWAY; (M231)PID KIT PATHWAY		0		0	0	0	0	0	0	0	0	0	1	0	0	0	0	0	0	0	0	0	0	1
699	699	0	1	1	BUB1	protein-coding	BUB1 mitotic checkpoint serine/threonine kinase	This gene encodes a serine/threonine-protein kinase that play a central role in mitosis. The encoded protein functions in part by phosphorylating members of the mitotic checkpoint complex and activating the spindle checkpoint. This protein also plays a role in inhibiting the activation of the anaphase promoting complex/cyclosome. This protein may also function in the DNA damage response. Mutation…	GO:0051754 meiotic sister chromatid cohesion, centromeric;GO:0070601 centromeric sister chromatid cohesion;GO:0045144 meiotic sister chromatid segregation	Other	Enzymes; Kinases; Predicted intracellular proteins; ENZYME proteins:Transferases	Nucleoplasm (Supported); Additional: Cytosol		(M14)PID AURORA B PATHWAY; (M129)PID PLK1 PATHWAY; (M19)PID P73PATHWAY	(M5951)HALLMARK SPERMATOGENESIS; (M5893)HALLMARK MITOTIC SPINDLE; (M5901)HALLMARK G2M CHECKPOINT	1	hsa04110,hsa04114	1	0	0	0	0	0	0	0	0	0	0	0	0	0	0	0	0	0	0	0	1
4921	4921	0	1	1	DDR2	protein-coding	discoidin domain receptor tyrosine kinase 2	This gene encodes a member of the discoidin domain receptor subclass of the receptor tyrosine kinase (RTKs) protein family. RTKs play a key role in the communication of cells with their microenvironment. The encoded protein is a collagen-induced receptor that activates signal transduction pathways involved in cell adhesion, proliferation, and extracellular matrix remodeling. This protein is expre…	GO:0090091 positive regulation of extracellular matrix disassembly;GO:0038063 collagen-activated tyrosine kinase receptor signaling pathway;GO:0035988 chondrocyte proliferation	Tyr protein kinase family	FDA approved drug targets:Small molecule drugs; CD markers; Human disease related genes:Congenital malformations:Congenital malformations of the musculoskeletal system; Kinases:Tyr protein kinases; Cancer-related genes; Disease related genes; Enzymes; Predicted intracellular proteins; ENZYME proteins:Transferases	Actin filaments;Plasma membrane (Approved)	Regorafenib; Fostamatinib			0		0	0	0	0	0	0	0	0	0	0	0	0	0	0	0	0	0	0	0	0	1
83449	83449	0	1	1	PMFBP1	protein-coding	polyamine modulated factor 1 binding protein 1		GO:0007283 spermatogenesis;GO:0048232 male gamete generation;GO:0007276 gamete generation		Predicted intracellular proteins; Disease related genes; Human disease related genes:Reproductive system diseases:Reproductive system diseases	Endoplasmic reticulum (Uncertain)				0		0	0	0	0	0	0	0	0	0	0	0	0	0	0	0	0	0	0	0	0	1
79622	79622	0	1	1	SNRNP25	protein-coding	small nuclear ribonucleoprotein U11/U12 subunit 25	Two types of spliceosomes catalyze splicing of pre-mRNAs. The major U2-type spliceosome is found in all eukaryotes and removes U2-type introns, which represent more than 99% of pre-mRNA introns. The minor U12-type spliceosome is found in some eukaryotes and removes U12-type introns, which are rare and have distinct splice consensus signals. The U12-type spliceosome consists of several small nucle…	GO:0000377 RNA splicing, via transesterification reactions with bulged adenosine as nucleophile;GO:0000398 mRNA splicing, via spliceosome;GO:0000375 RNA splicing, via transesterification reactions		Predicted intracellular proteins	Nucleoplasm (Supported); Additional: Cytokinetic bridge;Cytosol				0		0	0	0	0	0	0	0	0	0	0	0	0	0	0	0	0	0	0	0	0	1
7015	7015	0	1	1	TERT	protein-coding	telomerase reverse transcriptase	Telomerase is a ribonucleoprotein polymerase that maintains telomere ends by addition of the telomere repeat TTAGGG. The enzyme consists of a protein component with reverse transcriptase activity, encoded by this gene, and an RNA component which serves as a template for the telomere repeat. Telomerase expression plays a role in cellular senescence, as it is normally repressed in postnatal somatic…	GO:1903618 regulation of transdifferentiation;GO:1903620 positive regulation of transdifferentiation;GO:0062103 double-stranded RNA biosynthetic process		Human disease related genes:Cancers:Cancers of the digestive system; Cancer-related genes:Candidate cancer biomarkers; Human disease related genes:Cancers:Cancers of eye, brain, and central nervous system; Human disease related genes:Other congenital disorders:Ribosomopathies; Human disease related genes:Cardiovascular diseases:Hematologic diseases; Human disease related genes:Respiratory disease…	Nucleoplasm (Supported); Additional: Cytosol;Nuclear speckles	Zidovudine; Grn163l; Tertomotide	(M143)PID IL2 PI3K PATHWAY; (M255)PID HIF1 TFPATHWAY; (M105)PID TELOMERASE PATHWAY		1	hsa05225	0	0	1	0	0	0	0	0	0	1	0	0	0	0	0	0	0	0	0	0	1
51200	51200	1	0	1	CPA4	protein-coding	carboxypeptidase A4	This gene is a member of the carboxypeptidase A/B subfamily, and it is located in a cluster with three other family members on chromosome 7. Carboxypeptidases are zinc-containing exopeptidases that catalyze the release of carboxy-terminal amino acids, and are synthesized as zymogens that are activated by proteolytic cleavage. This gene could be involved in the histone hyperacetylation pathway. It…	GO:0016573 histone acetylation;GO:0018393 internal peptidyl-lysine acetylation;GO:0006475 internal protein amino acid acetylation		Enzymes; Predicted secreted proteins; Predicted intracellular proteins; Peptidases:Metallopeptidases	Nucleoplasm (Approved); Additional: Centrosome;Cytosol				0		0	0	0	0	0	0	0	0	0	0	0	0	0	0	0	0	0	0	0	0	1
157570	157570	0	1	1	ESCO2	protein-coding	establishment of sister chromatid cohesion N-acetyltransferase 2	This gene encodes a protein that may have acetyltransferase activity and may be required for the establishment of sister chromatid cohesion during the S phase of mitosis. Mutations in this gene have been associated with Roberts syndrome. [provided by RefSeq, Jul 2008]	GO:0034421 post-translational protein acetylation;GO:0071168 protein localization to chromatin;GO:0043687 post-translational protein modification		Human disease related genes:Congenital malformations:Congenital malformations of the musculoskeletal system; Predicted intracellular proteins; Disease related genes	Golgi apparatus;Nucleoplasm (Supported); Additional: Cell Junctions				0		0	0	0	0	0	0	0	0	0	0	0	0	0	0	0	0	0	0	0	0	1
4139	4139	0	1	1	MARK1	protein-coding	microtubule affinity regulating kinase 1		GO:0051654 establishment of mitochondrion localization;GO:0010719 negative regulation of epithelial to mesenchymal transition;GO:0051646 mitochondrion localization	CAMK Ser/Thr protein kinase family	Kinases:CAMK Ser/Thr protein kinases; Disease related genes; Potential drug targets; Enzymes; Predicted intracellular proteins; ENZYME proteins:Transferases		Fostamatinib			0		0	0	0	0	0	0	0	0	0	0	0	0	0	0	0	0	0	0	0	0	1
9928	9928	0	1	1	KIF14	protein-coding	kinesin family member 14	This gene encodes a member of the kinesin-3 superfamily of microtubule motor proteins. These proteins are involved in numerous processes including vesicle transport, chromosome segregation, mitotic spindle formation, and cytokinesis. In human HeLa-S3 and 293T cells, this protein is localized to the cytoplasm during interphase, to the spindle poles and spindle microtubules during mitosis, and to t…	GO:0021685 cerebellar granular layer structural organization;GO:0021698 cerebellar cortex structural organization;GO:0021693 cerebellar Purkinje cell layer structural organization		Human disease related genes:Congenital malformations:Congenital malformations of the nervous system; Human disease related genes:Cancers:Cancers of eye, brain, and central nervous system; Human disease related genes:Congenital malformations:Congenital malformations of the urinary system; Disease related genes; Predicted intracellular proteins	Cytosol (Supported); Additional: Midbody ring				0		0	0	0	0	0	0	0	0	0	0	0	0	0	0	0	0	0	0	0	0	1
51512	51512	0	1	1	GTSE1	protein-coding	G2 and S-phase expressed 1	The protein encoded by this gene is only expressed in the S and G2 phases of the cell cycle, where it colocalizes with cytoplasmic tubulin and microtubules. In response to DNA damage, the encoded protein accumulates in the nucleus and binds the tumor suppressor protein p53, shuttling it out of the nucleus and repressing its ability to induce apoptosis. [provided by RefSeq, Jul 2008]	GO:0006977 DNA damage response, signal transduction by p53 class mediator resulting in cell cycle arrest;GO:0031571 mitotic G1 DNA damage checkpoint signaling;GO:0044819 mitotic G1/S transition checkpoint signaling		Predicted intracellular proteins	Centrosome (Approved); Additional: Plasma membrane				1	hsa04115	0	0	0	0	0	0	0	1	0	0	0	0	0	0	0	0	0	0	0	0	1
3851	3851	0	1	1	KRT4	protein-coding	keratin 4	The protein encoded by this gene is a member of the keratin gene family. The type II cytokeratins consist of basic or neutral proteins which are arranged in pairs of heterotypic keratin chains coexpressed during differentiation of simple and stratified epithelial tissues. This type II cytokeratin is specifically expressed in differentiated layers of the mucosal and esophageal epithelia with famil…	GO:0050680 negative regulation of epithelial cell proliferation;GO:0050678 regulation of epithelial cell proliferation;GO:0030855 epithelial cell differentiation		Human disease related genes:Congenital malformations:Congenital malformations of the digestive system; Predicted intracellular proteins; Disease related genes; Cancer-related genes:Candidate cancer biomarkers	Intermediate filaments (Supported)			(M5956)HALLMARK KRAS SIGNALING DN	0		0	0	0	0	0	0	0	0	0	0	0	0	0	0	0	0	0	0	0	0	1
26253	26253	1	0	1	CLEC4E	protein-coding	C-type lectin domain family 4 member E	This gene encodes a member of the C-type lectin/C-type lectin-like domain (CTL/CTLD) superfamily. Members of this family share a common protein fold and have diverse functions, such as cell adhesion, cell-cell signalling, glycoprotein turnover, and roles in inflammation and immune response. The encoded type II transmembrane protein is a downstream target of CCAAT/enhancer binding protein (C/EBP),…	GO:0061760 antifungal innate immune response;GO:0038094 Fc-gamma receptor signaling pathway;GO:0002292 T cell differentiation involved in immune response		Predicted intracellular proteins	Cytosol (Uncertain)	Cholesterol	(M5880)NABA ECM AFFILIATED; (M5885)NABA MATRISOME ASSOCIATED; (M5889)NABA MATRISOME		0		0	0	0	0	0	0	0	0	0	0	0	0	0	0	0	0	0	0	0	0	1
9401	9401	0	1	1	RECQL4	protein-coding	RecQ like helicase 4	The protein encoded by this gene is a DNA helicase that belongs to the RecQ helicase family. DNA helicases unwind double-stranded DNA into single-stranded DNAs and may modulate chromosome segregation. This gene is predominantly expressed in thymus and testis. Mutations in this gene are associated with Rothmund-Thomson, RAPADILINO and Baller-Gerold syndromes. [provided by RefSeq, Jan 2010]	GO:0061820 telomeric D-loop disassembly;GO:0090657 telomeric loop disassembly;GO:0006268 DNA unwinding involved in DNA replication		ENZYME proteins:Hydrolases; Human disease related genes:Congenital malformations:Other congenital malformations; Disease related genes; Potential drug targets; Enzymes; Predicted intracellular proteins; Cancer-related genes	Nucleoplasm (Enhanced)				0		0	0	0	0	0	0	0	0	0	0	0	0	0	0	0	0	0	0	0	0	1
163049	163049	0	1	1	ZNF791	protein-coding	zinc finger protein 791		GO:0006357 regulation of transcription by RNA polymerase II;GO:0006355 regulation of transcription, DNA-templated;GO:1903506 regulation of nucleic acid-templated transcription		Predicted intracellular proteins; Transcription factors:Zinc-coordinating DNA-binding domains	Nucleoplasm (Approved)				0		0	0	0	0	0	0	0	0	0	0	0	0	0	0	0	0	0	0	0	0	1
890	890	0	1	1	CCNA2	protein-coding	cyclin A2	The protein encoded by this gene belongs to the highly conserved cyclin family, whose members function as regulators of the cell cycle. This protein binds and activates cyclin-dependent kinase 2 and thus promotes transition through G1/S and G2/M. [provided by RefSeq, Aug 2016]	GO:0071373 cellular response to luteinizing hormone stimulus;GO:0034699 response to luteinizing hormone;GO:1990314 cellular response to insulin-like growth factor stimulus		Predicted intracellular proteins; Cancer-related genes:Candidate cancer biomarkers	Cytosol;Nucleoplasm (Enhanced)	4-(2,4-Dimethyl-Thiazol-5-Yl)-Pyrimidin-2-Ylamine; 6-O-Cyclohexylmethyl Guanine; [4-(2-Amino-4-Methyl-Thiazol-5-Yl)-Pyrimidin-2-Yl]-(3-Nitro-Phenyl)-Amine; 4-(2,4-Dimethyl-1,3-thiazol-5-yl)-N-[4-(trifluoromethyl)phenyl]-2-pyrimidinamine; 4-[(7-OXO-7H-THIAZOLO[5,4-E]INDOL-8-YLMETHYL)-AMINO]-N-PYRIDIN-2-YL-BENZENESULFONAMIDE; N-(3-cyclopropyl-1H-pyrazol-5-yl)-2-(2-naphthyl)acetamide; 2-ANILINO-6-CY…	(M3686)SA REG CASCADE OF CYCLIN EXPR; (M11)PID PRL SIGNALING EVENTS PATHWAY; (M234)PID IL2 STAT5 PATHWAY	(M5901)HALLMARK G2M CHECKPOINT; (M5926)HALLMARK MYC TARGETS V1	1	hsa04110	1	0	1	0	0	0	0	1	0	1	0	0	0	0	1	0	0	0	0	0	1
15	15	0	1	1	AANAT	protein-coding	aralkylamine N-acetyltransferase	The protein encoded by this gene belongs to the acetyltransferase superfamily. It is the penultimate enzyme in melatonin synthesis and controls the night/day rhythm in melatonin production in the vertebrate pineal gland. Melatonin is essential for the function of the circadian clock that influences activity and sleep. This enzyme is regulated by cAMP-dependent phosphorylation that promotes its in…	GO:0030186 melatonin metabolic process;GO:0030187 melatonin biosynthetic process;GO:0046219 indolalkylamine biosynthetic process		Enzymes; Predicted intracellular proteins; ENZYME proteins:Transferases; Human disease related genes:Nervous system diseases:Other nervous and sensory system diseases	Cytosol (Supported)	CoA-S-trimethylene-acetyl-tryptamine; CoA-s-acetyl tryptamine; CoA-S-acetyl 5-bromotryptamine; Cannabidiol; Medical Cannabis; Nabiximols			0		0	0	0	0	0	0	0	0	0	0	0	0	0	0	0	0	0	0	0	0	1
56992	56992	0	1	1	KIF15	protein-coding	kinesin family member 15		GO:1901673 regulation of mitotic spindle assembly;GO:0090169 regulation of spindle assembly;GO:0060236 regulation of mitotic spindle organization		Predicted intracellular proteins				(M5893)HALLMARK MITOTIC SPINDLE; (M5901)HALLMARK G2M CHECKPOINT	0		0	0	0	0	0	0	0	0	0	0	0	0	0	0	0	0	0	0	0	0	1
84707	84707	0	1	1	BEX2	protein-coding	brain expressed X-linked 2	This gene belongs to the brain expressed X-linked gene family. The encoded protein interacts with the transcription factor LIM domain only 2 in a DNA-binding complex that recognizes the E-box element and promotes transcription. This gene has been found to be a tumor suppressor that is silenced in human glioma. In breast cancer cells, this gene product modulates apoptosis in response to estrogen a…	GO:0006915 apoptotic process;GO:0012501 programmed cell death;GO:0008219 cell death		Predicted intracellular proteins	Cytosol (Uncertain)				0		0	0	0	0	0	0	0	0	0	0	0	0	0	0	0	0	0	0	0	0	1
8497	8497	0	1	1	PPFIA4	protein-coding	PTPRF interacting protein alpha 4	PPFIA4, or liprin-alpha-4, belongs to the liprin-alpha gene family. See liprin-alpha-1 (LIP1, or PPFIA1; MIM 611054) for background on liprins.[supplied by OMIM, Mar 2008]	GO:0050808 synapse organization;GO:0034330 cell junction organization;GO:0016043 cellular component organization		Predicted intracellular proteins				(M5891)HALLMARK HYPOXIA; (M5909)HALLMARK MYOGENESIS; (M5937)HALLMARK GLYCOLYSIS	0		0	0	0	0	0	0	0	0	0	0	0	0	0	0	0	0	0	0	0	0	1
145508	145508	0	1	1	CEP128	protein-coding	centrosomal protein 128		GO:0008104 protein localization;GO:0033036 macromolecule localization;GO:0051179 localization		Predicted intracellular proteins	Centrosome (Supported)				0		0	0	0	0	0	0	0	0	0	0	0	0	0	0	0	0	0	0	0	0	1
5998	5998	0	1	1	RGS3	protein-coding	regulator of G protein signaling 3	This gene encodes a member of the regulator of G-protein signaling (RGS) family. This protein is a GTPase-activating protein that inhibits G-protein-mediated signal transduction. Alternative splicing and the use of alternative promoters results in multiple transcript variants encoding different isoforms. Long isoforms are largely cytosolic and plasma membrane-associated with a function in Wnt sig…	GO:0008277 regulation of G protein-coupled receptor signaling pathway;GO:0007186 G protein-coupled receptor signaling pathway;GO:0009968 negative regulation of signal transduction		Predicted intracellular proteins	Plasma membrane (Supported)		(M257)PID EPHRINB REV PATHWAY		0		0	0	0	0	0	0	0	0	0	0	0	0	0	0	0	0	0	0	0	0	1
2737	2737	0	1	1	GLI3	protein-coding	GLI family zinc finger 3	This gene encodes a protein which belongs to the C2H2-type zinc finger proteins subclass of the Gli family. They are characterized as DNA-binding transcription factors and are mediators of Sonic hedgehog (Shh) signaling. The protein encoded by this gene localizes in the cytoplasm and activates patched Drosophila homolog (PTCH) gene expression. It is also thought to play a role during embryogenesi…	GO:0022012 subpallium cell proliferation in forebrain;GO:0022018 lateral ganglionic eminence cell proliferation;GO:0060366 lambdoid suture morphogenesis		Transcription factors:Zinc-coordinating DNA-binding domains; Human disease related genes:Congenital malformations:Congenital malformations of the musculoskeletal system; Human disease related genes:Congenital malformations:Other congenital malformations; Disease related genes; Predicted intracellular proteins	Nucleoplasm (Supported); Additional: Nucleoli;Vesicles		(M219)PID HEDGEHOG GLI PATHWAY		0		0	0	0	0	0	0	0	0	0	1	0	1	0	0	0	0	0	0	0	0	1
2491	2491	0	1	1	CENPI	protein-coding	centromere protein I	This gene encodes a centromere protein that is a component of the CENPA-NAC (nucleosome-associated) complex. This complex is critical for accurate chromosome alignment and segregation and it ensures proper mitotic progression. This protein regulates the recruitment of kinetochore-associated proteins that are required to generate the spindle checkpoint signal. The product of this gene is involved …	GO:0034508 centromere complex assembly;GO:0065004 protein-DNA complex assembly;GO:0071824 protein-DNA complex subunit organization		Predicted intracellular proteins	Nuclear bodies (Supported); Additional: Cytosol				0		0	0	0	0	0	0	0	0	0	0	0	0	0	0	0	0	0	0	0	0	1
7846	7846	0	1	1	TUBA1A	protein-coding	tubulin alpha 1a	Microtubules of the eukaryotic cytoskeleton perform essential and diverse functions and are composed of a heterodimer of alpha and beta tubulins. The genes encoding these microtubule constituents belong to the tubulin superfamily, which is composed of six distinct families. Genes from the alpha, beta and gamma tubulin families are found in all eukaryotes. The alpha and beta tubulins represent the…	GO:0030705 cytoskeleton-dependent intracellular transport;GO:0050807 regulation of synapse organization;GO:0050803 regulation of synapse structure or activity		FDA approved drug targets:Small molecule drugs; Human disease related genes:Congenital malformations:Congenital malformations of the nervous system; Cancer-related genes:Mutational cancer driver genes; Disease related genes; Predicted intracellular proteins	Microtubules (Enhanced)	Albendazole; Vinblastine; Mebendazole; Epothilone D; Patupilone; CYT997; 2-MERCAPTO-N-[1,2,3,10-TETRAMETHOXY-9-OXO-5,6,7,9-TETRAHYDRO-BENZO[A]HEPTALEN-7-YL]ACETAMIDE; Artenimol; Phenethyl Isothiocyanate; Colchiceine	(M19)PID P73PATHWAY		0		0	0	1	0	0	0	0	0	0	0	0	0	0	1	0	0	0	0	0	0	1
23150	23150	0	1	1	FRMD4B	protein-coding	FERM domain containing 4B	This gene encodes a GRP1-binding protein which contains a FERM protein interaction domain as well as two coiled coil domains. This protein may play a role as a scaffolding protein. [provided by RefSeq, Mar 2014]	GO:0090162 establishment of epithelial cell polarity;GO:0030010 establishment of cell polarity;GO:0007163 establishment or maintenance of cell polarity		Predicted intracellular proteins	Centriolar satellite (Approved); Additional: Golgi apparatus;Nucleoplasm				0		0	0	0	0	0	0	0	0	0	0	0	0	0	0	0	0	0	0	0	0	1
5266	5266	1	0	1	PI3	protein-coding	peptidase inhibitor 3	This gene encodes an elastase-specific inhibitor that functions as an antimicrobial peptide against Gram-positive and Gram-negative bacteria, and fungal pathogens. The protein contains a WAP-type four-disulfide core (WFDC) domain, and is thus a member of the WFDC domain family. Most WFDC gene members are localized to chromosome 20q12-q13 in two clusters: centromeric and telomeric. This gene belon…	GO:0007620 copulation;GO:0007618 mating;GO:0018149 peptide cross-linking		Predicted secreted proteins	Plasma membrane (Approved)		(M3468)NABA ECM REGULATORS; (M5885)NABA MATRISOME ASSOCIATED; (M5889)NABA MATRISOME		0		0	0	0	0	0	0	0	0	0	0	0	0	0	0	0	0	0	0	0	0	1
1592	1592	0	1	1	CYP26A1	protein-coding	cytochrome P450 family 26 subfamily A member 1	This gene encodes a member of the cytochrome P450 superfamily of enzymes. The cytochrome P450 proteins are monooxygenases which catalyze many reactions involved in drug metabolism and synthesis of cholesterol, steroids and other lipids. This endoplasmic reticulum protein acts on retinoids, including all-trans-retinoic acid (RA), with both 4-hydroxylation and 18-hydroxylation activities. This enzy…	GO:0016103 diterpenoid catabolic process;GO:0034653 retinoic acid catabolic process;GO:0048387 negative regulation of retinoic acid receptor signaling pathway		Predicted intracellular proteins		Tretinoin; Talarozole		(M5934)HALLMARK XENOBIOTIC METABOLISM	0		0	0	0	0	0	0	0	0	0	0	0	0	0	0	0	0	0	0	0	0	1
2842	2842	0	1	1	GPR19	protein-coding	G protein-coupled receptor 19		GO:0007186 G protein-coupled receptor signaling pathway;GO:0007165 signal transduction;GO:0023052 signaling		G-protein coupled receptors:GPCRs excl olfactory receptors; Predicted intracellular proteins				(M5956)HALLMARK KRAS SIGNALING DN	0		0	0	0	0	0	0	0	0	0	0	0	0	0	0	0	0	0	0	0	0	1
1048	1048	0	1	1	CEACAM5	protein-coding	CEA cell adhesion molecule 5	This gene encodes a cell surface glycoprotein that represents the founding member of the carcinoembryonic antigen (CEA) family of proteins. The encoded protein is used as a clinical biomarker for gastrointestinal cancers and may promote tumor development through its role as a cell adhesion molecule. Additionally, the encoded protein may regulate differentiation, apoptosis, and cell polarity. This…	GO:0010832 negative regulation of myotube differentiation;GO:2000811 negative regulation of anoikis;GO:2000209 regulation of anoikis		Predicted intracellular proteins; CD markers; Cancer-related genes:Candidate cancer biomarkers	Plasma membrane (Supported)	Labetuzumab; S-[(1-Hydroxy-2,2,5,5-tetramethyl-2,5-dihydro-1H-pyrrol-3-yl)methyl] methanesulfonothioate			0		0	0	0	0	0	0	0	0	0	0	0	0	0	0	0	0	0	0	0	0	1
83540	83540	0	1	1	NUF2	protein-coding	NUF2 component of NDC80 kinetochore complex	This gene encodes a protein that is highly similar to yeast Nuf2, a component of a conserved protein complex associated with the centromere. Yeast Nuf2 disappears from the centromere during meiotic prophase when centromeres lose their connection to the spindle pole body, and plays a regulatory role in chromosome segregation. The encoded protein is found to be associated with centromeres of mitoti…	GO:0051315 attachment of mitotic spindle microtubules to kinetochore;GO:0051383 kinetochore organization;GO:0008608 attachment of spindle microtubules to kinetochore		Predicted intracellular proteins	Nucleoplasm (Supported); Additional: Cytosol;Kinetochore				0		0	0	0	0	0	0	0	0	0	0	0	0	0	0	0	0	0	0	0	0	1
5806	5806	0	1	1	PTX3	protein-coding	pentraxin 3	This gene encodes a member of the pentraxin protein family. The expression of this protein is induced by inflammatory cytokines in response to inflammatory stimuli in several mesenchymal and epithelial cell types, particularly endothelial cells and mononuclear phagocytes. The protein promotes fibrocyte differentiation and is involved in regulating inflammation and complement activation. It also p…	GO:0044866 modulation by host of viral exo-alpha-sialidase activity;GO:0044867 modulation by host of viral catalytic activity;GO:0044869 negative regulation by host of viral exo-alpha-sialidase activity		Predicted secreted proteins	Plasma membrane (Approved)			(M5890)HALLMARK TNFA SIGNALING VIA NFKB; (M5930)HALLMARK EPITHELIAL MESENCHYMAL TRANSITION	0		0	0	0	0	0	0	0	0	0	0	0	0	0	0	0	0	0	0	0	0	1
8347	8347	0	1	1	H2BC4	protein-coding	H2B clustered histone 4	Histones are basic nuclear proteins that are responsible for the nucleosome structure of the chromosomal fiber in eukaryotes. Two molecules of each of the four core histones (H2A, H2B, H3, and H4) form an octamer, around which approximately 146 bp of DNA is wrapped in repeating units, called nucleosomes. The linker histone, H1, interacts with linker DNA between nucleosomes and functions in the co…	GO:0002227 innate immune response in mucosa;GO:0002385 mucosal immune response;GO:0002251 organ or tissue specific immune response		Predicted intracellular proteins	Nucleoplasm (Approved); Additional: Cytosol	Copper			0		0	0	0	0	0	0	0	0	0	0	0	0	0	0	0	0	0	0	0	0	1
27092	27092	0	1	1	CACNG4	protein-coding	calcium voltage-gated channel auxiliary subunit gamma 4	The protein encoded by this gene is a type I transmembrane AMPA receptor regulatory protein (TARP). TARPs regulate both trafficking and channel gating of the AMPA receptors. This gene is part of a functionally diverse eight-member protein subfamily of the PMP-22/EMP/MP20 family and is located in a cluster with two family members, a type II TARP and a calcium channel gamma subunit. [provided by Re…	GO:0098943 neurotransmitter receptor transport, postsynaptic endosome to lysosome;GO:2000969 positive regulation of AMPA receptor activity;GO:0098953 receptor diffusion trapping		Transporters:Accessory Factors Involved in Transport; FDA approved drug targets:Small molecule drugs	Vesicles (Approved)				0		0	1	0	0	0	0	0	0	0	0	0	0	0	0	0	0	0	0	0	0	1
7431	7431	0	1	1	VIM	protein-coding	vimentin	This gene encodes a type III intermediate filament protein. Intermediate filaments, along with microtubules and actin microfilaments, make up the cytoskeleton. The encoded protein is responsible for maintaining cell shape and integrity of the cytoplasm, and stabilizing cytoskeletal interactions. This protein is involved in neuritogenesis and cholesterol transport and functions as an organizer of …	GO:0060020 Bergmann glial cell differentiation;GO:0071225 cellular response to muramyl dipeptide;GO:0070307 lens fiber cell development		Human disease related genes:Nervous system diseases:Eye disease; Predicted intracellular proteins; Disease related genes	Intermediate filaments (Supported)	Artenimol; Phenethyl Isothiocyanate	(M14)PID AURORA B PATHWAY; (M220)PID CASPASE PATHWAY	(M5930)HALLMARK EPITHELIAL MESENCHYMAL TRANSITION	0		0	0	0	0	0	0	0	0	0	0	0	0	0	0	0	0	0	0	0	0	1
374393	374393	0	1	1	FAM111B	protein-coding	FAM111 trypsin like peptidase B	This gene encodes a protein with a trypsin-like cysteine/serine peptidase domain in the C-terminus. Mutations in this gene are associated with an autosomal dominant form of hereditary fibrosing poikiloderma (HFP). Affected individuals display mottled pigmentation, telangiectasia, epidermal atrophy, tendon contractures, and progressive pulmonary fibrosis. Alternative splicing results in multiple t…	GO:0006260 DNA replication;GO:0006508 proteolysis;GO:0034645 cellular macromolecule biosynthetic process		Human disease related genes:Congenital malformations:Congenital malformations of skin; Predicted intracellular proteins; Disease related genes	Nucleoplasm (Approved); Additional: Cytosol				0		0	0	0	0	0	0	0	0	0	0	0	0	0	0	0	0	0	0	0	0	1
64946	64946	0	1	1	CENPH	protein-coding	centromere protein H	Centromere and kinetochore proteins play a critical role in centromere structure, kinetochore formation, and sister chromatid separation. The protein encoded by this gene colocalizes with inner kinetochore plate proteins CENP-A and CENP-C in both interphase and metaphase. It localizes outside of centromeric heterochromatin, where CENP-B is localized, and inside the kinetochore corona, where CENP-…	GO:0051382 kinetochore assembly;GO:0051383 kinetochore organization;GO:0034508 centromere complex assembly		Predicted intracellular proteins	Nucleoli rim;Nucleoplasm (Supported); Additional: Mitotic chromosome				0		0	0	0	0	0	0	0	0	0	0	0	0	0	0	0	0	0	0	0	0	1
29923	29923	0	1	1	HILPDA	protein-coding	hypoxia inducible lipid droplet associated		GO:0035425 autocrine signaling;GO:0010884 positive regulation of lipid storage;GO:0010883 regulation of lipid storage			Lipid droplets (Supported); Additional: Nucleoplasm				0		0	0	0	0	0	0	0	0	0	0	0	0	0	0	0	0	0	0	0	0	1
3833	3833	0	1	1	KIFC1	protein-coding	kinesin family member C1		GO:0090307 mitotic spindle assembly;GO:0007080 mitotic metaphase plate congression;GO:0051310 metaphase plate congression		Predicted intracellular proteins	Centrosome (Approved)				0		0	0	0	0	0	0	0	0	0	0	0	0	0	0	0	0	0	0	0	0	1
147372	147372	0	1	1	CCBE1	protein-coding	collagen and calcium binding EGF domains 1	This gene is thought to function in extracellular matrix remodeling and migration. It is predominantly expressed in the ovary, but down regulated in ovarian cancer cell lines and primary carcinomas, suggesting its role as a tumour suppressor. Mutations in this gene have been associated with Hennekam lymphangiectasia-lymphedema syndrome, a generalized lymphatic dysplasia in humans. [provided by Re…	GO:1901492 positive regulation of lymphangiogenesis;GO:1901490 regulation of lymphangiogenesis;GO:1900748 positive regulation of vascular endothelial growth factor signaling pathway		Human disease related genes:Congenital malformations:Other congenital malformations; Predicted secreted proteins; Predicted intracellular proteins; Disease related genes	Cytosol;Plasma membrane (Supported)		(M5883)NABA SECRETED FACTORS; (M5885)NABA MATRISOME ASSOCIATED; (M5889)NABA MATRISOME		0		0	0	0	0	0	0	0	0	0	0	0	0	0	0	0	0	0	0	0	0	1
4837	4837	0	1	1	NNMT	protein-coding	nicotinamide N-methyltransferase	N-methylation is one method by which drug and other xenobiotic compounds are metabolized by the liver. This gene encodes the protein responsible for this enzymatic activity which uses S-adenosyl methionine as the methyl donor. [provided by RefSeq, Jul 2008]	GO:0006769 nicotinamide metabolic process;GO:0010967 regulation of polyamine biosynthetic process;GO:0009820 alkaloid metabolic process		Enzymes; FDA approved drug targets:Small molecule drugs; Predicted intracellular proteins; ENZYME proteins:Transferases	Golgi apparatus (Approved); Additional: Cytosol	Niacin		(M5930)HALLMARK EPITHELIAL MESENCHYMAL TRANSITION	0		0	0	0	0	0	0	0	0	0	0	0	0	0	0	0	0	0	0	0	0	1
9214	9214	0	1	1	FCMR	protein-coding	Fc mu receptor	Fc receptors specifically bind to the Fc region of immunoglobulins (Igs) to mediate the unique functions of each Ig class. FAIM3 encodes an Fc receptor for IgM (see MIM 147020) (Kubagawa et al., 2009 [PubMed 19858324]; Shima et al., 2010 [PubMed 20042454]).[supplied by OMIM, Jul 2010]	GO:0006968 cellular defense response;GO:0043066 negative regulation of apoptotic process;GO:0043069 negative regulation of programmed cell death		Predicted secreted proteins; Predicted intracellular proteins	Cytosol;Focal adhesion sites (Approved); Additional: Nucleoplasm			(M5906)HALLMARK ESTROGEN RESPONSE EARLY	0		0	0	0	0	0	0	0	0	0	0	0	0	0	0	0	0	0	0	0	0	1
9212	9212	0	1	1	AURKB	protein-coding	aurora kinase B	This gene encodes a member of the aurora kinase subfamily of serine/threonine kinases. The genes encoding the other two members of this subfamily are located on chromosomes 19 and 20. These kinases participate in the regulation of alignment and segregation of chromosomes during mitosis and meiosis through association with microtubules. A pseudogene of this gene is located on chromosome 8. Alterna…	GO:1905115 regulation of lateral attachment of mitotic spindle microtubules to kinetochore;GO:1905116 positive regulation of lateral attachment of mitotic spindle microtubules to kinetochore;GO:1902423 regulation of attachment of mitotic spindle microtubules to kinetochore	Other	Cancer-related genes:Candidate cancer biomarkers; Disease related genes; Potential drug targets; Enzymes; Kinases; Predicted intracellular proteins; ENZYME proteins:Transferases	Nucleoplasm (Enhanced); Additional: Midbody	Hesperidin; AT9283; Enzastaurin; Reversine; Fostamatinib	(M242)PID AURORA A PATHWAY; (M14)PID AURORA B PATHWAY; (M176)PID FOXM1 PATHWAY	(M5901)HALLMARK G2M CHECKPOINT; (M5925)HALLMARK E2F TARGETS	0		0	0	0	0	0	0	0	0	0	0	0	0	0	0	0	0	0	0	0	0	1
10388	10388	0	1	1	SYCP2	protein-coding	synaptonemal complex protein 2	The synaptonemal complex is a proteinaceous structure that links homologous chromosomes during the prophase of meiosis. The protein encoded by this gene is a major component of the synaptonemal complex and may bind DNA at scaffold attachment regions. The encoded protein requires synaptonemal complex protein 3, but not 1, for inclusion in the synaptonemal complex. [provided by RefSeq, Jul 2008]	GO:0000080 mitotic G1 phase;GO:0022403 cell cycle phase;GO:0044848 biological phase		Predicted intracellular proteins; Disease related genes	Nucleoplasm (Supported); Additional: Cytosol;Plasma membrane				0		0	0	0	0	0	0	0	0	0	0	0	0	0	0	0	0	0	0	0	0	1
10403	10403	0	1	1	NDC80	protein-coding	NDC80 kinetochore complex component	This gene encodes a component of the NDC80 kinetochore complex. The encoded protein consists of an N-terminal microtubule binding domain and a C-terminal coiled-coiled domain that interacts with other components of the complex. This protein functions to organize and stabilize microtubule-kinetochore interactions and is required for proper chromosome segregation. [provided by RefSeq, Oct 2011]	GO:0008315 G2/MI transition of meiotic cell cycle;GO:0044771 meiotic cell cycle phase transition;GO:0007057 spindle assembly involved in female meiosis I		Predicted intracellular proteins	Nucleoplasm (Supported); Additional: Centrosome		(M14)PID AURORA B PATHWAY; (M129)PID PLK1 PATHWAY	(M5893)HALLMARK MITOTIC SPINDLE; (M5901)HALLMARK G2M CHECKPOINT	0		0	0	0	0	0	0	0	0	0	0	0	0	0	0	0	0	0	0	0	0	1
797	797	0	1	1	CALCB	protein-coding	calcitonin related polypeptide beta		GO:0007189 adenylate cyclase-activating G protein-coupled receptor signaling pathway;GO:0007188 adenylate cyclase-modulating G protein-coupled receptor signaling pathway;GO:0051480 regulation of cytosolic calcium ion concentration		Predicted secreted proteins; FDA approved drug targets:Biotech drugs		Telcagepant; Eptinezumab; Fremanezumab; Galcanezumab		(M5956)HALLMARK KRAS SIGNALING DN	0		0	0	0	0	0	0	0	0	0	0	0	0	0	0	0	0	0	0	0	0	1
5345	5345	0	1	1	SERPINF2	protein-coding	serpin family F member 2	This gene encodes a member of the serpin family of serine protease inhibitors. The protein is a major inhibitor of plasmin, which degrades fibrin and various other proteins. Consequently, the proper function of this gene has a major role in regulating the blood clotting pathway. Mutations in this gene result in alpha-2-plasmin inhibitor deficiency, which is characterized by severe hemorrhagic dia…	GO:0002034 maintenance of blood vessel diameter homeostasis by renin-angiotensin;GO:0003072 renal control of peripheral vascular resistance involved in regulation of systemic arterial blood pressure;GO:0010757 negative regulation of plasminogen activation		Human disease related genes:Cardiovascular diseases:Hematologic diseases; Predicted secreted proteins; Candidate cardiovascular disease genes; Disease related genes		Ocriplasmin; Copper	(M3468)NABA ECM REGULATORS; (M5885)NABA MATRISOME ASSOCIATED; (M5889)NABA MATRISOME		0		0	0	0	0	0	0	0	0	0	0	0	0	0	0	0	0	0	0	0	0	1
342897	342897	0	1	1	NCCRP1	protein-coding	NCCRP1, F-box associated domain containing		GO:0006516 glycoprotein catabolic process;GO:0031146 SCF-dependent proteasomal ubiquitin-dependent protein catabolic process;GO:0030433 ubiquitin-dependent ERAD pathway		Predicted intracellular proteins					0		0	0	0	0	0	0	0	0	0	0	0	0	0	0	0	0	0	0	0	0	1
283870	283870	0	1	1	BRICD5	protein-coding	BRICHOS domain containing 5		GO:0042127 regulation of cell population proliferation;GO:0050794 regulation of cellular process;GO:0050789 regulation of biological process		Predicted intracellular proteins	Actin filaments (Approved); Additional: Nucleoplasm				0		0	0	0	0	0	0	0	0	0	0	0	0	0	0	0	0	0	0	0	0	1
51203	51203	0	1	1	NUSAP1	protein-coding	nucleolar and spindle associated protein 1	NUSAP1 is a nucleolar-spindle-associated protein that plays a role in spindle microtubule organization (Raemaekers et al., 2003 [PubMed 12963707]).[supplied by OMIM, Jun 2009]	GO:0007076 mitotic chromosome condensation;GO:0040001 establishment of mitotic spindle localization;GO:0030261 chromosome condensation		Predicted intracellular proteins	Nucleoli;Nucleoli fibrillar center;Nucleoplasm (Approved)			(M5893)HALLMARK MITOTIC SPINDLE; (M5901)HALLMARK G2M CHECKPOINT	0		0	0	0	0	0	0	0	0	0	0	0	0	0	0	0	0	0	0	0	0	1
5460	5460	0	1	1	POU5F1	protein-coding	POU class 5 homeobox 1	This gene encodes a transcription factor containing a POU homeodomain that plays a key role in embryonic development and stem cell pluripotency. Aberrant expression of this gene in adult tissues is associated with tumorigenesis. This gene can participate in a translocation with the Ewing's sarcoma gene on chromosome 21, which also leads to tumor formation. Alternative splicing, as well as usage o…	GO:0009786 regulation of asymmetric cell division;GO:0001714 endodermal cell fate specification;GO:0001711 endodermal cell fate commitment		Transcription factors:Helix-turn-helix domains; Predicted intracellular proteins; Cancer-related genes	Nucleoplasm (Supported); Additional: Cytosol		(M44)PID HIF2PATHWAY		0		0	0	0	0	0	0	0	0	0	0	0	0	0	0	0	0	0	0	0	0	1
259266	259266	0	1	1	ASPM	protein-coding	assembly factor for spindle microtubules	This gene is the human ortholog of the Drosophila melanogaster 'abnormal spindle' gene (asp), which is essential for normal mitotic spindle function in embryonic neuroblasts. Studies in mouse also suggest a role of this gene in mitotic spindle regulation, with a preferential role in regulating neurogenesis. Mutations in this gene are associated with microcephaly primary type 5. Multiple transcrip…	GO:0045769 negative regulation of asymmetric cell division;GO:0021873 forebrain neuroblast division;GO:0009786 regulation of asymmetric cell division		Predicted intracellular proteins; Human disease related genes:Congenital malformations:Congenital malformations of the nervous system; Cancer-related genes:Mutational cancer driver genes; Disease related genes	Cytosol;Plasma membrane (Approved)				0		0	0	0	0	0	0	0	0	0	0	0	0	0	0	0	0	0	0	0	0	1
3312	3312	0	1	1	HSPA8	protein-coding	heat shock protein family A (Hsp70) member 8	This gene encodes a member of the heat shock protein 70 family, which contains both heat-inducible and constitutively expressed members. This protein belongs to the latter group, which are also referred to as heat-shock cognate proteins. It functions as a chaperone, and binds to nascent polypeptides to facilitate correct folding. It also functions as an ATPase in the disassembly of clathrin-coate…	GO:1904764 chaperone-mediated autophagy translocation complex disassembly;GO:1990832 slow axonal transport;GO:0061740 protein targeting to lysosome involved in chaperone-mediated autophagy		Cancer-related genes:Candidate cancer biomarkers; ENZYME proteins:Hydrolases; Cancer-related genes:Mutational cancer driver genes; Enzymes; Predicted intracellular proteins	Nucleoplasm (Approved); Additional: Vesicles	Dasatinib; (2R,3R,4S,5R)-2-[6-amino-8-[(3,4-dichlorophenyl)methylamino]purin-9-yl]-5-(hydroxymethyl)oxolane-3,4-diol; Copper; Artenimol	(M2)PID SMAD2 3NUCLEAR PATHWAY; (M195)PID CMYB PATHWAY	(M5901)HALLMARK G2M CHECKPOINT	0		0	1	0	0	1	0	0	0	0	0	0	0	0	1	0	0	0	0	0	0	1
1953	1953	0	1	1	MEGF6	protein-coding	multiple EGF like domains 6		GO:0008150 biological_process		Predicted secreted proteins; Predicted intracellular proteins	Microtubules (Approved); Additional: Cytokinetic bridge		(M5883)NABA SECRETED FACTORS; (M5885)NABA MATRISOME ASSOCIATED; (M5889)NABA MATRISOME		0		0	0	0	0	0	0	0	0	0	0	0	0	0	0	0	0	0	0	0	0	1
11174	11174	0	1	1	ADAMTS6	protein-coding	ADAM metallopeptidase with thrombospondin type 1 motif 6	This gene encodes a member of the ADAMTS (a disintegrin and metalloproteinase with thrombospondin motifs) protein family. Members of the family share several distinct protein modules, including a propeptide region, a metalloproteinase domain, a disintegrin-like domain, and a thrombospondin type 1 (TS) motif. Individual members of this family differ in the number of C-terminal TS motifs, and some …	GO:0060976 coronary vasculature development;GO:0035904 aorta development;GO:0060840 artery development		Predicted secreted proteins; Cancer-related genes:Candidate cancer biomarkers			(M3468)NABA ECM REGULATORS; (M5885)NABA MATRISOME ASSOCIATED; (M5889)NABA MATRISOME		0		0	0	0	0	0	0	0	0	0	0	0	0	0	0	0	0	0	0	0	0	1
10376	10376	0	1	1	TUBA1B	protein-coding	tubulin alpha 1b		GO:0071353 cellular response to interleukin-4;GO:0070670 response to interleukin-4;GO:0030705 cytoskeleton-dependent intracellular transport		Predicted intracellular proteins	Microtubules (Supported)	Epothilone D; Patupilone; CYT997; 2-MERCAPTO-N-[1,2,3,10-TETRAMETHOXY-9-OXO-5,6,7,9-TETRAHYDRO-BENZO[A]HEPTALEN-7-YL]ACETAMIDE	(M11)PID PRL SIGNALING EVENTS PATHWAY; (M32)PID HDAC CLASSIII PATHWAY; (M30)PID HDAC CLASSII PATHWAY		0		0	0	1	0	0	0	0	0	0	0	0	0	0	1	0	0	0	0	0	0	1
2243	2243	0	1	1	FGA	protein-coding	fibrinogen alpha chain	This gene encodes the alpha subunit of the coagulation factor fibrinogen, which is a component of the blood clot. Following vascular injury, the encoded preproprotein is proteolytically processed by thrombin during the conversion of fibrinogen to fibrin. Mutations in this gene lead to several disorders, including dysfibrinogenemia, hypofibrinogenemia, afibrinogenemia and renal amyloidosis. Altern…	GO:0072377 blood coagulation, common pathway;GO:0043152 induction of bacterial agglutination;GO:0031639 plasminogen activation		Candidate cardiovascular disease genes; Cancer-related genes:Candidate cancer biomarkers; Human disease related genes:Cardiovascular diseases:Hematologic diseases; Predicted secreted proteins; FDA approved drug targets:Biotech drugs; Disease related genes; Human disease related genes:Nervous system diseases:Neurodegenerative diseases	Endoplasmic reticulum (Enhanced)	Alteplase; Reteplase; Anistreplase; Tenecteplase; Sucralfate; Zinc; Alfimeprase; Ancrod; EP-2104R; Lanoteplase; Thrombin; Prothrombin; Human thrombin; Thrombin alfa; Anti-inhibitor coagulant complex; Zinc acetate; Zinc chloride; Zinc sulfate, unspecified form	(M169)PID INTEGRIN2 PATHWAY; (M257)PID EPHRINB REV PATHWAY; (M174)PID UPA UPAR PATHWAY	(M5946)HALLMARK COAGULATION	0		0	0	0	0	0	0	0	0	0	0	0	0	0	0	0	0	1	0	0	0	1
4001	4001	0	1	1	LMNB1	protein-coding	lamin B1	This gene encodes one of the two B-type lamin proteins and is a component of the nuclear lamina. A duplication of this gene is associated with autosomal dominant adult-onset leukodystrophy (ADLD). Alternative splicing results in multiple transcript variants. [provided by RefSeq, Dec 2015]	GO:0006998 nuclear envelope organization;GO:0006997 nucleus organization;GO:0010256 endomembrane system organization		Predicted intracellular proteins; Disease related genes; Human disease related genes:Congenital disorders of metabolism:Other congenital disorders of metabolism	Nuclear membrane (Supported)		(M220)PID CASPASE PATHWAY	(M5893)HALLMARK MITOTIC SPINDLE; (M5901)HALLMARK G2M CHECKPOINT; (M5925)HALLMARK E2F TARGETS	0		0	0	1	0	0	0	0	0	0	0	0	0	0	0	0	0	0	0	0	0	1
54518	54518	0	1	1	APBB1IP	protein-coding	amyloid beta precursor protein binding family B member 1 interacting protein		GO:0002291 T cell activation via T cell receptor contact with antigen bound to MHC molecule on antigen presenting cell;GO:0002286 T cell activation involved in immune response;GO:0002285 lymphocyte activation involved in immune response		Predicted intracellular proteins	Cytosol;Plasma membrane (Enhanced)				0		0	0	0	0	0	0	0	0	0	0	0	0	0	0	0	0	1	0	0	0	1
5347	5347	0	1	1	PLK1	protein-coding	polo like kinase 1	The Ser/Thr protein kinase encoded by this gene belongs to the CDC5/Polo subfamily. It is highly expressed during mitosis and elevated levels are found in many different types of cancer. Depletion of this protein in cancer cells dramatically inhibited cell proliferation and induced apoptosis; hence, it is a target for cancer therapy. [provided by RefSeq, Sep 2015]	GO:0070194 synaptonemal complex disassembly;GO:1905784 regulation of anaphase-promoting complex-dependent catabolic process;GO:0016321 female meiosis chromosome segregation	Other	Cancer-related genes:Candidate cancer biomarkers; Disease related genes; Potential drug targets; Enzymes; Kinases; Predicted intracellular proteins; ENZYME proteins:Transferases		3-[3-chloro-5-(5-{[(1S)-1-phenylethyl]amino}isoxazolo[5,4-c]pyridin-3-yl)phenyl]propan-1-ol; 3-[3-(3-methyl-6-{[(1S)-1-phenylethyl]amino}-1H-pyrazolo[4,3-c]pyridin-1-yl)phenyl]propanamide; 4-(4-METHYLPIPERAZIN-1-YL)-N-[5-(2-THIENYLACETYL)-1,5-DIHYDROPYRROLO[3,4-C]PYRAZOL-3-YL]BENZAMIDE; 1-[5-Methyl-2-(trifluoromethyl)furan-3-yl]-3-[5-[2-[[6-(1H-1,2,4-triazol-5-ylamino)pyrimidin-4-yl]amino]ethyl]-…	(M46)PID ATR PATHWAY; (M176)PID FOXM1 PATHWAY; (M129)PID PLK1 PATHWAY	(M5928)HALLMARK MYC TARGETS V2; (M5893)HALLMARK MITOTIC SPINDLE; (M5901)HALLMARK G2M CHECKPOINT	1	hsa04110,hsa04068,hsa04114	1	0	0	0	0	0	0	1	0	0	0	0	0	0	0	0	0	0	0	0	1
127707	127707	0	1	1	KLHDC7A	protein-coding	kelch domain containing 7A				Predicted intracellular proteins	Nuclear speckles (Approved)				0		0	0	0	0	0	0	0	0	0	0	0	0	0	0	0	0	0	0	0	0	1
11259	11259	0	1	1	FILIP1L	protein-coding	filamin A interacting protein 1 like		GO:0008150 biological_process		Predicted intracellular proteins	Plasma membrane (Approved)				0		0	0	0	0	0	0	0	0	0	0	0	0	0	0	0	0	0	0	0	0	1
64651	64651	0	1	1	CSRNP1	protein-coding	cysteine and serine rich nuclear protein 1	This gene encodes a protein that localizes to the nucleus and expression of this gene is induced in response to elevated levels of axin. The Wnt signalling pathway, which is negatively regulated by axin, is important in axis formation in early development and impaired regulation of this signalling pathway is often involved in tumors. A decreased level of expression of this gene in tumors compared…	GO:0060325 face morphogenesis;GO:0048008 platelet-derived growth factor receptor signaling pathway;GO:0060323 head morphogenesis		Predicted intracellular proteins; Transcription factors:Yet undefined DNA-binding domains	Nucleoplasm (Supported); Additional: Vesicles				0		0	0	0	0	0	0	0	0	0	0	0	0	0	0	0	0	0	0	0	0	1
8557	8557	0	1	1	TCAP	protein-coding	titin-cap	Sarcomere assembly is regulated by the muscle protein titin. Titin is a giant elastic protein with kinase activity that extends half the length of a sarcomere. It serves as a scaffold to which myofibrils and other muscle related proteins are attached. This gene encodes a protein found in striated and cardiac muscle that binds to the titin Z1-Z2 domains and is a substrate of titin kinase, interact…	GO:0030241 skeletal muscle myosin thick filament assembly;GO:0071688 striated muscle myosin thick filament assembly;GO:0048769 sarcomerogenesis		Predicted intracellular proteins; Human disease related genes:Musculoskeletal diseases:Muscular diseases; Human disease related genes:Cardiovascular diseases:Cardiac diseases; Disease related genes				(M5909)HALLMARK MYOGENESIS	0		0	0	0	0	0	0	0	0	0	0	0	0	0	0	0	0	0	0	0	0	1
151648	151648	0	1	1	SGO1	protein-coding	shugoshin 1	The protein encoded by this gene is a member of the shugoshin family of proteins. This protein is thought to protect centromeric cohesin from cleavage during mitotic prophase by preventing phosphorylation of a cohesin subunit. Reduced expression of this gene leads to the premature loss of centromeric cohesion, mis-segregation of sister chromatids, and mitotic arrest. Evidence suggests that this p…	GO:0071962 mitotic sister chromatid cohesion, centromeric;GO:0070601 centromeric sister chromatid cohesion;GO:0045144 meiotic sister chromatid segregation		Predicted intracellular proteins; Human disease related genes:Digestive system diseases:Gastrointestinal diseases; Human disease related genes:Cardiovascular diseases:Cardiac diseases; Disease related genes	Nucleoplasm (Enhanced); Additional: Cytosol;Kinetochore		(M14)PID AURORA B PATHWAY; (M129)PID PLK1 PATHWAY		1	hsa04114	1	0	0	0	0	0	0	0	0	0	0	0	0	0	0	0	0	0	0	0	1
929	929	0	1	1	CD14	protein-coding	CD14 molecule	The protein encoded by this gene is a surface antigen that is preferentially expressed on monocytes/macrophages. It cooperates with other proteins to mediate the innate immune response to bacterial lipopolysaccharide, and to viruses. This gene has been identified as a target candidate in the treatment of SARS-CoV-2-infected patients to potentially lessen or inhibit a severe inflammatory response.…	GO:0071725 response to triacyl bacterial lipopeptide;GO:0071727 cellular response to triacyl bacterial lipopeptide;GO:0071724 response to diacyl bacterial lipopeptide		CD markers; Human disease related genes:Immune system diseases:Allergies and autoimmune diseases; Cancer-related genes:Candidate cancer biomarkers; Transporters:Accessory Factors Involved in Transport; Predicted secreted proteins	Vesicles (Approved)		(M264)PID TOLL ENDOGENOUS PATHWAY; (M277)PID INTEGRIN A4B1 PATHWAY; (M18)PID INTEGRIN1 PATHWAY	(M5897)HALLMARK IL6 JAK STAT3 SIGNALING; (M5902)HALLMARK APOPTOSIS; (M5932)HALLMARK INFLAMMATORY RESPONSE	0		0	1	0	0	1	0	0	0	0	0	0	0	0	1	0	0	0	0	0	0	1
94031	94031	0	1	1	HTRA3	protein-coding	HtrA serine peptidase 3		GO:0030514 negative regulation of BMP signaling pathway;GO:0030512 negative regulation of transforming growth factor beta receptor signaling pathway;GO:0030510 regulation of BMP signaling pathway		Enzymes; Predicted secreted proteins; Peptidases:Serine-type peptidases	Vesicles (Approved)		(M3468)NABA ECM REGULATORS; (M5885)NABA MATRISOME ASSOCIATED; (M5889)NABA MATRISOME		0		0	0	0	0	0	0	0	0	0	0	0	0	0	0	0	0	0	0	0	0	1
23208	23208	0	1	1	SYT11	protein-coding	synaptotagmin 11	This gene is a member of the synaptotagmin gene family and encodes a protein similar to other family members that are known calcium sensors and mediate calcium-dependent regulation of membrane trafficking in synaptic transmission. The encoded protein is also a substrate for ubiquitin-E3-ligase parkin. The gene has previously been referred to as synaptotagmin XII but has been renamed synaptotagmin…	GO:1905169 regulation of protein localization to phagocytic vesicle;GO:1905171 positive regulation of protein localization to phagocytic vesicle;GO:1905162 regulation of phagosome maturation		Predicted intracellular proteins				(M5947)HALLMARK IL2 STAT5 SIGNALING	0		0	0	0	0	0	0	0	0	0	0	0	0	0	0	0	0	0	0	0	0	1
11065	11065	0	1	1	UBE2C	protein-coding	ubiquitin conjugating enzyme E2 C	The modification of proteins with ubiquitin is an important cellular mechanism for targeting abnormal or short-lived proteins for degradation. Ubiquitination involves at least three classes of enzymes: ubiquitin-activating enzymes, ubiquitin-conjugating enzymes, and ubiquitin-protein ligases. This gene encodes a member of the E2 ubiquitin-conjugating enzyme family. The encoded protein is required…	GO:0031536 positive regulation of exit from mitosis;GO:0010994 free ubiquitin chain polymerization;GO:0010992 ubiquitin recycling		Enzymes; Predicted intracellular proteins; ENZYME proteins:Transferases; Cancer-related genes:Candidate cancer biomarkers	Cytosol;Plasma membrane (Approved)			(M5901)HALLMARK G2M CHECKPOINT	0		0	0	0	0	0	0	0	0	0	0	0	0	0	0	0	0	0	0	0	0	1
3669	3669	0	1	1	ISG20	protein-coding	interferon stimulated exonuclease gene 20		GO:0000738 DNA catabolic process, exonucleolytic;GO:0006308 DNA catabolic process;GO:0090503 RNA phosphodiester bond hydrolysis, exonucleolytic		Enzymes; ENZYME proteins:Hydrolases; Predicted intracellular proteins		Uridine monophosphate		(M5911)HALLMARK INTERFERON ALPHA RESPONSE; (M5902)HALLMARK APOPTOSIS; (M5891)HALLMARK HYPOXIA	0		0	0	0	0	0	0	0	0	0	0	0	0	0	0	0	0	0	0	0	0	1
2353	2353	0	1	1	FOS	protein-coding	Fos proto-oncogene, AP-1 transcription factor subunit	The Fos gene family consists of 4 members: FOS, FOSB, FOSL1, and FOSL2. These genes encode leucine zipper proteins that can dimerize with proteins of the JUN family, thereby forming the transcription factor complex AP-1. As such, the FOS proteins have been implicated as regulators of cell proliferation, differentiation, and transformation. In some cases, expression of the FOS gene has also been a…	GO:0001661 conditioned taste aversion;GO:0009629 response to gravity;GO:0030431 sleep		Transcription factors:Basic domains; Predicted intracellular proteins; Cancer-related genes:Candidate cancer biomarkers	Nucleoplasm (Supported)	Nadroparin	(M134)PID TCR RAS PATHWAY; (M206)PID PDGFRA PATHWAY; (M268)PID S1P S1P2 PATHWAY	(M5941)HALLMARK UV RESPONSE UP; (M5890)HALLMARK TNFA SIGNALING VIA NFKB; (M5891)HALLMARK HYPOXIA	1	hsa01522	0	1	1	0	1	0	0	0	0	1	0	1	0	1	0	1	0	0	0	0	1
5163	5163	0	1	1	PDK1	protein-coding	pyruvate dehydrogenase kinase 1	Pyruvate dehydrogenase (PDH) is a mitochondrial multienzyme complex that catalyzes the oxidative decarboxylation of pyruvate and is one of the major enzymes responsible for the regulation of homeostasis of carbohydrate fuels in mammals. The enzymatic activity is regulated by a phosphorylation/dephosphorylation cycle. Phosphorylation of PDH by a specific pyruvate dehydrogenase kinase (PDK) results…	GO:0010510 regulation of acetyl-CoA biosynthetic process from pyruvate;GO:0097411 hypoxia-inducible factor-1alpha signaling pathway;GO:0050812 regulation of acyl-CoA biosynthetic process	Atypical: PDK/BCKDK protein kinase family	FDA approved drug targets:Small molecule drugs; Kinases:Atypical kinases; Enzymes; Predicted intracellular proteins; ENZYME proteins:Transferases		4-[(3-CHLORO-4-{[(2R)-3,3,3-TRIFLUORO-2-HYDROXY-2-METHYLPROPANOYL]AMINO}PHENYL)SULFONYL]-N,N-DIMETHYLBENZAMIDE; Dichloroacetic acid		(M5923)HALLMARK PI3K AKT MTOR SIGNALING; (M5891)HALLMARK HYPOXIA; (M5924)HALLMARK MTORC1 SIGNALING	0		0	0	0	0	0	0	0	0	1	0	0	0	0	0	0	0	0	0	0	0	1
54443	54443	0	1	1	ANLN	protein-coding	anillin actin binding protein	This gene encodes an actin-binding protein that plays a role in cell growth and migration, and in cytokinesis. The encoded protein is thought to regulate actin cytoskeletal dynamics in podocytes, components of the glomerulus. Mutations in this gene are associated with focal segmental glomerulosclerosis 8. Alternative splicing results in multiple transcript variants encoding different isoforms. [p…	GO:0000921 septin ring assembly;GO:1904170 regulation of bleb assembly;GO:1904172 positive regulation of bleb assembly		Human disease related genes:Urinary system diseases:Kidney diseases; Predicted intracellular proteins; Disease related genes	Nucleoplasm (Enhanced); Additional: Midbody			(M5893)HALLMARK MITOTIC SPINDLE	0		0	0	0	0	0	0	0	0	0	0	0	0	0	0	0	0	0	0	0	0	1
146956	146956	0	1	1	EME1	protein-coding	essential meiotic structure-specific endonuclease 1	This gene encodes a protein that complexes with methyl methanesulfonate-sensitive UV-sensitive 81 protein to form an endonuclease complex. The encoded protein interacts with specifc DNA structures including nicked Holliday junctions, 3'-flap structures and aberrant replication fork structures. This protein may be involved in repairing DNA damage and in maintaining genomic stability. Alternative s…	GO:0072429 response to intra-S DNA damage checkpoint signaling;GO:0072396 response to cell cycle checkpoint signaling;GO:0072402 response to DNA integrity checkpoint signaling		Predicted intracellular proteins	Cytosol;Nuclear bodies (Approved)				1	hsa03440	0	0	0	1	0	0	0	0	0	0	0	0	0	0	0	0	0	0	0	0	1
1058	1058	0	1	1	CENPA	protein-coding	centromere protein A	Centromeres are the differentiated chromosomal domains that specify the mitotic behavior of chromosomes. This gene encodes a centromere protein which contains a histone H3 related histone fold domain that is required for targeting to the centromere. Centromere protein A is proposed to be a component of a modified nucleosome or nucleosome-like structure in which it replaces 1 or both copies of con…	GO:0051382 kinetochore assembly;GO:0051383 kinetochore organization;GO:0071459 protein localization to chromosome, centromeric region		Predicted intracellular proteins	Nucleoplasm (Supported)		(M242)PID AURORA A PATHWAY; (M14)PID AURORA B PATHWAY; (M176)PID FOXM1 PATHWAY	(M5901)HALLMARK G2M CHECKPOINT; (M5937)HALLMARK GLYCOLYSIS	0		0	0	0	0	0	0	0	0	0	0	0	0	0	0	0	0	0	0	0	0	1
56477	56477	0	1	1	CCL28	protein-coding	C-C motif chemokine ligand 28	This antimicrobial gene belongs to the subfamily of small cytokine CC genes. Cytokines are a family of secreted proteins involved in immunoregulatory and inflammatory processes. The CC cytokines are proteins characterized by two adjacent cysteines. The cytokine encoded by this gene displays chemotactic activity for resting CD4 or CD8 T cells and eosinophils. The product of this gene binds to chem…	GO:1903237 negative regulation of leukocyte tethering or rolling;GO:0002692 negative regulation of cellular extravasation;GO:1904995 negative regulation of leukocyte adhesion to vascular endothelial cell		Predicted secreted proteins; Predicted intracellular proteins			(M5883)NABA SECRETED FACTORS; (M5885)NABA MATRISOME ASSOCIATED; (M5889)NABA MATRISOME		0		0	0	0	0	0	1	0	0	0	0	0	0	0	0	0	0	0	0	0	0	1
158801	158801	0	1	1	NKAPP1	pseudo	NFKB activating protein pseudogene 1									0		0	0	0	0	0	0	0	0	0	0	0	0	0	0	0	0	0	0	0	0	1
23414	23414	0	1	1	ZFPM2	protein-coding	zinc finger protein, FOG family member 2	The zinc finger protein encoded by this gene is a widely expressed member of the FOG family of transcription factors. The family members modulate the activity of GATA family proteins, which are important regulators of hematopoiesis and cardiogenesis in mammals. It has been demonstrated that the protein can both activate and down-regulate expression of GATA-target genes, suggesting different modul…	GO:0003221 right ventricular cardiac muscle tissue morphogenesis;GO:2000195 negative regulation of female gonad development;GO:1905940 negative regulation of gonad development		Human disease related genes:Reproductive system diseases:Reproductive system diseases; Human disease related genes:Congenital malformations:Congenital malformations of the circulatory system; Transcription factors:Zinc-coordinating DNA-binding domains; Human disease related genes:Congenital malformations:Congenital malformations of the musculoskeletal system; Disease related genes; Predicted intr…	Nucleoplasm (Supported)			(M5921)HALLMARK COMPLEMENT	0		0	0	0	0	0	0	0	0	0	0	0	0	0	0	0	0	0	0	0	0	1
23086	23086	1	0	1	EXPH5	protein-coding	exophilin 5	The protein encoded by this gene is a member of the synaptotagmin-like protein (Slp) family lacking a C2 domain. It contains an N-terminal synaptotagmin-like homology domain (SHD), and is a ras-related protein Rab-27B effector protein. This protein is thought to be involved in exosome secretion and intracellular vesicle trafficking. Reduced expression of this gene results in keratin filament defe…	GO:0003334 keratinocyte development;GO:0071985 multivesicular body sorting pathway;GO:0045921 positive regulation of exocytosis		Human disease related genes:Congenital malformations:Congenital malformations of skin; Predicted intracellular proteins; Disease related genes					0		0	0	0	0	0	0	0	0	0	0	0	0	0	0	0	0	0	0	0	0	1
84722	84722	0	1	1	PSRC1	protein-coding	proline and serine rich coiled-coil 1	This gene encodes a proline-rich protein that is a target for regulation by the tumor suppressor protein p53. The encoded protein plays an important role in mitosis by recruiting and regulating microtubule depolymerases that destabalize microtubules. Alternatively spliced transcript variants encoding different isoforms have been described. [provided by RefSeq, Apr 2014]	GO:0045737 positive regulation of cyclin-dependent protein serine/threonine kinase activity;GO:0031116 positive regulation of microtubule polymerization;GO:1904031 positive regulation of cyclin-dependent protein kinase activity		Predicted intracellular proteins	Cytosol (Supported); Additional: Nucleoplasm				0		0	0	0	0	0	0	0	0	0	0	0	0	0	0	0	0	0	0	0	0	1
493861	493861	0	1	1	EID3	protein-coding	EP300 interacting inhibitor of differentiation 3		GO:0006281 DNA repair;GO:0006259 DNA metabolic process;GO:0006974 cellular response to DNA damage stimulus		Predicted intracellular proteins	Nucleoli;Nucleoplasm (Supported)				0		0	0	0	0	0	0	0	0	0	0	0	0	0	0	0	0	0	0	0	0	1
6288	6288	1	0	1	SAA1	protein-coding	serum amyloid A1	This gene encodes a member of the serum amyloid A family of apolipoproteins. The encoded preproprotein is proteolytically processed to generate the mature protein. This protein is a major acute phase protein that is highly expressed in response to inflammation and tissue injury. This protein also plays an important role in HDL metabolism and cholesterol homeostasis. High levels of this protein ar…	GO:0048246 macrophage chemotaxis;GO:1905517 macrophage migration;GO:0006953 acute-phase response		Predicted secreted proteins; Disease related genes					0		0	0	0	0	0	0	0	0	0	0	0	0	0	0	0	0	0	0	0	0	1
5031	5031	0	1	1	P2RY6	protein-coding	pyrimidinergic receptor P2Y6	The product of this gene belongs to the family of P2 receptors, which is activated by extracellular nucleotides and subdivided into P2X ligand-gated ion channels and P2Y G-protein coupled receptors. This family has several receptor subtypes with different pharmacological selectivity, which overlaps in some cases, for various adenosine and uridine nucleotides. This receptor, which is a G-protein c…	GO:1905834 response to pyrimidine ribonucleotide;GO:1905835 cellular response to pyrimidine ribonucleotide;GO:0031587 positive regulation of inositol 1,4,5-trisphosphate-sensitive calcium-release channel activity		G-protein coupled receptors:GPCRs excl olfactory receptors; G-protein coupled receptors:Adenosine and adenine nucleotide receptors					0		0	0	0	0	0	0	0	0	0	0	0	0	0	0	0	0	0	0	0	0	1
10926	10926	0	1	1	DBF4	protein-coding	DBF4 zinc finger		GO:0010571 positive regulation of nuclear cell cycle DNA replication;GO:0033262 regulation of nuclear cell cycle DNA replication;GO:2000105 positive regulation of DNA-dependent DNA replication		Predicted intracellular proteins	Nuclear bodies;Nucleoplasm (Supported)			(M5951)HALLMARK SPERMATOGENESIS; (M5901)HALLMARK G2M CHECKPOINT	1	hsa04110	1	0	0	0	0	0	0	0	0	0	0	0	0	0	0	0	0	0	0	0	1
1062	1062	0	1	1	CENPE	protein-coding	centromere protein E	Centrosome-associated protein E (CENPE) is a kinesin-like motor protein that accumulates in the G2 phase of the cell cycle. Unlike other centrosome-associated proteins, it is not present during interphase and first appears at the centromere region of chromosomes during prometaphase. This protein is required for stable spindle microtubule capture at kinetochores which is a necessary step in chromo…	GO:0099606 microtubule plus-end directed mitotic chromosome migration;GO:0099607 lateral attachment of mitotic spindle microtubules to kinetochore;GO:0007079 mitotic chromosome movement towards spindle pole		Human disease related genes:Congenital malformations:Congenital malformations of the nervous system; Predicted intracellular proteins; Disease related genes	Microtubules (Enhanced); Additional: Cytokinetic bridge;Mitotic spindle	GSK-923295	(M129)PID PLK1 PATHWAY	(M5893)HALLMARK MITOTIC SPINDLE; (M5901)HALLMARK G2M CHECKPOINT; (M5925)HALLMARK E2F TARGETS	0		0	0	0	0	0	0	0	0	0	0	0	0	0	0	0	0	0	0	0	0	1
55320	55320	0	1	1	MIS18BP1	protein-coding	MIS18 binding protein 1		GO:0051301 cell division;GO:0007049 cell cycle;GO:0009987 cellular process		Predicted intracellular proteins	Nucleoli (Approved); Additional: Cytosol				0		0	0	0	0	0	0	0	0	0	0	0	0	0	0	0	0	0	0	0	0	1
56956	56956	0	1	1	LHX9	protein-coding	LIM homeobox 9	This gene encodes a member of the LIM homeobox gene family of developmentally expressed transcription factors. The encoded protein contains a homeodomain and two cysteine-rich zinc-binding LIM domains involved in protein-protein interactions. The protein is highly similar to a mouse protein that causes gonadal agenesis when inactivated, suggesting a role in gonadal development. Alternative splici…	GO:0097380 dorsal spinal cord interneuron anterior axon guidance;GO:0097378 dorsal spinal cord interneuron axon guidance;GO:0035262 gonad morphogenesis		Transcription factors:Helix-turn-helix domains; Predicted intracellular proteins	Nucleoplasm (Approved)			(M5937)HALLMARK GLYCOLYSIS	0		0	0	0	0	0	0	0	0	0	0	0	0	0	0	0	0	0	0	0	0	1
29127	29127	0	1	1	RACGAP1	protein-coding	Rac GTPase activating protein 1	This gene encodes a GTPase-activating protein (GAP) that is a compoment of the centralspindlin complex. This protein binds activated forms of Rho GTPases and stimulates GTP hydrolysis, which results in negative regulation of Rho-mediated signals. This protein plays a regulatory role in cytokinesis, cell growth, and differentiation. Alternatively spliced transcript variants have been found for thi…	GO:0000912 assembly of actomyosin apparatus involved in cytokinesis;GO:0000915 actomyosin contractile ring assembly;GO:0044837 actomyosin contractile ring organization		Predicted intracellular proteins	Nucleoplasm (Enhanced)		(M83)PID CDC42 REG PATHWAY; (M241)PID RAC1 REG PATHWAY; (M14)PID AURORA B PATHWAY	(M5893)HALLMARK MITOTIC SPINDLE; (M5901)HALLMARK G2M CHECKPOINT; (M5925)HALLMARK E2F TARGETS	0		0	0	0	0	0	0	0	0	0	0	0	0	0	0	0	0	0	0	0	0	1
55771	55771	0	1	1	PRR11	protein-coding	proline rich 11		GO:0051726 regulation of cell cycle;GO:0050794 regulation of cellular process;GO:0050789 regulation of biological process		Predicted intracellular proteins	Endoplasmic reticulum (Approved)				0		0	0	0	0	0	0	0	0	0	0	0	0	0	0	0	0	0	0	0	0	1
3434	3434	0	1	1	IFIT1	protein-coding	interferon induced protein with tetratricopeptide repeats 1	This gene encodes a protein containing tetratricopeptide repeats that was originally identified as induced upon treatment with interferon. The encoded protein may inhibit viral replication and translational initiation. This gene is located in a cluster on chromosome 10 with five other closely related genes. There is a pseudogene for this gene on chromosome 13. Alternatively spliced transcript var…	GO:0019060 intracellular transport of viral protein in host cell;GO:0030581 symbiont intracellular protein transport in host;GO:0051097 negative regulation of helicase activity		Predicted intracellular proteins	Cytosol (Enhanced)			(M5922)HALLMARK UNFOLDED PROTEIN RESPONSE; (M5913)HALLMARK INTERFERON GAMMA RESPONSE	0		0	0	0	0	0	0	0	0	0	0	0	0	0	0	0	0	0	0	0	0	1
3014	3014	0	1	1	H2AX	protein-coding	H2A.X variant histone	Histones are basic nuclear proteins that are responsible for the nucleosome structure of the chromosomal fiber in eukaryotes. Two molecules of each of the four core histones (H2A, H2B, H3, and H4) form an octamer, around which approximately 146 bp of DNA is wrapped in repeating units, called nucleosomes. The linker histone, H1, interacts with linker DNA between nucleosomes and functions in the co…	GO:0071480 cellular response to gamma radiation;GO:0090398 cellular senescence;GO:0010332 response to gamma radiation		Predicted intracellular proteins	Nucleoplasm (Supported); Additional: Nuclear speckles		(M84)PID ATM PATHWAY; (M1)PID FANCONI PATHWAY	(M5922)HALLMARK UNFOLDED PROTEIN RESPONSE; (M5941)HALLMARK UV RESPONSE UP; (M5901)HALLMARK G2M CHECKPOINT	0		0	0	0	0	0	0	0	0	0	0	0	0	0	0	0	0	0	0	0	0	1
55872	55872	0	1	1	PBK	protein-coding	PDZ binding kinase	This gene encodes a serine/threonine protein kinase related to the dual specific mitogen-activated protein kinase kinase (MAPKK) family. Evidence suggests that mitotic phosphorylation is required for its catalytic activity. The encoded protein may be involved in the activation of lymphoid cells and support testicular functions, with a suggested role in the process of spermatogenesis. Overexpressi…	GO:0032435 negative regulation of proteasomal ubiquitin-dependent protein catabolic process;GO:2000059 negative regulation of ubiquitin-dependent protein catabolic process;GO:1901799 negative regulation of proteasomal protein catabolic process	STE Ser/Thr protein kinase family	Enzymes; Kinases:STE Ser/Thr protein kinases; Predicted intracellular proteins; ENZYME proteins:Transferases	Cytosol (Approved)			(M5901)HALLMARK G2M CHECKPOINT	0		0	0	0	0	0	0	0	0	0	0	0	0	0	0	0	0	0	0	0	0	1
127343	127343	0	1	1	DMBX1	protein-coding	diencephalon/mesencephalon homeobox 1	This gene encodes a member of the bicoid sub-family of homeodomain-containing transcription factors. The encoded protein acts as a transcription factor and may play a role in brain and sensory organ development. Two transcript variants encoding distinct isoforms have been identified for this gene. [provided by RefSeq, Jul 2008]	GO:0008343 adult feeding behavior;GO:0008344 adult locomotory behavior;GO:0007631 feeding behavior		Transcription factors:Helix-turn-helix domains; Predicted intracellular proteins					0		0	0	0	0	0	0	0	0	0	0	0	0	0	0	0	0	0	0	0	0	1
283860	283860	0	1	1	LINC00304	ncRNA	long intergenic non-protein coding RNA 304									0		0	0	0	0	0	0	0	0	0	0	0	0	0	0	0	0	0	0	0	0	1
3619	3619	0	1	1	INCENP	protein-coding	inner centromere protein	In mammalian cells, 2 broad groups of centromere-interacting proteins have been described: constitutively binding centromere proteins and 'passenger,' or transiently interacting, proteins (reviewed by Choo, 1997). The constitutive proteins include CENPA (centromere protein A; MIM 117139), CENPB (MIM 117140), CENPC1 (MIM 117141), and CENPD (MIM 117142). The term 'passenger proteins' encompasses a …	GO:0051257 meiotic spindle midzone assembly;GO:0051255 spindle midzone assembly;GO:0016572 histone phosphorylation		Predicted intracellular proteins	Kinetochore;Nuclear bodies (Supported); Additional: Midbody;Nucleoplasm	Reversine	(M14)PID AURORA B PATHWAY; (M129)PID PLK1 PATHWAY; (M223)PID BETA CATENIN NUC PATHWAY	(M5893)HALLMARK MITOTIC SPINDLE; (M5901)HALLMARK G2M CHECKPOINT	0		0	0	0	0	0	0	0	0	0	0	0	0	0	0	0	0	0	0	0	0	1
9148	9148	0	1	1	NEURL1	protein-coding	neuralized E3 ubiquitin protein ligase 1		GO:0048170 positive regulation of long-term neuronal synaptic plasticity;GO:0090129 positive regulation of synapse maturation;GO:0045741 positive regulation of epidermal growth factor-activated receptor activity		Enzymes; Predicted intracellular proteins; ENZYME proteins:Transferases			(M17)PID NOTCH PATHWAY		0		0	0	0	0	0	0	0	0	0	0	0	0	0	0	0	0	0	0	0	0	1
23220	23220	1	0	1	DTX4	protein-coding	deltex E3 ubiquitin ligase 4		GO:0032479 regulation of type I interferon production;GO:0007219 Notch signaling pathway;GO:0016567 protein ubiquitination		Enzymes; Predicted intracellular proteins; ENZYME proteins:Transferases	Vesicles (Approved)			(M5903)HALLMARK NOTCH SIGNALING	0		0	0	0	0	0	0	0	0	0	0	0	0	0	0	0	0	0	0	0	0	1
2696	2696	0	1	1	GIPR	protein-coding	gastric inhibitory polypeptide receptor	This gene encodes a G-protein coupled receptor for gastric inhibitory polypeptide (GIP), which was originally identified as an activity in gut extracts that inhibited gastric acid secretion and gastrin release, but subsequently was demonstrated to stimulate insulin release in the presence of elevated glucose. Mice lacking this gene exhibit higher blood glucose levels with impaired initial insulin…	GO:0038192 gastric inhibitory peptide signaling pathway;GO:0043950 positive regulation of cAMP-mediated signaling;GO:0002029 desensitization of G protein-coupled receptor signaling pathway		G-protein coupled receptors:GPCRs excl olfactory receptors; Transporters; Predicted intracellular proteins; G-protein coupled receptors:Family 2 (B) receptors	Vesicles (Uncertain)				0		0	0	0	0	0	0	0	0	0	0	0	1	0	0	0	0	0	0	0	0	1
81544	81544	0	1	1	GDPD5	protein-coding	glycerophosphodiester phosphodiesterase domain containing 5	Glycerophosphodiester phosphodiesterases (GDPDs; EC 3.1.4.46), such as GDPD5, are involved in glycerol metabolism (Lang et al., 2008 [PubMed 17578682]).[supplied by OMIM, Jan 2010]	GO:0045666 positive regulation of neuron differentiation;GO:0045664 regulation of neuron differentiation;GO:0045597 positive regulation of cell differentiation		Enzymes; ENZYME proteins:Hydrolases	Golgi apparatus (Approved)				0		0	0	0	0	0	0	0	0	0	0	0	0	0	0	0	0	0	0	0	0	1
26150	26150	0	1	1	RIBC2	protein-coding	RIB43A domain with coiled-coils 2				Predicted intracellular proteins				(M5956)HALLMARK KRAS SIGNALING DN	0		0	0	0	0	0	0	0	0	0	0	0	0	0	0	0	0	0	0	0	0	1
11076	11076	0	1	1	TPPP	protein-coding	tubulin polymerization promoting protein		GO:0051418 microtubule nucleation by microtubule organizing center;GO:1904428 negative regulation of tubulin deacetylation;GO:0030953 astral microtubule organization		Predicted intracellular proteins	Cytosol;Mitochondria (Supported)				0		0	0	0	0	0	0	0	0	0	0	0	0	0	0	0	0	0	0	0	0	1
3148	3148	0	1	1	HMGB2	protein-coding	high mobility group box 2	This gene encodes a member of the non-histone chromosomal high mobility group protein family. The proteins of this family are chromatin-associated and ubiquitously distributed in the nucleus of higher eukaryotic cells. In vitro studies have demonstrated that this protein is able to efficiently bend DNA and form DNA circles. These studies suggest a role in facilitating cooperative interactions bet…	GO:0032075 positive regulation of nuclease activity;GO:0006265 DNA topological change;GO:0045654 positive regulation of megakaryocyte differentiation		Predicted secreted proteins; Predicted intracellular proteins	Nucleoplasm (Supported); Additional: Nucleoli			(M5902)HALLMARK APOPTOSIS; (M5925)HALLMARK E2F TARGETS	0		0	0	0	0	0	0	0	0	0	0	0	0	0	0	0	0	0	0	0	0	1
57405	57405	0	1	1	SPC25	protein-coding	SPC25 component of NDC80 kinetochore complex	This gene encodes a protein that may be involved in kinetochore-microtubule interaction and spindle checkpoint activity. [provided by RefSeq, Jul 2008]	GO:0008608 attachment of spindle microtubules to kinetochore;GO:0007052 mitotic spindle organization;GO:1902850 microtubule cytoskeleton organization involved in mitosis		Predicted intracellular proteins	Cytosol (Enhanced)			(M5925)HALLMARK E2F TARGETS	0		0	0	0	0	0	0	0	0	0	0	0	0	0	0	0	0	0	0	0	0	1
90288	90288	0	1	1	EFCAB12	protein-coding	EF-hand calcium binding domain 12				Predicted intracellular proteins	Nucleoplasm (Approved); Additional: Midbody ring;Nuclear bodies				0		0	0	0	0	0	0	0	0	0	0	0	0	0	0	0	0	0	0	0	0	1
6790	6790	0	1	1	AURKA	protein-coding	aurora kinase A	The protein encoded by this gene is a cell cycle-regulated kinase that appears to be involved in microtubule formation and/or stabilization at the spindle pole during chromosome segregation. The encoded protein is found at the centrosome in interphase cells and at the spindle poles in mitosis. This gene may play a role in tumor development and progression. A processed pseudogene of this gene has …	GO:1900195 positive regulation of oocyte maturation;GO:0007057 spindle assembly involved in female meiosis I;GO:0007056 spindle assembly involved in female meiosis	Other	Cancer-related genes:Candidate cancer biomarkers; Enzymes; Kinases; Predicted intracellular proteins; ENZYME proteins:Transferases	Centrosome;Nucleoplasm (Approved); Additional: Cytosol;Mitotic spindle	Phosphonothreonine; AT9283; CYC116; Alisertib; SNS-314; Cenisertib; Enzastaurin; 4-(4-METHYLPIPERAZIN-1-YL)-N-[5-(2-THIENYLACETYL)-1,5-DIHYDROPYRROLO[3,4-C]PYRAZOL-3-YL]BENZAMIDE; AKI-001; 1-{5-[2-(thieno[3,2-d]pyrimidin-4-ylamino)ethyl]-1,3-thiazol-2-yl}-3-[3-(trifluoromethyl)phenyl]urea; 1-(5-{2-[(1-methyl-1H-pyrazolo[4,3-d]pyrimidin-7-yl)amino]ethyl}-1,3-thiazol-2-yl)-3-[3-(trifluoromethyl)phe…	(M242)PID AURORA A PATHWAY; (M14)PID AURORA B PATHWAY; (M71)PID ILK PATHWAY	(M5951)HALLMARK SPERMATOGENESIS; (M5893)HALLMARK MITOTIC SPINDLE; (M5901)HALLMARK G2M CHECKPOINT	1	hsa04114	1	0	0	0	0	0	0	0	0	0	0	0	0	0	0	0	0	0	0	0	1
8110	8110	0	1	1	DPF3	protein-coding	double PHD fingers 3	This gene encodes a member of the D4 protein family. The encoded protein is a transcription regulator that binds acetylated histones and is a component of the BAF chromatin remodeling complex. Alternate splicing results in multiple transcript variants encoding different isoforms. [provided by RefSeq, Jul 2013]	GO:0045944 positive regulation of transcription by RNA polymerase II;GO:0045892 negative regulation of transcription, DNA-templated;GO:1903507 negative regulation of nucleic acid-templated transcription		Predicted intracellular proteins	Nucleoplasm (Enhanced)				1	hsa05225	0	0	0	0	0	0	0	0	0	0	0	0	0	0	0	0	0	0	0	0	1
8522	8522	0	1	1	GAS7	protein-coding	growth arrest specific 7	Growth arrest-specific 7 is expressed primarily in terminally differentiated brain cells and predominantly in mature cerebellar Purkinje neurons. GAS7 plays a putative role in neuronal development. Several transcript variants encoding proteins which vary in the N-terminus have been described. [provided by RefSeq, Jul 2008]	GO:0030041 actin filament polymerization;GO:0008154 actin polymerization or depolymerization;GO:0051258 protein polymerization		Predicted intracellular proteins; Cancer-related genes; Disease related genes	Plasma membrane (Approved); Additional: Actin filaments;Focal adhesion sites				0		0	0	0	0	0	0	0	0	0	0	0	0	0	0	0	0	0	0	0	0	1
140738	140738	1	0	1	TMEM37	protein-coding	transmembrane protein 37		GO:0070588 calcium ion transmembrane transport;GO:0006816 calcium ion transport;GO:0034765 regulation of ion transmembrane transport		Predicted intracellular proteins	Nucleoli fibrillar center (Approved); Additional: Cytosol;Nucleoplasm				0		0	0	0	0	0	0	0	0	0	0	0	0	0	0	0	0	0	0	0	0	1
387640	387640	0	1	1	SKIDA1	protein-coding	SKI/DACH domain containing 1				Predicted intracellular proteins	Nuclear bodies (Approved); Additional: Cytosol;Nucleoplasm				0		0	0	0	0	0	0	0	0	0	0	0	0	0	0	0	0	0	0	0	0	1
80119	80119	0	1	1	PIF1	protein-coding	PIF1 5'-to-3' DNA helicase	This gene encodes a DNA-dependent adenosine triphosphate (ATP)-metabolizing enzyme that functions as a 5' to 3' DNA helicase. The encoded protein can resolve G-quadruplex structures and RNA-DNA hybrids at the ends of chromosomes. It also prevents telomere elongation by inhibiting the actions of telomerase. Alternative splicing and the use of alternative start codons results in multiple isoforms t…	GO:0051974 negative regulation of telomerase activity;GO:0000002 mitochondrial genome maintenance;GO:0032211 negative regulation of telomere maintenance via telomerase		Enzymes; ENZYME proteins:Hydrolases; Predicted intracellular proteins	Nucleoplasm (Supported)			(M5893)HALLMARK MITOTIC SPINDLE	0		0	0	0	0	0	0	0	0	0	0	0	0	0	0	0	0	0	0	0	0	1
83903	83903	0	1	1	HASPIN	protein-coding	histone H3 associated protein kinase		GO:2000751 histone H3-T3 phosphorylation involved in chromosome passenger complex localization to kinetochore;GO:0072355 histone H3-T3 phosphorylation;GO:0072356 chromosome passenger complex localization to kinetochore	Other	Enzymes; Kinases; Predicted intracellular proteins; ENZYME proteins:Transferases	Nucleoplasm (Supported)	5-iodotubercidin; 3-(3-aminophenyl)-N-(3-chlorophenyl)pyrazolo[1,5-a]pyrimidin-5-amine; H-89; (2S)-2-{[3-(3-aminophenyl)imidazo[1,2-b]pyridazin-6-yl]amino}-3-methylbutan-1-ol			0		0	0	0	0	0	0	0	0	0	0	0	0	0	0	0	0	0	0	0	0	1
24137	24137	0	1	1	KIF4A	protein-coding	kinesin family member 4A	This gene encodes a member of the kinesin 4 subfamily of kinesin related proteins. The encoded protein is an ATP dependent microtubule-based motor protein that is involved in the intracellular transport of membranous organelles. This protein also associates with condensed chromosome arms and may be involved in maintaining chromosome integrity during mitosis. This protein may also be involved in t…	GO:0000022 mitotic spindle elongation;GO:0051256 mitotic spindle midzone assembly;GO:0051231 spindle elongation		Predicted intracellular proteins; Human disease related genes:Other diseases:Mental and behavioural disorders; Disease related genes	Midbody;Nucleoplasm (Supported)			(M5893)HALLMARK MITOTIC SPINDLE; (M5901)HALLMARK G2M CHECKPOINT; (M5925)HALLMARK E2F TARGETS	0		0	0	0	0	0	0	0	0	0	0	0	0	0	0	0	0	0	0	0	0	1
133396	133396	0	1	1	IL31RA	protein-coding	interleukin 31 receptor A	The protein encoded by this gene belongs to the type I cytokine receptor family. This receptor, with homology to gp130, is expressed on monocytes, and is involved in IL-31 signaling via activation of STAT-3 and STAT-5. It functions either as a monomer, or as part of a receptor complex with oncostatin M receptor (OSMR). Several alternatively spliced transcript variants encoding different isoforms …	GO:0002438 acute inflammatory response to antigenic stimulus;GO:0030224 monocyte differentiation;GO:0043031 negative regulation of macrophage activation		Human disease related genes:Skin diseases:Skin and soft tissue diseases; Predicted intracellular proteins; Disease related genes	Vesicles (Approved); Additional: Nucleoplasm				0		0	0	0	0	0	1	0	0	0	0	0	0	0	0	0	0	0	0	0	0	1
10202	10202	0	1	1	DHRS2	protein-coding	dehydrogenase/reductase 2	This gene encodes a member of the short-chain dehydrogenases/reductases (SDR) family, which has over 46,000 members. Members of this family are enzymes that metabolize many different compounds, such as steroid hormones, prostaglandins, retinoids, lipids and xenobiotics. Alternative promoter use and alternative splicing results in multiple transcript variants. [provided by RefSeq, Feb 2017]	GO:0043011 myeloid dendritic cell differentiation;GO:0001773 myeloid dendritic cell activation;GO:0008207 C21-steroid hormone metabolic process		Predicted intracellular proteins	Mitochondria (Supported); Additional: Nucleoplasm			(M5906)HALLMARK ESTROGEN RESPONSE EARLY; (M5907)HALLMARK ESTROGEN RESPONSE LATE	0		0	0	0	0	0	0	0	0	0	0	0	0	0	0	0	0	0	0	0	0	1
26586	26586	0	1	1	CKAP2	protein-coding	cytoskeleton associated protein 2	This gene encodes a cytoskeleton-associated protein that stabalizes microtubules and plays a role in the regulation of cell division. The encoded protein is itself regulated through phosphorylation at multiple serine and threonine residues. There is a pseudogene of this gene on chromosome 14. Alternative splicing results in multiple transcript variations. [provided by RefSeq, Nov 2013]	GO:0007026 negative regulation of microtubule depolymerization;GO:0031114 regulation of microtubule depolymerization;GO:0031111 negative regulation of microtubule polymerization or depolymerization		Predicted intracellular proteins	Microtubules;Mitotic spindle (Enhanced); Additional: Centrosome				0		0	0	0	0	0	0	0	0	0	0	0	0	0	0	0	0	0	0	0	0	1
2563	2563	0	1	1	GABRD	protein-coding	gamma-aminobutyric acid type A receptor subunit delta	Gamma-aminobutyric acid (GABA) is the major inhibitory neurotransmitter in the mammalian brain where it acts at GABA-A receptors, which are ligand-gated chloride channels. Chloride conductance of these channels can be modulated by agents such as benzodiazepines that bind to the GABA-A receptor. The GABA-A receptor is generally pentameric and there are five types of subunits: alpha, beta, gamma, d…	GO:1902476 chloride transmembrane transport;GO:0098661 inorganic anion transmembrane transport;GO:0060078 regulation of postsynaptic membrane potential		Human disease related genes:Nervous system diseases:Epilepsy; FDA approved drug targets:Small molecule drugs; Predicted intracellular proteins; Disease related genes	Golgi apparatus;Vesicles (Uncertain)	Ethanol; Fludiazepam			0		0	0	0	0	0	0	0	0	0	0	0	0	0	0	0	0	0	0	0	0	1
9099	9099	0	1	1	USP2	protein-coding	ubiquitin specific peptidase 2	This gene encodes a member of the family of de-ubiquitinating enzymes, which belongs to the peptidase C19 superfamily. The encoded protein is a ubiquitin-specific protease which is required for TNF-alpha (tumor necrosis factor alpha) -induced NF-kB (nuclear factor kB) signaling. This protein deubiquitinates polyubiquitinated target proteins such as fatty acid synthase, murine double minute 2 (MDM…	GO:0045475 locomotor rhythm;GO:0048512 circadian behavior;GO:0007622 rhythmic behavior		Enzymes; ENZYME proteins:Hydrolases; Predicted intracellular proteins; Peptidases:Cysteine-type peptidases	Cytosol (Supported); Additional: Plasma membrane				0		0	0	0	0	0	0	0	0	0	0	0	0	0	0	0	0	0	0	0	0	1
7711	7711	0	1	1	ZNF155	protein-coding	zinc finger protein 155		GO:0006357 regulation of transcription by RNA polymerase II;GO:0006355 regulation of transcription, DNA-templated;GO:1903506 regulation of nucleic acid-templated transcription		Predicted intracellular proteins; Transcription factors:Zinc-coordinating DNA-binding domains	Cytosol;Nucleoplasm (Approved)				0		0	0	0	0	0	0	0	0	0	0	0	0	0	0	0	0	0	0	0	0	1
84699	84699	0	1	1	CREB3L3	protein-coding	cAMP responsive element binding protein 3 like 3	This gene encodes a member of the basic-leucine zipper family and the AMP-dependent transcription factor family. The encoded protein is localized to the endoplasmic reticulum and acts as a transcription factor activated by cyclic AMP stimulation. The encoded protein binds the cyclic AMP response element (CRE) and the box-B element and has been linked to acute inflammatory response, hepatocellular…	GO:1990440 positive regulation of transcription from RNA polymerase II promoter in response to endoplasmic reticulum stress;GO:0036003 positive regulation of transcription from RNA polymerase II promoter in response to stress;GO:0002675 positive regulation of acute inflammatory response		Transcription factors:Basic domains; Predicted intracellular proteins					1	hsa04151	0	0	1	0	1	0	0	0	0	0	0	1	0	1	1	1	0	0	0	0	1
5427	5427	0	1	1	POLE2	protein-coding	DNA polymerase epsilon 2, accessory subunit	DNA polymerase epsilon, which is involved in DNA repair and replication, is composed of a large catalytic subunit and a small accessory subunit. The protein encoded by this gene represents the small subunit (B). Defects in this gene have been linked to colorectal cancer and to combined immunodeficiency. [provided by RefSeq, Jan 2017]	GO:0042276 error-prone translesion synthesis;GO:0019985 translesion synthesis;GO:0006301 postreplication repair		FDA approved drug targets:Small molecule drugs; Predicted intracellular proteins	Nuclear bodies;Nucleoplasm (Supported); Additional: Vesicles	Cladribine			0		0	0	0	0	0	0	0	0	0	0	0	0	0	0	0	0	0	0	1	0	1
1735	1735	0	0	1	DIO3	protein-coding	iodothyronine deiodinase 3	The protein encoded by this intronless gene belongs to the iodothyronine deiodinase family. It catalyzes the inactivation of thyroid hormone by inner ring deiodination of the prohormone thyroxine (T4) and the bioactive hormone 3,3',5-triiodothyronine (T3) to inactive metabolites, 3,3',5'-triiodothyronine (RT3) and 3,3'-diiodothyronine (T2), respectively. This enzyme is highly expressed in pregnan…	GO:0042404 thyroid hormone catabolic process;GO:0070341 fat cell proliferation;GO:0070342 brown fat cell proliferation		Enzymes; FDA approved drug targets:Small molecule drugs; ENZYME proteins:Oxidoreductases	Vesicles (Supported)	Iopodic acid			0		0	0	0	0	0	0	0	0	0	0	0	0	0	0	0	0	0	0	0	0	0
729533	729533	0	1	0	FAM72A	protein-coding	family with sequence similarity 72 member A				Predicted intracellular proteins	Vesicles (Approved); Additional: Cytosol;Plasma membrane				0		0	0	0	0	0	0	0	0	0	0	0	0	0	0	0	0	0	0	0	0	1
1837	1837	0	0	1	DTNA	protein-coding	dystrobrevin alpha	The protein encoded by this gene belongs to the dystrobrevin subfamily of the dystrophin family. This protein is a component of the dystrophin-associated protein complex (DPC), which consists of dystrophin and several integral and peripheral membrane proteins, including dystroglycans, sarcoglycans, syntrophins and alpha- and beta-dystrobrevin. The DPC localizes to the sarcolemma and its disruptio…	GO:0007274 neuromuscular synaptic transmission;GO:0006941 striated muscle contraction;GO:0006936 muscle contraction		Transporters:Accessory Factors Involved in Transport; Human disease related genes:Cardiovascular diseases:Cardiac diseases; Disease related genes; Potential drug targets; Predicted intracellular proteins	Cell Junctions;Intermediate filaments (Approved); Additional: Nucleoplasm			(M5891)HALLMARK HYPOXIA; (M5909)HALLMARK MYOGENESIS	0		0	0	0	0	0	0	0	0	0	0	0	0	0	0	0	0	0	0	0	0	0
10381	10381	0	1	0	TUBB3	protein-coding	tubulin beta 3 class III	This gene encodes a class III member of the beta tubulin protein family. Beta tubulins are one of two core protein families (alpha and beta tubulins) that heterodimerize and assemble to form microtubules. This protein is primarily expressed in neurons and may be involved in neurogenesis and axon guidance and maintenance. Mutations in this gene are the cause of congenital fibrosis of the extraocul…	GO:1990791 dorsal root ganglion development;GO:0038007 netrin-activated signaling pathway;GO:0061548 ganglion development		FDA approved drug targets:Small molecule drugs; Human disease related genes:Congenital malformations:Congenital malformations of the nervous system; Human disease related genes:Nervous system diseases:Eye disease; Disease related genes; Predicted intracellular proteins	Microtubules (Approved); Additional: Cytokinetic bridge;Mitotic spindle	Epothilone D; Patupilone; Ixabepilone; CYT997; ZEN-012; Phenethyl Isothiocyanate			0		0	0	0	0	0	0	0	0	0	0	0	0	0	1	0	0	0	0	0	0	1
10398	10398	0	0	1	MYL9	protein-coding	myosin light chain 9	Myosin, a structural component of muscle, consists of two heavy chains and four light chains. The protein encoded by this gene is a myosin light chain that may regulate muscle contraction by modulating the ATPase activity of myosin heads. The encoded protein binds calcium and is activated by myosin light chain kinase. Two transcript variants encoding different isoforms have been found for this ge…	GO:0070527 platelet aggregation;GO:0034109 homotypic cell-cell adhesion;GO:0030239 myofibril assembly		Predicted intracellular proteins			(M71)PID ILK PATHWAY	(M5915)HALLMARK APICAL JUNCTION; (M5930)HALLMARK EPITHELIAL MESENCHYMAL TRANSITION	0		0	0	0	0	0	0	0	0	0	0	0	1	0	0	0	0	0	0	0	0	0
149428	149428	0	1	0	BNIPL	protein-coding	BCL2 interacting protein like	The protein encoded by this gene interacts with several other proteins, such as BCL2, ARHGAP1, MIF and GFER. It may function as a bridge molecule between BCL2 and ARHGAP1/CDC42 in promoting cell death. Alternatively spliced transcript variants encoding different isoforms have been described for this gene. [provided by RefSeq, Aug 2011]	GO:0040009 regulation of growth rate;GO:0040008 regulation of growth;GO:0008285 negative regulation of cell population proliferation		Predicted intracellular proteins	Cytosol (Uncertain)				0		0	0	0	0	0	0	0	0	0	0	0	0	0	0	0	0	0	0	0	0	1
7112	7112	0	1	0	TMPO	protein-coding	thymopoietin	Through alternative splicing, this gene encodes several distinct LEM domain containing protein isoforms. LEM domain proteins include inner nuclear membrane and intranuclear proteins, and are involved in a variety of cellular functions including gene expression, chromatin organization, and replication and cell cycle control. The encoded alpha isoform is broadly diffuse in the nucleus and contains …			Predicted intracellular proteins; Human disease related genes:Cardiovascular diseases:Cardiac diseases	Nuclear membrane (Enhanced)			(M5901)HALLMARK G2M CHECKPOINT; (M5925)HALLMARK E2F TARGETS	0		0	0	0	0	0	0	0	0	0	0	0	0	0	0	0	0	0	0	0	0	1
89797	89797	0	0	1	NAV2	protein-coding	neuron navigator 2	This gene encodes a member of the neuron navigator gene family, which may play a role in cellular growth and migration. Multiple transcript variants encoding different isoforms have been found for this gene. [provided by RefSeq, Oct 2011]	GO:0021564 vagus nerve development;GO:0003025 regulation of systemic arterial blood pressure by baroreceptor feedback;GO:0021563 glossopharyngeal nerve development		Enzymes; ENZYME proteins:Hydrolases; Predicted intracellular proteins	Nucleoplasm (Supported)			(M5906)HALLMARK ESTROGEN RESPONSE EARLY; (M5909)HALLMARK MYOGENESIS	0		0	0	0	0	0	0	0	0	0	0	0	0	0	0	0	0	0	0	0	0	0
1265	1265	0	0	1	CNN2	protein-coding	calponin 2	The protein encoded by this gene, which can bind actin, calmodulin, troponin C, and tropomyosin, may function in the structural organization of actin filaments. The encoded protein could play a role in smooth muscle contraction and cell adhesion. Several pseudogenes of this gene have been identified, and are present on chromosomes 1, 2, 3, 6, 9, 11, 13, 15, 16, 21 and 22. Alternative splicing res…	GO:0050765 negative regulation of phagocytosis;GO:0071260 cellular response to mechanical stimulus;GO:0050764 regulation of phagocytosis		Predicted intracellular proteins	Cytosol (Approved); Additional: Actin filaments;Nucleoplasm			(M5915)HALLMARK APICAL JUNCTION	0		0	0	0	0	0	0	0	0	0	0	0	0	0	0	0	0	0	0	0	0	0
286336	286336	0	0	1	FAM78A	protein-coding	family with sequence similarity 78 member A				Predicted intracellular proteins	Nucleoplasm;Vesicles (Uncertain)				0		0	0	0	0	0	0	0	0	0	0	0	0	0	0	0	0	0	0	0	0	0
92922	92922	0	0	1	CCDC102A	protein-coding	coiled-coil domain containing 102A				Predicted intracellular proteins	Nucleoplasm (Approved); Additional: Nuclear bodies				0		0	0	0	0	0	0	0	0	0	0	0	0	0	0	0	0	0	0	0	0	0
152926	152926	0	0	1	PPM1K	protein-coding	protein phosphatase, Mg2+/Mn2+ dependent 1K	This gene encodes a member of the PPM family of Mn2+/Mg2+-dependent protein phosphatases. The encoded protein, essential for cell survival and development, is targeted to the mitochondria where it plays a key role in regulation of the mitochondrial permeability transition pore. [provided by RefSeq, Sep 2012]	GO:0006470 protein dephosphorylation;GO:0016311 dephosphorylation;GO:0006796 phosphate-containing compound metabolic process		ENZYME proteins:Hydrolases; Human disease related genes:Congenital disorders of metabolism:Congenital disorders of amino acid metabolism; Disease related genes; Potential drug targets; Enzymes; Predicted intracellular proteins	Mitochondria (Supported)				0		0	0	0	0	0	0	0	0	0	0	0	0	0	0	0	0	0	0	0	0	0
819	819	0	0	1	CAMLG	protein-coding	calcium modulating ligand	The immunosuppressant drug cyclosporin A blocks a calcium-dependent signal from the T-cell receptor (TCR) that normally leads to T-cell activation. When bound to cyclophilin B, cyclosporin A binds and inactivates the key signaling intermediate calcineurin. The protein encoded by this gene functions similarly to cyclosporin A, binding to cyclophilin B and acting downstream of the TCR and upstream …	GO:0001881 receptor recycling;GO:0071816 tail-anchored membrane protein insertion into ER membrane;GO:0045048 protein insertion into ER membrane		Transporters:Primary Active Transporters; FDA approved drug targets:Small molecule drugs; Predicted intracellular proteins	Vesicles (Approved); Additional: Nucleoli;Nucleoplasm	Cyclosporine			0		0	0	0	0	0	0	0	0	0	0	0	0	0	0	0	0	0	0	0	0	0
79772	79772	0	0	1	MCTP1	protein-coding	multiple C2 and transmembrane domain containing 1		GO:1902883 negative regulation of response to oxidative stress;GO:0048168 regulation of neuronal synaptic plasticity;GO:0045806 negative regulation of endocytosis		Predicted intracellular proteins	Cytosol;Nucleoplasm (Approved)				0		0	0	0	0	0	0	0	0	0	0	0	0	0	0	0	0	0	0	0	0	0
9283	9283	0	0	1	GPR37L1	protein-coding	G protein-coupled receptor 37 like 1		GO:0021940 positive regulation of cerebellar granule cell precursor proliferation;GO:0021936 regulation of cerebellar granule cell precursor proliferation;GO:0048712 negative regulation of astrocyte differentiation		G-protein coupled receptors:GPCRs excl olfactory receptors	Cell Junctions;Nucleoplasm (Approved); Additional: Plasma membrane;Vesicles				0		0	0	0	0	0	0	0	0	0	0	0	0	0	0	0	0	0	0	0	0	0
57594	57594	0	0	1	HOMEZ	protein-coding	homeobox and leucine zipper encoding		GO:0006357 regulation of transcription by RNA polymerase II;GO:0006355 regulation of transcription, DNA-templated;GO:1903506 regulation of nucleic acid-templated transcription		Transcription factors:Helix-turn-helix domains; Predicted intracellular proteins	Nucleoli;Nucleoplasm (Supported)				0		0	0	0	0	0	0	0	0	0	0	0	0	0	0	0	0	0	0	0	0	0
80178	80178	0	1	0	TEDC2	protein-coding	tubulin epsilon and delta complex 2		GO:0045880 positive regulation of smoothened signaling pathway;GO:0008589 regulation of smoothened signaling pathway;GO:0009967 positive regulation of signal transduction		Predicted intracellular proteins	Cell Junctions;Nucleoplasm (Approved)				0		0	0	0	0	0	0	0	0	0	0	0	0	0	0	0	0	0	0	0	0	1
7185	7185	0	0	1	TRAF1	protein-coding	TNF receptor associated factor 1	The protein encoded by this gene is a member of the TNF receptor (TNFR) associated factor (TRAF) protein family. TRAF proteins associate with, and mediate the signal transduction from various receptors of the TNFR superfamily. This protein and TRAF2 form a heterodimeric complex, which is required for TNF-alpha-mediated activation of MAPK8/JNK and NF-kappaB. The protein complex formed by this prot…	GO:0070534 protein K63-linked ubiquitination;GO:0033209 tumor necrosis factor-mediated signaling pathway;GO:0046330 positive regulation of JNK cascade		Predicted intracellular proteins; Cancer-related genes:Candidate cancer biomarkers	Nucleoplasm (Approved)		(M45)PID CD40 PATHWAY; (M197)PID HIV NEF PATHWAY; (M128)PID TNF PATHWAY	(M5947)HALLMARK IL2 STAT5 SIGNALING; (M5890)HALLMARK TNFA SIGNALING VIA NFKB; (M5915)HALLMARK APICAL JUNCTION	1	hsa05222	0	0	0	0	0	0	0	0	0	1	0	0	0	0	0	0	0	0	0	0	0
2177	2177	0	1	0	FANCD2	protein-coding	FA complementation group D2	The Fanconi anemia complementation group (FANC) currently includes FANCA, FANCB, FANCC, FANCD1 (also called BRCA2), FANCD2, FANCE, FANCF, FANCG, FANCI, FANCJ (also called BRIP1), FANCL, FANCM and FANCN (also called PALB2). The previously defined group FANCH is the same as FANCA. Fanconi anemia is a genetically heterogeneous recessive disorder characterized by cytogenetic instability, hypersensiti…	GO:2000348 regulation of CD40 signaling pathway;GO:1990918 double-strand break repair involved in meiotic recombination;GO:0031573 mitotic intra-S DNA damage checkpoint signaling		Human disease related genes:Cardiovascular diseases:Hematologic diseases; Predicted intracellular proteins; Cancer-related genes; Disease related genes	Nucleoplasm (Supported); Additional: Cytosol;Nuclear bodies;Nucleoli		(M258)PID BARD1 PATHWAY; (M84)PID ATM PATHWAY; (M46)PID ATR PATHWAY		0		0	0	0	1	0	0	0	0	0	0	0	0	0	0	0	0	0	0	0	0	1
285671	285671	0	0	1	RNF180	protein-coding	ring finger protein 180		GO:0042428 serotonin metabolic process;GO:1901160 primary amino compound metabolic process;GO:0042415 norepinephrine metabolic process		Enzymes; Predicted intracellular proteins; ENZYME proteins:Transferases	Cytosol (Approved)				0		0	0	0	0	0	0	0	0	0	0	0	0	0	0	0	0	0	0	0	0	0
5157	5157	0	0	1	PDGFRL	protein-coding	platelet derived growth factor receptor like	This gene encodes a protein with significant sequence similarity to the ligand binding domain of platelet-derived growth factor receptor beta. Mutations in this gene, or deletion of a chromosomal segment containing this gene, are associated with sporadic hepatocellular carcinomas, colorectal cancers, and non-small cell lung cancers. This suggests this gene product may function as a tumor suppress…	GO:0035791 platelet-derived growth factor receptor-beta signaling pathway;GO:0048008 platelet-derived growth factor receptor signaling pathway;GO:0007169 transmembrane receptor protein tyrosine kinase signaling pathway		Predicted secreted proteins; Disease related genes	Golgi apparatus (Approved); Additional: Nucleoli;Nucleoplasm				0		0	0	0	0	0	0	0	0	0	0	0	0	0	0	0	0	0	0	0	0	0
729603	729603	0	1	0	CHP1P2	pseudo	CHP1 pseudogene 2	This locus on chromosome 6q25.3 represents a single-exon transcribed pseudogene of the multi-exon calcium binding protein P22 gene which resides on chromosome 15q13.3. This pseudogene is situated within an intron region of the insulin-like growth factor 2 receptor gene (IGF2R). [provided by RefSeq, Jan 2009]								0		0	0	0	0	0	0	0	0	0	0	0	0	0	0	0	0	0	0	0	0	1
6100	6100	0	0	1	RP9	protein-coding	RP9 pre-mRNA splicing factor	The protein encoded by this gene can be bound and phosphorylated by the protooncogene PIM1 product, a serine/threonine protein kinase . This protein localizes in nuclear speckles containing the splicing factors, and has a role in pre-mRNA splicing. CBF1-interacting protein (CIR), a corepressor of CBF1, can also bind to this protein and effects alternative splicing. Mutations in this gene result i…	GO:0050890 cognition;GO:0008380 RNA splicing;GO:0006396 RNA processing		Human disease related genes:Nervous system diseases:Eye disease; Predicted intracellular proteins; Disease related genes	Nucleoplasm (Enhanced); Additional: Cytosol;Vesicles				0		0	0	0	0	0	0	0	0	0	0	0	0	0	0	0	0	0	0	0	0	0
147744	147744	0	0	1	TMEM190	protein-coding	transmembrane protein 190		GO:0002244 hematopoietic progenitor cell differentiation;GO:0030097 hemopoiesis;GO:0048534 hematopoietic or lymphoid organ development							0		0	0	0	0	0	0	0	0	0	0	0	0	0	0	0	0	0	0	0	0	0
64782	64782	0	0	1	AEN	protein-coding	apoptosis enhancing nuclease		GO:0042771 intrinsic apoptotic signaling pathway in response to DNA damage by p53 class mediator;GO:0072332 intrinsic apoptotic signaling pathway by p53 class mediator;GO:0008630 intrinsic apoptotic signaling pathway in response to DNA damage		Predicted intracellular proteins	Nucleoli;Nucleoplasm (Supported); Additional: Nuclear membrane		(M256)PID TAP63 PATHWAY; (M19)PID P73PATHWAY	(M5939)HALLMARK P53 PATHWAY	0		0	0	0	0	0	0	0	0	0	0	0	0	0	0	0	0	0	0	0	0	0
65108	65108	0	0	1	MARCKSL1	protein-coding	MARCKS like 1	This gene encodes a member of the myristoylated alanine-rich C-kinase substrate (MARCKS) family. Members of this family play a role in cytoskeletal regulation, protein kinase C signaling and calmodulin signaling. The encoded protein affects the formation of adherens junction. Alternative splicing results in multiple transcript variants. Pseudogenes of this gene are located on the long arm of chro…	GO:0007015 actin filament organization;GO:0097435 supramolecular fiber organization;GO:0030036 actin cytoskeleton organization		Predicted intracellular proteins	Cytosol (Supported); Additional: Actin filaments;Nucleoplasm				0		0	0	0	0	0	0	0	0	0	0	0	0	0	0	0	0	0	0	0	0	0
642938	642938	0	1	0	INSYN2A	protein-coding	inhibitory synaptic factor 2A		GO:0060080 inhibitory postsynaptic potential;GO:0099565 chemical synaptic transmission, postsynaptic;GO:0060078 regulation of postsynaptic membrane potential		Predicted intracellular proteins					0		0	0	0	0	0	0	0	0	0	0	0	0	0	0	0	0	0	0	0	0	1
8292	8292	0	1	0	COLQ	protein-coding	collagen like tail subunit of asymmetric acetylcholinesterase	This gene encodes the subunit of a collagen-like molecule associated with acetylcholinesterase in skeletal muscle. Each molecule is composed of three identical subunits. Each subunit contains a proline-rich attachment domain (PRAD) that binds an acetylcholinesterase tetramer to anchor the catalytic subunit of the enzyme to the basal lamina. Mutations in this gene are associated with endplate acet…	GO:0001507 acetylcholine catabolic process in synaptic cleft;GO:0006581 acetylcholine catabolic process;GO:0008582 regulation of synaptic assembly at neuromuscular junction		Predicted secreted proteins; Predicted intracellular proteins; Disease related genes; Human disease related genes:Nervous system diseases:Other nervous and sensory system diseases	Plasma membrane (Approved); Additional: Cell Junctions		(M5887)NABA BASEMENT MEMBRANES; (M3008)NABA ECM GLYCOPROTEINS; (M5884)NABA CORE MATRISOME		0		0	0	0	0	0	0	0	0	0	0	0	0	0	0	0	0	0	0	0	0	1
64757	64757	0	0	1	MTARC1	protein-coding	mitochondrial amidoxime reducing component 1		GO:0042126 nitrate metabolic process;GO:0051410 detoxification of nitrogen compound;GO:0070458 cellular detoxification of nitrogen compound		Predicted intracellular proteins	Mitochondria (Supported)				0		0	0	0	0	0	0	0	0	0	0	0	0	0	0	0	0	0	0	0	0	0
1649	1649	0	0	1	DDIT3	protein-coding	DNA damage inducible transcript 3	This gene encodes a member of the CCAAT/enhancer-binding protein (C/EBP) family of transcription factors. The protein functions as a dominant-negative inhibitor by forming heterodimers with other C/EBP members, such as C/EBP and LAP (liver activator protein), and preventing their DNA binding activity. The protein is implicated in adipogenesis and erythropoiesis, is activated by endoplasmic reticu…	GO:1990442 intrinsic apoptotic signaling pathway in response to nitrosative stress;GO:2000016 negative regulation of determination of dorsal identity;GO:2000015 regulation of determination of dorsal identity		Cancer-related genes:Candidate cancer biomarkers; Human disease related genes:Cancers:Cancers of soft tissues and bone; Transcription factors:Basic domains; Disease related genes; Predicted intracellular proteins	Nucleoplasm (Supported)		(M229)PID P38 ALPHA BETA DOWNSTREAM PATHWAY; (M166)PID ATF2 PATHWAY; (M254)PID MYC REPRESS PATHWAY	(M5923)HALLMARK PI3K AKT MTOR SIGNALING; (M5902)HALLMARK APOPTOSIS; (M5891)HALLMARK HYPOXIA	0		0	1	0	0	1	0	0	0	0	0	0	0	0	0	0	0	0	0	0	0	0
1757	1757	0	0	1	SARDH	protein-coding	sarcosine dehydrogenase	This gene encodes an enzyme localized to the mitochondrial matrix which catalyzes the oxidative demethylation of sarcosine. This enzyme is distinct from another mitochondrial matrix enzyme, dimethylglycine dehydrogenase, which catalyzes a reaction resulting in the formation of sarcosine. Mutations in this gene are associated with sarcosinemia. Alternatively spliced transcript variants have been d…	GO:1901053 sarcosine catabolic process;GO:1901052 sarcosine metabolic process;GO:0042219 cellular modified amino acid catabolic process		ENZYME proteins:Oxidoreductases; Disease related genes; Potential drug targets; Enzymes; Predicted intracellular proteins	Mitochondria (Approved)				0		0	0	0	0	0	0	0	0	0	0	0	0	0	0	0	0	0	0	0	0	0
3706	3706	0	0	1	ITPKA	protein-coding	inositol-trisphosphate 3-kinase A	Regulates inositol phosphate metabolism by phosphorylation of second messenger inositol 1,4,5-trisphosphate to Ins(1,3,4,5)P4. The activity of the inositol 1,4,5-trisphosphate 3-kinase is responsible for regulating the levels of a large number of inositol polyphosphates that are important in cellular signaling. Both calcium/calmodulin and protein phosphorylation mechanisms control its activity. I…	GO:0097062 dendritic spine maintenance;GO:0006020 inositol metabolic process;GO:0032958 inositol phosphate biosynthetic process		Enzymes; Predicted intracellular proteins; ENZYME proteins:Transferases	Vesicles (Approved); Additional: Plasma membrane	Inositol 1,3,4,5-Tetrakisphosphate; 1D-myo-inositol 1,4,5-trisphosphate; Phosphoaminophosphonic Acid-Adenylate Ester			0		0	0	0	0	0	0	0	0	0	0	0	0	0	0	0	0	0	0	0	0	0
11009	11009	0	0	1	IL24	protein-coding	interleukin 24	This gene encodes a member of the IL10 family of cytokines. It was identified as a gene induced during terminal differentiation in melanoma cells. The protein encoded by this gene can induce apoptosis selectively in various cancer cells. Overexpression of this gene leads to elevated expression of several GADD family genes, which correlates with the induction of apoptosis. The phosphorylation of m…	GO:0042501 serine phosphorylation of STAT protein;GO:0071353 cellular response to interleukin-4;GO:0070670 response to interleukin-4		Predicted secreted proteins; Predicted intracellular proteins; Cancer-related genes:Candidate cancer biomarkers			(M196)PID IL23 PATHWAY; (M5883)NABA SECRETED FACTORS; (M5885)NABA MATRISOME ASSOCIATED		0		0	0	0	0	0	1	0	0	0	0	0	0	0	0	0	0	0	0	0	0	0
2194	2194	0	0	1	FASN	protein-coding	fatty acid synthase	The enzyme encoded by this gene is a multifunctional protein. Its main function is to catalyze the synthesis of palmitate from acetyl-CoA and malonyl-CoA, in the presence of NADPH, into long-chain saturated fatty acids. In some cancer cell lines, this protein has been found to be fused with estrogen receptor-alpha (ER-alpha), in which the N-terminus of FAS is fused in-frame with the C-terminus of…	GO:0030223 neutrophil differentiation;GO:0090557 establishment of endothelial intestinal barrier;GO:0008611 ether lipid biosynthetic process		FDA approved drug targets:Small molecule drugs; ENZYME proteins:Oxidoreductases; Cancer-related genes:Candidate cancer biomarkers; ENZYME proteins:Hydrolases; ENZYME proteins:Lyases; Enzymes; Predicted intracellular proteins; ENZYME proteins:Transferases	Cytosol;Plasma membrane (Enhanced)	Cerulenin; Orlistat	(M236)PID DELTA NP63 PATHWAY; (M19)PID P73PATHWAY	(M5892)HALLMARK CHOLESTEROL HOMEOSTASIS; (M5935)HALLMARK FATTY ACID METABOLISM; (M5906)HALLMARK ESTROGEN RESPONSE EARLY	0		0	0	0	0	0	0	0	0	0	0	0	0	0	0	1	0	0	0	0	0	0
4992	4992	0	0	1	OR1F1	protein-coding	olfactory receptor family 1 subfamily F member 1	Olfactory receptors interact with odorant molecules in the nose, to initiate a neuronal response that triggers the perception of a smell. The olfactory receptor proteins are members of a large family of G-protein-coupled receptors (GPCR) arising from single coding-exon genes. Olfactory receptors share a 7-transmembrane domain structure with many neurotransmitter and hormone receptors and are resp…	GO:0050911 detection of chemical stimulus involved in sensory perception of smell;GO:0007608 sensory perception of smell;GO:0050907 detection of chemical stimulus involved in sensory perception		G-protein coupled receptors:Odorant/olfactory and gustatory receptors					0		0	0	0	0	0	0	0	0	0	0	0	0	0	0	0	0	0	0	0	0	0
27314	27314	0	0	1	RAB30	protein-coding	RAB30, member RAS oncogene family		GO:0032482 Rab protein signal transduction;GO:0007030 Golgi organization;GO:0007265 Ras protein signal transduction		Predicted intracellular proteins	Vesicles (Enhanced)				0		0	0	0	0	0	0	0	0	0	0	0	0	0	0	0	0	0	0	0	0	0
400566	400566	0	0	1	C17orf97	protein-coding	chromosome 17 open reading frame 97		GO:0016598 protein arginylation;GO:0006511 ubiquitin-dependent protein catabolic process;GO:0019941 modification-dependent protein catabolic process		Predicted intracellular proteins	Nucleoli (Approved); Additional: Cytosol				0		0	0	0	0	0	0	0	0	0	0	0	0	0	0	0	0	0	0	0	0	0
1296	1296	0	0	1	COL8A2	protein-coding	collagen type VIII alpha 2 chain	This gene encodes the alpha 2 chain of type VIII collagen. This protein is a major component of the basement membrane of the corneal endothelium and forms homo- or heterotrimers with alpha 1 (VIII) type collagens. Defects in this gene are associated with Fuchs endothelial corneal dystrophy and posterior polymorphous corneal dystrophy type 2. Alternative splicing results in multiple transcript var…	GO:0050673 epithelial cell proliferation;GO:0048593 camera-type eye morphogenesis;GO:0048592 eye morphogenesis		Human disease related genes:Nervous system diseases:Eye disease; Predicted secreted proteins; Predicted intracellular proteins; Disease related genes	Golgi apparatus (Uncertain)		(M3005)NABA COLLAGENS; (M198)PID SYNDECAN 1 PATHWAY; (M160)PID AVB3 INTEGRIN PATHWAY	(M5930)HALLMARK EPITHELIAL MESENCHYMAL TRANSITION	0		0	0	0	0	0	0	0	0	0	0	0	0	0	0	0	0	0	0	0	0	0
26502	26502	0	0	1	NARF	protein-coding	nuclear prelamin A recognition factor	Several proteins have been found to be prenylated and methylated at their carboxyl-terminal ends. Prenylation was initially believed to be important only for membrane attachment. However, another role for prenylation appears to be its importance in protein-protein interactions. The only nuclear proteins known to be prenylated in mammalian cells are prelamin A- and B-type lamins. Prelamin A is far…			Predicted intracellular proteins	Nucleoplasm (Supported); Additional: Nucleoli			(M5945)HALLMARK HEME METABOLISM	0		0	0	0	0	0	0	0	0	0	0	0	0	0	0	0	0	0	0	0	0	0
9975	9975	0	0	1	NR1D2	protein-coding	nuclear receptor subfamily 1 group D member 2	This gene encodes a member of the nuclear hormone receptor family, specifically the NR1 subfamily of receptors. The encoded protein functions as a transcriptional repressor and may play a role in circadian rhythms and carbohydrate and lipid metabolism. Alternatively spliced transcript variants have been described. [provided by RefSeq, Feb 2009]	GO:2001014 regulation of skeletal muscle cell differentiation;GO:0048512 circadian behavior;GO:0007622 rhythmic behavior		Predicted intracellular proteins; Transcription factors:Zinc-coordinating DNA-binding domains; Nuclear receptors	Nucleoplasm (Approved)	SR-9009; SR-9011		(M5942)HALLMARK UV RESPONSE DN	0		0	0	0	0	0	0	0	0	0	0	0	0	0	0	0	0	0	0	0	0	0
401247	401247	0	0	1	LINC00243	ncRNA	long intergenic non-protein coding RNA 243									0		0	0	0	0	0	0	0	0	0	0	0	0	0	0	0	0	0	0	0	0	0
1267	1267	0	0	1	CNP	protein-coding	2',3'-cyclic nucleotide 3' phosphodiesterase		GO:0009214 cyclic nucleotide catabolic process;GO:0009187 cyclic nucleotide metabolic process;GO:0021762 substantia nigra development		Enzymes; ENZYME proteins:Hydrolases; Predicted intracellular proteins	Plasma membrane (Supported)			(M5911)HALLMARK INTERFERON ALPHA RESPONSE; (M5941)HALLMARK UV RESPONSE UP	0		0	0	0	0	0	0	0	0	0	0	0	0	0	0	0	0	0	0	0	0	0
83723	83723	0	0	1	TLCD3B	protein-coding	TLC domain containing 3B	This gene encodes a transmembrane protein, which may be a likely target of peroxisome proliferator-activated receptor gamma (PPAR-gamma). The product of the orthologous gene in mouse is related to obesity. Alternative splicing results in multiple transcript variants. [provided by RefSeq, Jan 2016]	GO:0046513 ceramide biosynthetic process;GO:0045599 negative regulation of fat cell differentiation;GO:0006672 ceramide metabolic process		Predicted intracellular proteins					0		0	0	0	0	0	0	0	0	0	0	0	0	0	0	0	0	0	0	0	0	0
6531	6531	0	0	1	SLC6A3	protein-coding	solute carrier family 6 member 3	This gene encodes a dopamine transporter which is a member of the sodium- and chloride-dependent neurotransmitter transporter family. The 3' UTR of this gene contains a 40 bp tandem repeat, referred to as a variable number tandem repeat or VNTR, which can be present in 3 to 11 copies. Variation in the number of repeats is associated with idiopathic epilepsy, attention-deficit hyperactivity disord…	GO:0051583 dopamine uptake involved in synaptic transmission;GO:0051934 catecholamine uptake involved in synaptic transmission;GO:0015874 norepinephrine transport		Transporters:Electrochemical Potential-driven transporters; FDA approved drug targets:Small molecule drugs; Disease related genes	Vesicles (Approved)	Amphetamine; Phentermine; Benzatropine; Venlafaxine; Loxapine; Methylphenidate; Meperidine; Imipramine; Duloxetine; Amoxapine; Mazindol; Procaine; Trimipramine; Modafinil; Phenmetrazine; Pseudoephedrine; Benzphetamine; Cocaine; Diethylpropion; Dopamine; Sertraline; Sibutramine; Chlorpheniramine; Diphenylpyraline; Nefazodone; Bupropion; Chloroprocaine; Escitalopram; Aripiprazole; Ephedra sinica ro…	(M275)PID ALPHA SYNUCLEIN PATHWAY	(M5956)HALLMARK KRAS SIGNALING DN	0		0	0	0	0	0	0	0	0	0	0	0	0	0	0	0	0	0	0	0	0	0
81558	81558	0	0	1	FAM117A	protein-coding	family with sequence similarity 117 member A				Predicted intracellular proteins	Nucleoplasm (Approved)				0		0	0	0	0	0	0	0	0	0	0	0	0	0	0	0	0	0	0	0	0	0
51208	51208	0	0	1	CLDN18	protein-coding	claudin 18	This gene encodes a member of the claudin family. Claudins are integral membrane proteins and components of tight junction strands. Tight junction strands serve as a physical barrier to prevent solutes and water from passing freely through the paracellular space between epithelial or endothelial cell sheets, and also play critical roles in maintaining cell polarity and signal transductions. This …	GO:0071847 TNFSF11-mediated signaling pathway;GO:2001205 negative regulation of osteoclast development;GO:2001204 regulation of osteoclast development			Cell Junctions (Approved)			(M5915)HALLMARK APICAL JUNCTION	0		0	0	0	0	0	0	0	0	0	0	0	0	0	0	0	0	0	0	0	0	0
9123	9123	0	0	1	SLC16A3	protein-coding	solute carrier family 16 member 3	Lactic acid and pyruvate transport across plasma membranes is catalyzed by members of the proton-linked monocarboxylate transporter (MCT) family, which has been designated solute carrier family-16. Each MCT appears to have slightly different substrate and inhibitor specificities and transport kinetics, which are related to the metabolic requirements of the tissues in which it is found. The MCTs, …	GO:0035879 plasma membrane lactate transport;GO:0015727 lactate transport;GO:0035873 lactate transmembrane transport		Transporters:Electrochemical Potential-driven transporters	Plasma membrane (Supported); Additional: Nuclear membrane	Pyruvic acid		(M5937)HALLMARK GLYCOLYSIS	0		0	0	0	0	0	0	0	0	0	0	0	0	0	0	0	0	0	0	0	0	0
5787	5787	0	0	1	PTPRB	protein-coding	protein tyrosine phosphatase receptor type B	The protein encoded by this gene is a member of the protein tyrosine phosphatase (PTP) family. PTPs are known to be signaling molecules that regulate a variety of cellular processes including cell growth, differentiation, mitotic cycle, and oncogenic transformation. This PTP contains an extracellular domain, a single transmembrane segment and one intracytoplasmic catalytic domain, thus belongs to…	GO:1990264 peptidyl-tyrosine dephosphorylation involved in inactivation of protein kinase activity;GO:0035335 peptidyl-tyrosine dephosphorylation;GO:0006470 protein dephosphorylation		Enzymes; ENZYME proteins:Hydrolases; Predicted intracellular proteins; Cancer-related genes	Plasma membrane (Approved); Additional: Cell Junctions;Vesicles	{4-[2-BENZYL-3-METHOXY-2-(METHOXYCARBONYL)-3-OXOPROPYL]PHENYL}SULFAMIC ACID; (4-{4-[(TERT-BUTOXYCARBONYL)AMINO]-2,2-BIS(ETHOXYCARBONYL)BUTYL}PHENYL)SULFAMIC ACID; {4-[2,2-BIS(5-METHYL-1,2,4-OXADIAZOL-3-YL)-3-PHENYLPROPYL]PHENYL}SULFAMIC ACID; (4-ETHYLPHENYL)SULFAMIC ACID			0		0	0	0	0	0	0	0	0	0	0	0	0	0	0	0	0	0	0	0	0	0
79400	79400	0	0	1	NOX5	protein-coding	NADPH oxidase 5	This gene is predominantly expressed in the testis and lymphocyte-rich areas of spleen and lymph nodes. It encodes a calcium-dependen NADPH oxidase that generates superoxide, and functions as a calcium-dependent proton channel that may regulate redox-dependent processes in lymphocytes and spermatozoa. Alternatively spliced transcript variants encoding different isoforms have been described for th…	GO:0043012 regulation of fusion of sperm to egg plasma membrane;GO:1903729 regulation of plasma membrane organization;GO:0001935 endothelial cell proliferation		Transporters:Transport Electron Carriers					0		0	0	0	0	0	0	0	0	0	0	0	0	0	0	0	0	0	0	0	0	0
90102	90102	0	0	1	PHLDB2	protein-coding	pleckstrin homology like domain family B member 2		GO:1903690 negative regulation of wound healing, spreading of epidermal cells;GO:0110011 regulation of basement membrane organization;GO:1904259 regulation of basement membrane assembly involved in embryonic body morphogenesis		Predicted intracellular proteins	Cytosol;Plasma membrane (Supported)				0		0	0	0	0	0	0	0	0	0	0	0	0	0	0	0	0	0	0	0	0	0
57462	57462	0	0	1	MYORG	protein-coding	myogenesis regulating glycosidase (putative)		GO:0043568 positive regulation of insulin-like growth factor receptor signaling pathway;GO:0043567 regulation of insulin-like growth factor receptor signaling pathway;GO:0048741 skeletal muscle fiber development		Predicted intracellular proteins; Human disease related genes:Nervous system diseases:Neurodegenerative diseases; Disease related genes	Mitochondria (Approved)				0		0	0	0	0	0	0	0	0	0	0	0	0	0	0	0	0	0	0	0	0	0
80217	80217	0	0	1	CFAP43	protein-coding	cilia and flagella associated protein 43	This gene encodes a member of the cilia- and flagella-associated protein family. [provided by RefSeq, Sep 2016]	GO:0120197 mucociliary clearance;GO:0090660 cerebrospinal fluid circulation;GO:0003356 regulation of cilium beat frequency		Human disease related genes:Congenital malformations:Congenital malformations of the nervous system; Predicted intracellular proteins; Disease related genes; Human disease related genes:Reproductive system diseases:Reproductive system diseases					0		0	0	0	0	0	0	0	0	0	0	0	0	0	0	0	0	0	0	0	0	0
125919	125919	0	0	1	ZNF543	protein-coding	zinc finger protein 543		GO:0006357 regulation of transcription by RNA polymerase II;GO:0006355 regulation of transcription, DNA-templated;GO:1903506 regulation of nucleic acid-templated transcription		Predicted intracellular proteins; Transcription factors:Zinc-coordinating DNA-binding domains	Nucleoplasm (Approved)				0		0	0	0	0	0	0	0	0	0	0	0	0	0	0	0	0	0	0	0	0	0
23336	23336	0	0	1	SYNM	protein-coding	synemin	The protein encoded by this gene is an intermediate filament (IF) family member. IF proteins are cytoskeletal proteins that confer resistance to mechanical stress and are encoded by a dispersed multigene family. This protein has been found to form a linkage between desmin, which is a subunit of the IF network, and the extracellular matrix, and provides an important structural support in muscle. T…	GO:0031443 fast-twitch skeletal muscle fiber contraction;GO:0003010 voluntary skeletal muscle contraction;GO:0014721 twitch skeletal muscle contraction		Predicted intracellular proteins	Intermediate filaments (Supported)				0		0	0	0	0	0	0	0	0	0	0	0	0	0	0	0	0	0	0	0	0	0
286343	286343	0	0	1	LURAP1L	protein-coding	leucine rich adaptor protein 1 like		GO:0043123 positive regulation of I-kappaB kinase/NF-kappaB signaling;GO:0043122 regulation of I-kappaB kinase/NF-kappaB signaling;GO:1902533 positive regulation of intracellular signal transduction		Predicted intracellular proteins	Nucleoli (Approved); Additional: Nucleoplasm				0		0	0	0	0	0	0	0	0	0	0	0	0	0	0	0	0	0	0	0	0	0
9619	9619	0	0	1	ABCG1	protein-coding	ATP binding cassette subfamily G member 1	The protein encoded by this gene is a member of the superfamily of ATP-binding cassette (ABC) transporters. ABC proteins transport various molecules across extra- and intra-cellular membranes. ABC genes are divided into seven distinct subfamilies (ABC1, MDR/TAP, MRP, ALD, OABP, GCN20, White). This protein is a member of the White subfamily. It is involved in macrophage cholesterol and phospholipi…	GO:0071403 cellular response to high density lipoprotein particle stimulus;GO:0034436 glycoprotein transport;GO:0045542 positive regulation of cholesterol biosynthetic process		Transporters:Primary Active Transporters; Predicted intracellular proteins	Golgi apparatus;Vesicles (Supported)	ATP			0		0	0	0	0	1	0	0	0	0	0	0	0	0	0	0	0	0	0	0	0	0
2571	2571	0	0	1	GAD1	protein-coding	glutamate decarboxylase 1	This gene encodes one of several forms of glutamic acid decarboxylase, identified as a major autoantigen in insulin-dependent diabetes. The enzyme encoded is responsible for catalyzing the production of gamma-aminobutyric acid from L-glutamic acid. A pathogenic role for this enzyme has been identified in the human pancreas since it has been identified as an autoantigen and an autoreactive T cell …	GO:0018352 protein-pyridoxal-5-phosphate linkage;GO:0006540 glutamate decarboxylation to succinate;GO:0006538 glutamate catabolic process		Human disease related genes:Nervous system diseases:Other nervous and sensory system diseases; ENZYME proteins:Lyases; Disease related genes; Potential drug targets; Enzymes; Predicted intracellular proteins	Cytosol;Plasma membrane;Vesicles (Approved)	Pyridoxal phosphate; Glutamic acid		(M5951)HALLMARK SPERMATOGENESIS; (M5934)HALLMARK XENOBIOTIC METABOLISM	0		0	0	0	0	0	0	0	0	0	0	0	0	0	0	0	0	0	0	0	0	0
6317	6317	0	0	1	SERPINB3	protein-coding	serpin family B member 3		GO:0038001 paracrine signaling;GO:0035425 autocrine signaling;GO:0043508 negative regulation of JUN kinase activity		Predicted intracellular proteins; Cancer-related genes:Candidate cancer biomarkers	Cytosol (Approved); Additional: Plasma membrane	D-Serine; Dexfosfoserine	(M3468)NABA ECM REGULATORS; (M5885)NABA MATRISOME ASSOCIATED; (M5889)NABA MATRISOME		0		0	0	0	0	0	0	0	0	0	0	0	0	0	0	0	0	0	0	0	0	0
729830	729830	0	0	1	FHIP1A	protein-coding	FHF complex subunit HOOK interacting protein 1A		GO:1905719 protein localization to perinuclear region of cytoplasm;GO:0008104 protein localization;GO:0033036 macromolecule localization		Predicted intracellular proteins	Cytosol (Approved)				0		0	0	0	0	0	0	0	0	0	0	0	0	0	0	0	0	0	0	0	0	0
3021	3021	0	0	1	H3-3B	protein-coding	H3.3 histone B	Histones are basic nuclear proteins that are responsible for the nucleosome structure of the chromosomal fiber in eukaryotes. Two molecules of each of the four core histones (H2A, H2B, H3, and H4) form an octamer, around which approximately 146 bp of DNA is wrapped in repeating units, called nucleosomes. The linker histone, H1, interacts with linker DNA between nucleosomes and functions in the co…	GO:0031508 pericentric heterochromatin assembly;GO:0140462 pericentric heterochromatin organization;GO:1902340 negative regulation of chromosome condensation		Predicted intracellular proteins; Cancer-related genes; Disease related genes	Nucleoplasm (Enhanced)				0		0	0	0	0	0	0	0	0	0	0	0	0	0	0	0	0	0	0	0	0	0
202	202	0	0	1	CRYBG1	protein-coding	crystallin beta-gamma domain containing 1		GO:0008150 biological_process		Predicted intracellular proteins	Cytosol;Microtubules;Nucleoplasm (Approved)			(M5916)HALLMARK APICAL SURFACE	0		0	0	0	0	0	0	0	0	0	0	0	0	0	0	0	0	0	0	0	0	0
4953	4953	0	0	1	ODC1	protein-coding	ornithine decarboxylase 1	This gene encodes the rate-limiting enzyme of the polyamine biosynthesis pathway which catalyzes ornithine to putrescine. The activity level for the enzyme varies in response to growth-promoting stimuli and exhibits a high turnover rate in comparison to other mammalian proteins. Originally localized to both chromosomes 2 and 7, the gene encoding this enzyme has been determined to be located on 2p…	GO:0033387 putrescine biosynthetic process from ornithine;GO:0009446 putrescine biosynthetic process;GO:0009445 putrescine metabolic process		FDA approved drug targets:Small molecule drugs; Human disease related genes:Congenital malformations:Congenital malformations of the nervous system; ENZYME proteins:Lyases; Enzymes; Predicted intracellular proteins	Cytosol;Plasma membrane (Approved)	Pyridoxal phosphate; Spermine; Putrescine; Pyridoxine phosphate; N-Pyridoxyl-Glycine-5-Monophosphate; L-Eflornithine; N(6)-(pyridoxal phosphate)-L-lysine; Geneticin; Eflornithine	(M66)PID MYC ACTIV PATHWAY	(M5935)HALLMARK FATTY ACID METABOLISM; (M5947)HALLMARK IL2 STAT5 SIGNALING; (M5901)HALLMARK G2M CHECKPOINT	0		0	0	0	0	0	0	0	0	0	0	0	0	0	0	0	0	0	0	0	0	0
84002	84002	0	0	1	B3GNT5	protein-coding	UDP-GlcNAc:betaGal beta-1,3-N-acetylglucosaminyltransferase 5	This gene encodes a member of the beta-1,3-N-acetylglucosaminyltransferase family. This enzyme is a type II membrane protein. It exhibits strong activity to transfer GlcNAc to glycolipid substrates and is identified as the most likely candidate for lactotriaosylceramide synthase. This enzyme is essential for the expression of Lewis X epitopes on glycolipids. [provided by RefSeq, Jul 2008]	GO:0016266 O-glycan processing;GO:0009247 glycolipid biosynthetic process;GO:0006493 protein O-linked glycosylation		Enzymes; Predicted intracellular proteins; ENZYME proteins:Transferases	Nucleoli (Approved)				0		0	0	0	0	0	0	0	0	0	0	0	0	0	0	0	0	0	0	0	0	0
283460	283460	0	0	1	HNF1A-AS1	ncRNA	HNF1A antisense RNA 1									0		0	0	0	0	0	0	0	0	0	0	0	0	0	0	0	0	0	0	0	0	0
729288	729288	0	1	0	ZNF286B	pseudo	zinc finger protein 286B (pseudogene)		GO:0006357 regulation of transcription by RNA polymerase II;GO:0006355 regulation of transcription, DNA-templated;GO:1903506 regulation of nucleic acid-templated transcription							0		0	0	0	0	0	0	0	0	0	0	0	0	0	0	0	0	0	0	0	0	1
8940	8940	0	0	1	TOP3B	protein-coding	DNA topoisomerase III beta	This gene encodes a DNA topoisomerase, an enzyme that controls and alters the topologic states of DNA during transcription. This enzyme catalyzes the transient breaking and rejoining of a single strand of DNA which allows the strands to pass through one another, thus relaxing the supercoils and altering the topology of DNA. The enzyme interacts with DNA helicase SGS1 and plays a role in DNA recom…	GO:0006265 DNA topological change;GO:0007059 chromosome segregation;GO:0071103 DNA conformation change		Enzymes; ENZYME proteins:Isomerase; Predicted intracellular proteins	Nucleoplasm (Approved)				1	hsa03440	0	0	0	0	0	0	0	0	0	0	0	0	0	0	0	0	0	0	0	0	0
23178	23178	0	0	1	PASK	protein-coding	PAS domain containing serine/threonine kinase	This gene encodes a member of the serine/threonine kinase family that contains two PAS domains. Expression of this gene is regulated by glucose, and the encoded protein plays a role in the regulation of insulin gene expression. Downregulation of this gene may play a role in type 2 diabetes. Alternatively spliced transcript variants encoding multiple isoforms have been observed for this gene. [pro…	GO:0045719 negative regulation of glycogen biosynthetic process;GO:0070092 regulation of glucagon secretion;GO:0070874 negative regulation of glycogen metabolic process	CAMK Ser/Thr protein kinase family	Enzymes; Kinases:CAMK Ser/Thr protein kinases; Predicted intracellular proteins; ENZYME proteins:Transferases	Cytosol (Supported)				0		0	0	0	0	0	0	0	0	0	0	0	0	0	0	0	0	0	0	0	0	0
148523	148523	0	0	1	CIART	protein-coding	circadian associated repressor of transcription		GO:0045475 locomotor rhythm;GO:0048512 circadian behavior;GO:0007622 rhythmic behavior		Predicted intracellular proteins	Nucleoplasm (Approved)				0		0	0	0	0	0	0	0	0	0	0	0	0	0	0	0	0	0	0	0	0	0
151295	151295	0	0	1	SLC23A3	protein-coding	solute carrier family 23 member 3		GO:0055085 transmembrane transport;GO:0006810 transport;GO:0051234 establishment of localization		Transporters:Electrochemical Potential-driven transporters	Nucleoplasm (Approved); Additional: Cell Junctions				0		0	0	0	0	0	0	0	0	0	0	0	0	0	0	0	0	0	0	0	0	0
80150	80150	0	0	1	ASRGL1	protein-coding	asparaginase and isoaspartyl peptidase 1		GO:0006530 asparagine catabolic process;GO:0033345 asparagine catabolic process via L-aspartate;GO:0006528 asparagine metabolic process		Enzymes; ENZYME proteins:Hydrolases; Predicted intracellular proteins	Microtubules (Approved); Additional: Cytokinetic bridge;Nucleoplasm	Aspartic acid; Asparagine			0		0	0	0	0	0	0	0	0	0	0	0	0	0	0	0	0	0	0	0	0	0
3991	3991	0	0	1	LIPE	protein-coding	lipase E, hormone sensitive type	The protein encoded by this gene has a long and a short form, generated by use of alternative translational start codons. The long form is expressed in steroidogenic tissues such as testis, where it converts cholesteryl esters to free cholesterol for steroid hormone production. The short form is expressed in adipose tissue, among others, where it hydrolyzes stored triglycerides to free fatty acid…	GO:0046340 diacylglycerol catabolic process;GO:0019433 triglyceride catabolic process;GO:0046485 ether lipid metabolic process		ENZYME proteins:Hydrolases; Disease related genes; Potential drug targets; Enzymes; Predicted intracellular proteins; Human disease related genes:Congenital disorders of metabolism:Other congenital disorders of metabolism	Cytosol (Supported)			(M5948)HALLMARK BILE ACID METABOLISM; (M5905)HALLMARK ADIPOGENESIS	0		0	0	0	0	0	0	0	0	0	0	0	1	0	0	1	0	0	1	0	0	0
8676	8676	0	0	1	STX11	protein-coding	syntaxin 11	This gene encodes a member of the syntaxin family. Syntaxins have been implicated in the targeting and fusion of intracellular transport vesicles. This family member may regulate protein transport among late endosomes and the trans-Golgi network. Mutations in this gene have been associated with familial hemophagocytic lymphohistiocytosis. [provided by RefSeq, Jul 2008]	GO:0031629 synaptic vesicle fusion to presynaptic active zone membrane;GO:0099500 vesicle fusion to plasma membrane;GO:0048499 synaptic vesicle membrane organization		Human disease related genes:Immune system diseases:Primary immunodeficiency; Predicted intracellular proteins; Disease related genes					0		0	0	0	0	0	0	0	0	0	0	0	0	0	0	0	0	0	0	0	0	0
92595	92595	0	1	0	ZNF764	protein-coding	zinc finger protein 764		GO:0000122 negative regulation of transcription by RNA polymerase II;GO:0045892 negative regulation of transcription, DNA-templated;GO:1903507 negative regulation of nucleic acid-templated transcription		Predicted intracellular proteins; Transcription factors:Zinc-coordinating DNA-binding domains	Cytosol (Approved)				0		0	0	0	0	0	0	0	0	0	0	0	0	0	0	0	0	0	0	0	0	1
83541	83541	0	0	1	FAM110A	protein-coding	family with sequence similarity 110 member A				Predicted intracellular proteins	Nucleoplasm;Vesicles (Uncertain); Additional: Cytosol				0		0	0	0	0	0	0	0	0	0	0	0	0	0	0	0	0	0	0	0	0	0
286006	286006	0	0	1	LSMEM1	protein-coding	leucine rich single-pass membrane protein 1					Cytosol (Supported); Additional: Vesicles				0		0	0	0	0	0	0	0	0	0	0	0	0	0	0	0	0	0	0	0	0	0
10634	10634	0	0	1	GAS2L1	protein-coding	growth arrest specific 2 like 1	This gene encodes a member of the growth arrest-specific 2 protein family. This protein binds components of the cytoskeleton and may be involved in mediating interactions between microtubules and microfilaments. This protein localizes to the proximal end of mature centrioles and links centrosomes to both microtubules and actin. Alternate splicing results in multiple transcript variants. A pseudog…	GO:1904825 protein localization to microtubule plus-end;GO:1905725 protein localization to microtubule end;GO:0035372 protein localization to microtubule		Predicted intracellular proteins	Plasma membrane (Approved); Additional: Cell Junctions				0		0	0	0	0	0	0	0	0	0	0	0	0	0	0	0	0	0	0	0	0	0
56925	56925	0	0	1	LXN	protein-coding	latexin	This gene encodes the only known protein inhibitor of zinc-dependent metallocarboxypeptidases. The encoded protein, latexin, downregulates the population size of hematopoietic stem cells. This protein is found to be downregulated in cancer cells because of promoter hypermethylation. [provided by RefSeq, Jul 2020]	GO:0050965 detection of temperature stimulus involved in sensory perception of pain;GO:0050961 detection of temperature stimulus involved in sensory perception;GO:0016048 detection of temperature stimulus		Predicted intracellular proteins	Cytosol;Nucleoplasm (Approved)			(M5891)HALLMARK HYPOXIA	0		0	0	0	0	0	0	0	0	0	0	0	0	0	0	0	0	0	0	0	0	0
10715	10715	0	0	1	CERS1	protein-coding	ceramide synthase 1	This gene encodes a ceramide synthase enzyme, which catalyzes the synthesis of ceramide, the hydrophobic moiety of sphingolipids. The encoded enzyme synthesizes 18-carbon (C18) ceramide in brain neurons. Elevated expression of this gene may be associated with increased longevity, while decreased expression of this gene may be associated with myoclonus epilepsy with dementia in human patients. Thi…	GO:0036146 cellular response to mycotoxin;GO:0072721 cellular response to dithiothreitol;GO:0072720 response to dithiothreitol		Human disease related genes:Nervous system diseases:Epilepsy; Disease related genes	Endoplasmic reticulum (Approved)				0		0	0	0	0	0	0	0	0	0	0	0	0	0	0	0	0	0	0	0	0	0
10481	10481	0	0	1	HOXB13	protein-coding	homeobox B13	This gene encodes a transcription factor that belongs to the homeobox gene family. Genes of this family are highly conserved among vertebrates and essential for vertebrate embryonic development. This gene has been implicated to play a role in fetal skin development and cutaneous regeneration. In mice, a similar gene was shown to exhibit temporal and spatial colinearity in the main body axis of th…	GO:0060743 epithelial cell maturation involved in prostate gland development;GO:0060526 prostate glandular acinus morphogenesis;GO:0060527 prostate epithelial cord arborization involved in prostate glandular acinus morphogenesis		Transcription factors:Helix-turn-helix domains; Predicted intracellular proteins; Disease related genes	Nucleoplasm (Enhanced)		(M151)PID AR TF PATHWAY		0		0	0	0	0	0	0	0	0	0	0	0	0	0	0	0	0	0	0	0	0	0
23046	23046	0	0	1	KIF21B	protein-coding	kinesin family member 21B	This gene encodes a member of the kinesin superfamily. Kinesins are ATP-dependent microtubule-based motor proteins that are involved in the intracellular transport of membranous organelles. Single nucleotide polymorphisms in this gene are associated with inflammatory bowel disease and multiple sclerosis. Alternatively spliced transcript variants encoding multiple isoforms have been observed for t…	GO:0007018 microtubule-based movement;GO:0007017 microtubule-based process;GO:0006928 movement of cell or subcellular component		Predicted intracellular proteins	Plasma membrane (Approved); Additional: Cytosol;Mitotic spindle				0		0	0	0	0	0	0	0	0	0	0	0	0	0	0	0	0	0	0	0	0	0
65055	65055	0	0	1	REEP1	protein-coding	receptor accessory protein 1	This gene encodes a mitochondrial protein that functions to enhance the cell surface expression of odorant receptors. Mutations in this gene cause spastic paraplegia autosomal dominant type 31, a neurodegenerative disorder. Alternative splicing results in multiple transcript variants. [provided by RefSeq, Sep 2009]	GO:0071786 endoplasmic reticulum tubular network organization;GO:0051205 protein insertion into membrane;GO:0007029 endoplasmic reticulum organization		Human disease related genes:Nervous system diseases:Neurodegenerative diseases; Disease related genes; Human disease related genes:Nervous system diseases:Other nervous and sensory system diseases				(M5906)HALLMARK ESTROGEN RESPONSE EARLY; (M5909)HALLMARK MYOGENESIS	0		0	0	0	0	0	0	0	0	0	0	0	0	0	0	0	0	0	0	0	0	0
5341	5341	0	0	1	PLEK	protein-coding	pleckstrin		GO:0010920 negative regulation of inositol phosphate biosynthetic process;GO:0010924 regulation of inositol-polyphosphate 5-phosphatase activity;GO:0010925 positive regulation of inositol-polyphosphate 5-phosphatase activity		Predicted intracellular proteins	Nucleoli (Approved)			(M5946)HALLMARK COAGULATION; (M5890)HALLMARK TNFA SIGNALING VIA NFKB; (M5921)HALLMARK COMPLEMENT	0		0	0	0	0	0	0	0	0	0	0	0	0	0	0	0	0	0	0	0	0	0
2239	2239	0	1	0	GPC4	protein-coding	glypican 4	Cell surface heparan sulfate proteoglycans are composed of a membrane-associated protein core substituted with a variable number of heparan sulfate chains. Members of the glypican-related integral membrane proteoglycan family (GRIPS) contain a core protein anchored to the cytoplasmic membrane via a glycosyl phosphatidylinositol linkage. These proteins may play a role in the control of cell divisi…	GO:0098696 regulation of neurotransmitter receptor localization to postsynaptic specialization membrane;GO:1902683 regulation of receptor localization to synapse;GO:1902473 regulation of protein localization to synapse		Human disease related genes:Congenital malformations:Congenital malformations of the nervous system; Disease related genes	Plasma membrane (Approved); Additional: Nucleoplasm		(M5880)NABA ECM AFFILIATED; (M5885)NABA MATRISOME ASSOCIATED; (M5889)NABA MATRISOME	(M5891)HALLMARK HYPOXIA; (M5937)HALLMARK GLYCOLYSIS	0		0	0	0	0	0	0	0	0	0	0	0	0	0	0	0	0	0	0	0	0	1
3263	3263	0	0	1	HPX	protein-coding	hemopexin	This gene encodes a plasma glycoprotein that binds heme with high affinity. The encoded protein is an acute phase protein that transports heme from the plasma to the liver and may be involved in protecting cells from oxidative stress. [provided by RefSeq, Apr 2009]	GO:0060332 positive regulation of response to interferon-gamma;GO:0060335 positive regulation of interferon-gamma-mediated signaling pathway;GO:0002925 positive regulation of humoral immune response mediated by circulating immunoglobulin		Predicted secreted proteins; Candidate cardiovascular disease genes		Zinc chloride; Zinc sulfate, unspecified form	(M5880)NABA ECM AFFILIATED; (M5885)NABA MATRISOME ASSOCIATED; (M5889)NABA MATRISOME		0		0	0	0	0	0	0	0	0	0	0	0	0	0	0	0	0	0	0	0	0	0
7804	7804	0	0	1	LRP8	protein-coding	LDL receptor related protein 8	This gene encodes a member of the low density lipoprotein receptor (LDLR) family. Low density lipoprotein receptors are cell surface proteins that play roles in both signal transduction and receptor-mediated endocytosis of specific ligands for lysosomal degradation. The encoded protein plays a critical role in the migration of neurons during development by mediating Reelin signaling, and also fun…	GO:0021541 ammon gyrus development;GO:0038026 reelin-mediated signaling pathway;GO:0021819 layer formation in cerebral cortex		Predicted secreted proteins; Predicted intracellular proteins; Disease related genes			(M69)PID REELIN PATHWAY; (M163)PID LIS1 PATHWAY		0		0	0	0	0	0	0	0	0	0	0	0	0	0	0	0	0	0	0	0	0	0
2771	2771	0	0	1	GNAI2	protein-coding	G protein subunit alpha i2	The protein encoded by this gene is an alpha subunit of guanine nucleotide binding proteins (G proteins). The encoded protein contains the guanine nucleotide binding site and is involved in the hormonal regulation of adenylate cyclase. Several transcript variants encoding different isoforms have been found for this gene. [provided by RefSeq, Sep 2013]	GO:1903614 negative regulation of protein tyrosine phosphatase activity;GO:0140192 regulation of adenylate cyclase-activating adrenergic receptor signaling pathway involved in heart process;GO:0140199 negative regulation of adenylate cyclase-activating adrenergic receptor signaling pathway involved in heart process		Human disease related genes:Cancers:Cancers of endocrine organs; Predicted intracellular proteins; Human disease related genes:Cardiovascular diseases:Cardiac diseases	Cytosol (Supported); Additional: Nucleoplasm;Plasma membrane		(M64)PID S1P S1P4 PATHWAY; (M103)PID S1P S1P1 PATHWAY; (M155)PID S1P META PATHWAY	(M5915)HALLMARK APICAL JUNCTION; (M5921)HALLMARK COMPLEMENT	0		0	0	0	0	1	0	0	0	0	1	0	1	0	1	0	1	0	1	0	0	0
79156	79156	0	0	1	PLEKHF1	protein-coding	pleckstrin homology and FYVE domain containing 1		GO:2001244 positive regulation of intrinsic apoptotic signaling pathway;GO:0007032 endosome organization;GO:2001235 positive regulation of apoptotic signaling pathway		Predicted intracellular proteins					0		0	0	0	0	0	0	0	0	0	0	0	0	0	0	0	0	0	0	0	0	0
3638	3638	0	0	1	INSIG1	protein-coding	insulin induced gene 1	This gene encodes an endoplasmic reticulum membrane protein that regulates cholesterol metabolism, lipogenesis, and glucose homeostasis. The encoded protein has six transmembrane helices which contain an effector protein binding site. It binds the sterol-sensing domains of sterol regulatory element-binding protein (SREBP) cleavage-activating protein (SCAP) and 3-hydroxy-3-methylglutaryl-coenzyme …	GO:1901303 negative regulation of cargo loading into COPII-coated vesicle;GO:0036316 SREBP-SCAP complex retention in endoplasmic reticulum;GO:1901301 regulation of cargo loading into COPII-coated vesicle		Transporters	Vesicles (Uncertain)			(M5908)HALLMARK ANDROGEN RESPONSE; (M5942)HALLMARK UV RESPONSE DN; (M5915)HALLMARK APICAL JUNCTION	0		0	0	0	0	0	0	0	0	0	0	0	0	0	0	0	0	0	0	0	0	0
51276	51276	0	0	1	ZNF571	protein-coding	zinc finger protein 571		GO:0006357 regulation of transcription by RNA polymerase II;GO:0006355 regulation of transcription, DNA-templated;GO:1903506 regulation of nucleic acid-templated transcription		Predicted intracellular proteins; Transcription factors:Zinc-coordinating DNA-binding domains	Nucleoli;Nucleoplasm (Approved); Additional: Plasma membrane				0		0	0	0	0	0	0	0	0	0	0	0	0	0	0	0	0	0	0	0	0	0
145270	145270	0	0	1	PRIMA1	protein-coding	proline rich membrane anchor 1	The product of this gene functions to organize acetylcholinesterase (AChE) into tetramers, and to anchor AChE at neural cell membranes. [provided by RefSeq, Nov 2008]	GO:0042135 neurotransmitter catabolic process;GO:0042133 neurotransmitter metabolic process;GO:0001505 regulation of neurotransmitter levels			Plasma membrane (Approved); Additional: Cytosol;Nucleoli				0		0	0	0	0	0	0	0	0	0	0	0	0	0	0	0	0	0	0	0	0	0
219527	219527	0	0	1	LRRC55	protein-coding	leucine rich repeat containing 55		GO:1903818 positive regulation of voltage-gated potassium channel activity;GO:1901018 positive regulation of potassium ion transmembrane transporter activity;GO:1901381 positive regulation of potassium ion transmembrane transport		Transporters:Accessory Factors Involved in Transport					0		0	0	0	0	0	0	0	0	0	0	0	0	0	0	0	0	0	0	0	0	0
339751	339751	0	0	1	MAP3K20-AS1	ncRNA	MAP3K20 antisense RNA 1									0		0	0	0	0	0	0	0	0	0	0	0	0	0	0	0	0	0	0	0	0	0
25819	25819	0	0	1	NOCT	protein-coding	nocturnin	The protein encoded by this gene is highly similar to Nocturnin, a gene identified as a circadian clock regulated gene in Xenopus laevis. This protein and Nocturnin protein share similarity with the C-terminal domain of a yeast transcription factor, carbon catabolite repression 4 (CCR4). The mRNA abundance of a similar gene in mouse has been shown to exhibit circadian rhythmicity, which suggests …	GO:0000290 deadenylation-dependent decapping of nuclear-transcribed mRNA;GO:0110156 methylguanosine-cap decapping;GO:0033962 P-body assembly		Predicted intracellular proteins	Nuclear bodies (Supported); Additional: Cytosol;Nucleoplasm			(M5891)HALLMARK HYPOXIA	0		0	0	0	0	0	0	0	0	0	0	0	0	0	0	0	0	0	0	0	0	0
163859	163859	0	0	1	SDE2	protein-coding	SDE2 telomere maintenance homolog		GO:0031571 mitotic G1 DNA damage checkpoint signaling;GO:0044819 mitotic G1/S transition checkpoint signaling;GO:0044773 mitotic DNA damage checkpoint signaling		Predicted intracellular proteins	Nuclear speckles (Supported); Additional: Cytosol;Golgi apparatus;Plasma membrane				0		0	0	0	0	0	0	0	0	0	0	0	0	0	0	0	0	0	0	0	0	0
947	947	0	0	1	CD34	protein-coding	CD34 molecule	The protein encoded by this gene may play a role in the attachment of stem cells to the bone marrow extracellular matrix or to stromal cells. This single-pass membrane protein is highly glycosylated and phosphorylated by protein kinase C. Two transcript variants encoding different isoforms have been found for this gene. [provided by RefSeq, Aug 2011]	GO:0071971 extracellular exosome assembly;GO:1900035 negative regulation of cellular response to heat;GO:0035759 mesangial cell-matrix adhesion		CD markers	Cell Junctions;Plasma membrane (Approved); Additional: Nucleoplasm		(M195)PID CMYB PATHWAY	(M5915)HALLMARK APICAL JUNCTION	0		0	0	0	0	0	0	0	0	0	0	0	0	0	0	0	0	0	0	0	0	0
9837	9837	0	1	0	GINS1	protein-coding	GINS complex subunit 1	The yeast heterotetrameric GINS complex is made up of Sld5 (GINS4; MIM 610611), Psf1, Psf2 (GINS2; MIM 610609), and Psf3 (GINS3; MIM 610610). The formation of the GINS complex is essential for the initiation of DNA replication in yeast and Xenopus egg extracts (Ueno et al., 2005 [PubMed 16287864]).[supplied by OMIM, Mar 2008]	GO:1902296 DNA strand elongation involved in cell cycle DNA replication;GO:1902319 DNA strand elongation involved in nuclear cell cycle DNA replication;GO:1902983 DNA strand elongation involved in mitotic DNA replication		Predicted intracellular proteins; Disease related genes	Nucleoplasm (Approved)			(M5925)HALLMARK E2F TARGETS	0		0	0	0	0	0	0	0	0	0	0	0	0	0	0	0	0	0	0	0	0	1
163589	163589	0	0	1	TDRD5	protein-coding	tudor domain containing 5		GO:0007314 oocyte anterior/posterior axis specification;GO:0007315 pole plasm assembly;GO:0008358 maternal determination of anterior/posterior axis, embryo		Predicted intracellular proteins					0		0	0	0	0	0	0	0	0	0	0	0	0	0	0	0	0	0	0	0	0	0
1080	1080	0	0	1	CFTR	protein-coding	CF transmembrane conductance regulator	This gene encodes a member of the ATP-binding cassette (ABC) transporter superfamily. The encoded protein functions as a chloride channel, making it unique among members of this protein family, and controls ion and water secretion and absorption in epithelial tissues. Channel activation is mediated by cycles of regulatory domain phosphorylation, ATP-binding by the nucleotide-binding domains, and …	GO:1902161 positive regulation of cyclic nucleotide-gated ion channel activity;GO:1902159 regulation of cyclic nucleotide-gated ion channel activity;GO:1902941 regulation of voltage-gated chloride channel activity		Human disease related genes:Congenital disorders of metabolism:Congenital disorders of ion transport and metabolism; FDA approved drug targets:Small molecule drugs; Cancer-related genes:Candidate cancer biomarkers; Human disease related genes:Digestive system diseases:Pancreas diseases; Human disease related genes:Congenital malformations:Congenital malformations of genital organs; Disease relate…		ATP; Bumetanide; Glyburide; Ibuprofen; Colforsin; Phosphoaminophosphonic Acid-Adenylate Ester; Dexfosfoserine; Crofelemer; Lonidamine; Ivacaftor; Dexibuprofen; Lumacaftor; Tezacaftor; Elexacaftor		(M5951)HALLMARK SPERMATOGENESIS	0		0	0	0	0	0	0	0	0	0	0	0	1	0	0	1	0	0	0	0	0	0
65078	65078	0	0	1	RTN4R	protein-coding	reticulon 4 receptor	This gene encodes the receptor for reticulon 4, oligodendrocyte myelin glycoprotein and myelin-associated glycoprotein. This receptor mediates axonal growth inhibition and may play a role in regulating axonal regeneration and plasticity in the adult central nervous system. [provided by RefSeq, Jul 2008]	GO:0023041 neuronal signal transduction;GO:0022038 corpus callosum development;GO:0048681 negative regulation of axon regeneration		Human disease related genes:Other diseases:Mental and behavioural disorders; Disease related genes	Focal adhesion sites;Plasma membrane (Supported); Additional: Actin filaments		(M153)PID P75 NTR PATHWAY		0		0	0	0	0	0	0	0	0	0	0	0	0	0	0	0	0	0	0	0	0	0
399959	399959	0	0	1	MIR100HG	ncRNA	mir-100-let-7a-2-mir-125b-1 cluster host gene	This gene produces long non-coding RNAs that act as regulators of cell proliferation. Alternative promoter usage and splicing results in multiple transcript variants. Some transcript variants may promote growth, while others may act to negatively regulate cell division. [provided by RefSeq, May 2016]								0		0	0	0	0	0	0	0	0	0	0	0	0	0	0	0	0	0	0	0	0	0
3595	3595	0	0	1	IL12RB2	protein-coding	interleukin 12 receptor subunit beta 2	The protein encoded by this gene is a type I transmembrane protein identified as a subunit of the interleukin 12 receptor complex. The coexpression of this and IL12RB1 proteins was shown to lead to the formation of high-affinity IL12 binding sites and reconstitution of IL12 dependent signaling. The expression of this gene is up-regulated by interferon gamma in Th1 cells, and plays a role in Th1 c…	GO:0032729 positive regulation of interferon-gamma production;GO:0032649 regulation of interferon-gamma production;GO:0018108 peptidyl-tyrosine phosphorylation		Human disease related genes:Skin diseases:Skin and soft tissue diseases; Predicted intracellular proteins; Human disease related genes:Immune system diseases:Allergies and autoimmune diseases	Plasma membrane (Approved)		(M36)PID IL27 PATHWAY; (M54)PID IL12 2PATHWAY	(M5951)HALLMARK SPERMATOGENESIS	0		0	0	0	0	0	1	0	0	0	1	0	0	0	0	0	0	0	0	0	0	0
30813	30813	0	0	1	VSX1	protein-coding	visual system homeobox 1	The protein encoded by this gene contains a paired-like homeodomain and binds to the core of the locus control region of the red/green visual pigment gene cluster. The encoded protein may regulate expression of the cone opsin genes early in development. Mutations in this gene can cause posterior polymorphous corneal dystrophy and keratoconus. Alternatively spliced transcript variants encoding dif…	GO:0060040 retinal bipolar neuron differentiation;GO:1905962 glutamatergic neuron differentiation;GO:0042551 neuron maturation		Human disease related genes:Nervous system diseases:Eye disease; Predicted intracellular proteins; Disease related genes; Transcription factors:Helix-turn-helix domains	Nucleoli (Approved)				0		0	0	0	0	0	0	0	0	0	0	0	0	0	0	0	0	0	0	0	0	0
3476	3476	0	0	1	IGBP1	protein-coding	immunoglobulin binding protein 1	The proliferation and differentiation of B cells is dependent upon a B-cell antigen receptor (BCR) complex. Binding of antigens to specific B-cell receptors results in a tyrosine phosphorylation reaction through the BCR complex and leads to multiple signal transduction pathways. [provided by RefSeq, Jul 2008]	GO:0032873 negative regulation of stress-activated MAPK cascade;GO:0070303 negative regulation of stress-activated protein kinase signaling cascade;GO:0060632 regulation of microtubule-based movement		Human disease related genes:Congenital malformations:Other congenital malformations; Predicted intracellular proteins; Disease related genes	Cytosol (Approved)				0		0	0	0	0	0	0	0	0	0	0	0	0	0	0	0	0	0	0	0	0	0
643641	643641	0	1	0	ZNF862	protein-coding	zinc finger protein 862		GO:0006355 regulation of transcription, DNA-templated;GO:1903506 regulation of nucleic acid-templated transcription;GO:2001141 regulation of RNA biosynthetic process		Predicted intracellular proteins	Mitochondria (Approved)				0		0	0	0	0	0	0	0	0	0	0	0	0	0	0	0	0	0	0	0	0	1
283358	283358	0	0	1	B4GALNT3	protein-coding	beta-1,4-N-acetyl-galactosaminyltransferase 3	B4GALNT3 transfers N-acetylgalactosamine (GalNAc) onto glucosyl residues to form N,N-prime-diacetyllactosediamine (LacdiNAc, or LDN), a unique terminal structure of cell surface N-glycans (Ikehara et al., 2006 [PubMed 16728562]).[supplied by OMIM, Aug 2008]			Enzymes; Predicted intracellular proteins; ENZYME proteins:Transferases	Golgi apparatus (Supported); Additional: Vesicles				0		0	0	0	0	0	0	0	0	0	0	0	0	0	0	0	0	0	0	0	0	0
155370	155370	0	0	1	SBDSP1	pseudo	SBDS pseudogene 1									0		0	0	0	0	0	0	0	0	0	0	0	0	0	0	0	0	0	0	0	0	0
340061	340061	0	0	1	STING1	protein-coding	stimulator of interferon response cGAMP interactor 1	This gene encodes a five transmembrane protein that functions as a major regulator of the innate immune response to viral and bacterial infections. The encoded protein is a pattern recognition receptor that detects cytosolic nucleic acids and transmits signals that activate type I interferon responses. The encoded protein has also been shown to play a role in apoptotic signaling by associating wi…	GO:0061709 reticulophagy;GO:0071360 cellular response to exogenous dsRNA;GO:0060340 positive regulation of type I interferon-mediated signaling pathway		Predicted intracellular proteins; Disease related genes; Human disease related genes:Immune system diseases:Other immune system diseases	Cytosol (Supported); Additional: Nucleoplasm				0		0	0	0	0	0	0	0	0	0	0	0	0	0	0	0	0	0	0	0	0	0
113157	113157	0	0	1	RPLP0P2	pseudo	ribosomal protein lateral stalk subunit P0 pseudogene 2									0		0	0	0	0	0	0	0	0	0	0	0	0	0	0	0	0	0	0	0	0	0
4047	4047	0	0	1	LSS	protein-coding	lanosterol synthase	The protein encoded by this gene catalyzes the conversion of (S)-2,3 oxidosqualene to lanosterol. The encoded protein is a member of the terpene cyclase/mutase family and catalyzes the first step in the biosynthesis of cholesterol, steroid hormones, and vitamin D. Alternative splicing results in multiple transcript variants encoding different isoforms.[provided by RefSeq, Feb 2009]	GO:0016104 triterpenoid biosynthetic process;GO:0006722 triterpenoid metabolic process;GO:0016114 terpenoid biosynthetic process		Human disease related genes:Skin diseases:Skin and soft tissue diseases; Human disease related genes:Nervous system diseases:Eye disease; Disease related genes; Potential drug targets; Enzymes; ENZYME proteins:Isomerase; Predicted intracellular proteins		R048-8071; Lanosterol		(M5892)HALLMARK CHOLESTEROL HOMEOSTASIS	0		0	0	0	0	0	0	0	0	0	0	1	0	0	0	0	0	0	0	0	0	0
168090	168090	0	0	1	C6orf118	protein-coding	chromosome 6 open reading frame 118				Predicted intracellular proteins	Mitochondria (Uncertain)				0		0	0	0	0	0	0	0	0	0	0	0	0	0	0	0	0	0	0	0	0	0
1047	1047	0	0	1	CLGN	protein-coding	calmegin	Calmegin is a testis-specific endoplasmic reticulum chaperone protein. CLGN may play a role in spermatogeneisis and infertility. [provided by RefSeq, Jul 2008]	GO:0007339 binding of sperm to zona pellucida;GO:0035036 sperm-egg recognition;GO:0009988 cell-cell recognition		Predicted intracellular proteins	Endoplasmic reticulum (Supported)			(M5951)HALLMARK SPERMATOGENESIS	0		0	0	0	0	0	0	0	0	0	0	0	0	0	0	0	0	0	0	0	0	0
4900	4900	0	0	1	NRGN	protein-coding	neurogranin	Neurogranin (NRGN) is the human homolog of the neuron-specific rat RC3/neurogranin gene. This gene encodes a postsynaptic protein kinase substrate that binds calmodulin in the absence of calcium. The NRGN gene contains four exons and three introns. The exons 1 and 2 encode the protein and exons 3 and 4 contain untranslated sequences. It is suggested that the NRGN is a direct target for thyroid ho…	GO:0099170 postsynaptic modulation of chemical synaptic transmission;GO:1900273 positive regulation of long-term synaptic potentiation;GO:1900271 regulation of long-term synaptic potentiation		Predicted intracellular proteins					0		0	0	0	0	0	0	0	0	0	0	0	0	0	0	0	0	0	0	0	0	0
2821	2821	0	0	1	GPI	protein-coding	glucose-6-phosphate isomerase	This gene encodes a member of the glucose phosphate isomerase protein family. The encoded protein has been identified as a moonlighting protein based on its ability to perform mechanistically distinct functions. In the cytoplasm, the gene product functions as a glycolytic enzyme (glucose-6-phosphate isomerase) that interconverts glucose-6-phosphate and fructose-6-phosphate. Extracellularly, the e…	GO:0035902 response to immobilization stress;GO:0051156 glucose 6-phosphate metabolic process;GO:0035994 response to muscle stretch		Cancer-related genes:Candidate cancer biomarkers; Human disease related genes:Cardiovascular diseases:Hematologic diseases; Predicted secreted proteins; Disease related genes; Potential drug targets; Enzymes; ENZYME proteins:Isomerase; Predicted intracellular proteins	Cytosol;Plasma membrane (Supported); Additional: Nucleoplasm	alpha-D-glucose 6-phosphate; 6-phospho-D-gluconic acid; 5-phospho-D-arabinohydroxamic acid; D-glucitol 6-phosphate; 5-Phosphoarabinonic Acid; Glucose-6-Phosphate; D-erythrose 4-phosphate; Fructose-6-phosphate; Copper; Artenimol		(M5891)HALLMARK HYPOXIA; (M5924)HALLMARK MTORC1 SIGNALING; (M5936)HALLMARK OXIDATIVE PHOSPHORYLATION	0		0	0	0	0	0	0	0	0	0	0	0	0	0	0	0	0	0	0	0	0	0
6721	6721	0	0	1	SREBF2	protein-coding	sterol regulatory element binding transcription factor 2	This gene encodes a member of the a ubiquitously expressed transcription factor that controls cholesterol homeostasis by regulating transcription of sterol-regulated genes. The encoded protein contains a basic helix-loop-helix-leucine zipper (bHLH-Zip) domain and binds the sterol regulatory element 1 motif. Alternate splicing results in multiple transcript variants. [provided by RefSeq, Jul 2013]	GO:0010886 positive regulation of cholesterol storage;GO:0071499 cellular response to laminar fluid shear stress;GO:0032933 SREBP signaling pathway		Transcription factors:Basic domains; Predicted intracellular proteins	Nucleoplasm;Vesicles (Supported); Additional: Endoplasmic reticulum		(M7997)SA CASPASE CASCADE	(M5892)HALLMARK CHOLESTEROL HOMEOSTASIS	0		0	0	0	0	0	0	0	0	0	0	0	0	0	0	0	0	0	0	0	0	0
8542	8542	0	0	1	APOL1	protein-coding	apolipoprotein L1	This gene encodes a secreted high density lipoprotein which binds to apolipoprotein A-I. Apolipoprotein A-I is a relatively abundant plasma protein and is the major apoprotein of HDL. It is involved in the formation of most cholesteryl esters in plasma and also promotes efflux of cholesterol from cells. This apolipoprotein L family member may play a role in lipid exchange and transport throughout…	GO:0051838 cytolysis by host of symbiont cells;GO:0051873 killing by host of symbiont cells;GO:1902476 chloride transmembrane transport		Candidate cardiovascular disease genes; Predicted secreted proteins; Disease related genes; Potential drug targets; Human disease related genes:Urinary system diseases:Kidney diseases; Transporters:Transporter channels and pores		Zinc; Zinc acetate; Zinc chloride; Zinc sulfate, unspecified form			0		0	0	0	0	0	0	0	0	0	0	0	0	0	0	0	0	0	0	0	0	0
84101	84101	0	0	1	USP44	protein-coding	ubiquitin specific peptidase 44	The protein encoded by this gene is a protease that functions as a deubiquitinating enzyme. The encoded protein is thought to help regulate the spindle assembly checkpoint by preventing early anaphase onset. This protein specifically deubiquitinates CDC20, which stabilizes the anaphase promoting complex/cyclosome. [provided by RefSeq, Dec 2016]	GO:1904667 negative regulation of ubiquitin protein ligase activity;GO:0090231 regulation of spindle checkpoint;GO:0090266 regulation of mitotic cell cycle spindle assembly checkpoint		Enzymes; ENZYME proteins:Hydrolases; Predicted intracellular proteins; Peptidases:Cysteine-type peptidases	Microtubules;Nucleoli fibrillar center (Approved)				0		0	0	0	0	0	0	0	0	0	0	0	0	0	0	0	0	0	0	0	0	0
348938	348938	0	0	1	NIPAL4	protein-coding	NIPA like domain containing 4	This gene likely encodes a membrane receptor. Mutations in this gene have been associated with autosomal recessive congenital ichthyosis. [provided by RefSeq, Feb 2010]	GO:1903830 magnesium ion transmembrane transport;GO:0015693 magnesium ion transport;GO:0098662 inorganic cation transmembrane transport		Human disease related genes:Congenital malformations:Congenital malformations of skin; Transporters:Electrochemical Potential-driven transporters; Disease related genes; Potential drug targets					0		0	0	0	0	0	0	0	0	0	0	0	0	0	0	0	0	0	0	0	0	0
8519	8519	0	0	1	IFITM1	protein-coding	interferon induced transmembrane protein 1	Interferon-induced transmembrane (IFITM) proteins are a family of interferon induced antiviral proteins. The family contains five members, including IFITM1, IFITM2 and IFITM3 that belong to the CD225 superfamily. The protein encoded by this gene restricts cellular entry by diverse viral pathogens, such as influenza A virus, Ebola virus and Sars-CoV-2. [provided by RefSeq, Nov 2021]	GO:0060337 type I interferon signaling pathway;GO:0035455 response to interferon-alpha;GO:0071357 cellular response to type I interferon		Transporters:Accessory Factors Involved in Transport; CD markers	Golgi apparatus (Uncertain); Additional: Cytosol;Plasma membrane			(M5911)HALLMARK INTERFERON ALPHA RESPONSE; (M5932)HALLMARK INFLAMMATORY RESPONSE	0		0	0	0	0	0	0	0	0	0	0	0	0	0	0	0	0	0	0	0	0	0
10608	10608	0	0	1	MXD4	protein-coding	MAX dimerization protein 4	This gene is a member of the MAD gene family . The MAD genes encode basic helix-loop-helix-leucine zipper proteins that heterodimerize with MAX protein, forming a transcriptional repression complex. The MAD proteins compete for MAX binding with MYC, which heterodimerizes with MAX forming a transcriptional activation complex. Studies in rodents suggest that the MAD genes are tumor suppressors and …	GO:0000122 negative regulation of transcription by RNA polymerase II;GO:0045892 negative regulation of transcription, DNA-templated;GO:1903507 negative regulation of nucleic acid-templated transcription		Transcription factors:Basic domains; Predicted intracellular proteins	Cytosol (Supported)		(M254)PID MYC REPRESS PATHWAY	(M5939)HALLMARK P53 PATHWAY	0		0	0	0	0	0	0	0	0	0	0	0	0	0	0	0	0	0	0	0	0	0
55076	55076	0	1	0	TMEM45A	protein-coding	transmembrane protein 45A					Endoplasmic reticulum (Approved); Additional: Vesicles			(M5891)HALLMARK HYPOXIA	0		0	0	0	0	0	0	0	0	0	0	0	0	0	0	0	0	0	0	0	0	1
51435	51435	0	0	1	SCARA3	protein-coding	scavenger receptor class A member 3	This gene encodes a macrophage scavenger receptor-like protein. This protein has been shown to deplete reactive oxygen species, and thus play an important role in protecting cells from oxidative stress. The expression of this gene is induced by oxidative stress. Alternatively spliced transcript variants encoding distinct isoforms have been described. [provided by RefSeq, Jul 2008]	GO:0009650 UV protection;GO:0009411 response to UV;GO:0009416 response to light stimulus			Endoplasmic reticulum (Supported)				0		0	0	0	0	0	0	0	0	0	0	0	0	0	0	0	0	0	0	0	0	0
4324	4324	0	0	1	MMP15	protein-coding	matrix metallopeptidase 15	This gene encodes a member of the peptidase M10 family and membrane-type subfamily of matrix metalloproteinases (MMPs). Proteins in this family are involved in the breakdown of extracellular matrix in normal physiological processes, such as embryonic development, reproduction, and tissue remodeling, as well as in disease processes, such as arthritis and metastasis. Members of this subfamily conta…	GO:0030574 collagen catabolic process;GO:0035987 endodermal cell differentiation;GO:0022617 extracellular matrix disassembly		Enzymes; Predicted intracellular proteins; Peptidases:Metallopeptidases; Cancer-related genes:Candidate cancer biomarkers	Cytosol;Plasma membrane (Approved); Additional: Nucleoplasm	Marimastat	(M3468)NABA ECM REGULATORS; (M5885)NABA MATRISOME ASSOCIATED; (M5889)NABA MATRISOME	(M5946)HALLMARK COAGULATION; (M5921)HALLMARK COMPLEMENT	0		0	0	0	0	0	0	0	0	0	0	0	0	0	0	0	1	0	0	0	0	0
116931	116931	0	0	1	MED12L	protein-coding	mediator complex subunit 12L	The protein encoded by this gene is part of the Mediator complex, which is involved in transcriptional coactivation of nearly all RNA polymerase II-dependent genes. The Mediator complex links gene-specific transcriptional activators with the basal transcription machinery. [provided by RefSeq, May 2010]	GO:0045893 positive regulation of transcription, DNA-templated;GO:1903508 positive regulation of nucleic acid-templated transcription;GO:1902680 positive regulation of RNA biosynthetic process		Predicted intracellular proteins; Disease related genes	Nucleoli (Approved)				0		0	0	0	0	0	0	0	0	0	0	0	0	0	0	0	0	0	0	0	0	0
157753	157753	0	0	1	TMEM74	protein-coding	transmembrane protein 74		GO:0016236 macroautophagy;GO:0006914 autophagy;GO:0061919 process utilizing autophagic mechanism		Transporters:Accessory Factors Involved in Transport	Cytosol;Golgi apparatus (Approved)				0		0	0	0	0	0	0	0	0	0	0	0	0	0	0	0	0	0	0	0	0	0
653712	653712	0	0	1	LOC653712	pseudo	intraflagellar transport 122 homolog (Chlamydomonas) pseudogene									0		0	0	0	0	0	0	0	0	0	0	0	0	0	0	0	0	0	0	0	0	0
7111	7111	0	0	1	TMOD1	protein-coding	tropomodulin 1	This gene encodes a member of the tropomodulin family. The encoded protein is an actin-capping protein that regulates tropomyosin by binding to its N-terminus, inhibiting depolymerization and elongation of the pointed end of actin filaments and thereby influencing the structure of the erythrocyte membrane skeleton. Multiple transcript variants encoding the same protein have been found for this ge…	GO:0051694 pointed-end actin filament capping;GO:0070307 lens fiber cell development;GO:0070306 lens fiber cell differentiation		Predicted intracellular proteins					0		0	0	0	0	0	0	0	0	0	0	0	0	0	0	0	0	0	0	0	0	0
220134	220134	0	1	0	SKA1	protein-coding	spindle and kinetochore associated complex subunit 1		GO:0031110 regulation of microtubule polymerization or depolymerization;GO:0070507 regulation of microtubule cytoskeleton organization;GO:0032886 regulation of microtubule-based process		Predicted intracellular proteins	Microtubules (Approved)				0		0	0	0	0	0	0	0	0	0	0	0	0	0	0	0	0	0	0	0	0	1
25876	25876	0	1	0	SPEF1	protein-coding	sperm flagellar 1		GO:1904158 axonemal central apparatus assembly;GO:2000095 regulation of Wnt signaling pathway, planar cell polarity pathway;GO:0046847 filopodium assembly		Predicted intracellular proteins					0		0	0	0	0	0	0	0	0	0	0	0	0	0	0	0	0	0	0	0	0	1
9215	9215	0	0	1	LARGE1	protein-coding	LARGE xylosyl- and glucuronyltransferase 1	This gene encodes a member of the N-acetylglucosaminyltransferase gene family. It encodes a glycosyltransferase which participates in glycosylation of alpha-dystroglycan, and may carry out the synthesis of glycoprotein and glycosphingolipid sugar chains. It may also be involved in the addition of a repeated disaccharide unit. The protein encoded by this gene is the glycotransferase that adds the …	GO:0035269 protein O-linked mannosylation;GO:0006044 N-acetylglucosamine metabolic process;GO:0046716 muscle cell cellular homeostasis		Human disease related genes:Congenital disorders of metabolism:Congenital disorders of glycan/glycoprotein metabolism; Predicted intracellular proteins; Disease related genes				(M5891)HALLMARK HYPOXIA; (M5907)HALLMARK ESTROGEN RESPONSE LATE; (M5909)HALLMARK MYOGENESIS	0		0	0	0	0	0	0	0	0	0	0	0	0	0	0	0	0	0	0	0	0	0
9495	9495	0	0	1	AKAP5	protein-coding	A-kinase anchoring protein 5	The A-kinase anchor proteins (AKAPs) are a group of structurally diverse proteins, which have the common function of binding to the regulatory subunit of protein kinase A (PKA) and confining the holoenzyme to discrete locations within the cell. This gene encodes a member of the AKAP family. The encoded protein binds to the RII-beta regulatory subunit of PKA, and also to protein kinase C and the p…	GO:1905751 positive regulation of endosome to plasma membrane protein transport;GO:1905749 regulation of endosome to plasma membrane protein transport;GO:2001137 positive regulation of endocytic recycling		Transporters:Accessory Factors Involved in Transport; Predicted intracellular proteins	Nucleoplasm (Approved)		(M235)PID TCR CALCIUM PATHWAY; (M113)PID NFAT 3PATHWAY		0		0	0	0	0	0	0	0	0	0	0	0	0	0	0	0	0	0	0	0	0	0
92749	92749	0	0	1	DRC1	protein-coding	dynein regulatory complex subunit 1	This gene encodes a central component of the nexin-dynein complex (N-DRC), which regulates the assembly of ciliary dynein. Mutations in this gene can cause ciliary dyskinesia. [provided by RefSeq, Aug 2015]	GO:0070286 axonemal dynein complex assembly;GO:0003352 regulation of cilium movement;GO:0060632 regulation of microtubule-based movement		Predicted intracellular proteins; Human disease related genes:Respiratory diseases:Tracheobronchial diseases; Disease related genes				(M5947)HALLMARK IL2 STAT5 SIGNALING	0		0	0	0	0	0	0	0	0	0	0	0	0	0	0	0	0	0	0	0	0	0
2894	2894	0	0	1	GRID1	protein-coding	glutamate ionotropic receptor delta type subunit 1	This gene encodes a subunit of glutamate receptor channels. These channels mediate most of the fast excitatory synaptic transmission in the central nervous system and play key roles in synaptic plasticity.[provided by RefSeq, Jan 2009]	GO:0035235 ionotropic glutamate receptor signaling pathway;GO:0035249 synaptic transmission, glutamatergic;GO:0007215 glutamate receptor signaling pathway							0		0	0	0	0	0	0	0	0	0	0	0	0	0	0	0	0	0	0	0	0	0
9615	9615	0	0	1	GDA	protein-coding	guanine deaminase	This gene encodes an enzyme responsible for the hydrolytic deamination of guanine. Studies in rat ortholog suggest this gene plays a role in microtubule assembly. Multiple transcript variants encoding different isoforms have been found for this gene. [provided by RefSeq, Nov 2011]	GO:0006147 guanine catabolic process;GO:0006161 deoxyguanosine catabolic process;GO:0042453 deoxyguanosine metabolic process		Enzymes; ENZYME proteins:Hydrolases; Predicted intracellular proteins	Nucleoplasm (Approved)			(M5946)HALLMARK COAGULATION	0		0	0	0	0	0	0	0	0	0	0	0	0	0	0	0	0	0	0	0	0	0
56923	56923	0	0	1	NMUR2	protein-coding	neuromedin U receptor 2	This gene encodes a protein from the G-protein coupled receptor 1 family. This protein is a receptor for neuromedin U, which is a neuropeptide that is widely distributed in the gut and central nervous system. This receptor plays an important role in the regulation of food intake and body weight. [provided by RefSeq, Jul 2008]	GO:0043006 activation of phospholipase A2 activity by calcium-mediated signaling;GO:0032431 activation of phospholipase A2 activity;GO:0002023 reduction of food intake in response to dietary excess		G-protein coupled receptors:GPCRs excl olfactory receptors	Plasma membrane (Supported)				0		0	0	0	0	0	0	0	0	0	0	0	0	0	0	0	0	0	0	0	0	0
5979	5979	0	0	1	RET	protein-coding	ret proto-oncogene	This gene encodes a transmembrane receptor and member of the tyrosine protein kinase family of proteins. Binding of ligands such as GDNF (glial cell-line derived neurotrophic factor) and other related proteins to the encoded receptor stimulates receptor dimerization and activation of downstream signaling pathways that play a role in cell differentiation, growth, migration and survival. The encode…	GO:0007497 posterior midgut development;GO:0072216 positive regulation of metanephros development;GO:0072298 regulation of metanephric glomerulus development	Tyr protein kinase family	FDA approved drug targets:Small molecule drugs; Cancer-related genes:Candidate cancer biomarkers; Human disease related genes:Nervous system diseases:Other nervous and sensory system diseases; Human disease related genes:Cancers:Cancers of endocrine organs; Human disease related genes:Congenital malformations:Congenital malformations of the digestive system; Kinases:Tyr protein kinases; Disease r…	Cytosol;Golgi apparatus (Approved); Additional: Plasma membrane	Sorafenib; 1-Ter-Butyl-3-P-Tolyl-1h-Pyrazolo[3,4-D]Pyrimidin-4-Ylamine; Vandetanib; Cabozantinib; Regorafenib; Ponatinib; Lenvatinib; Fostamatinib; Amuvatinib; Selpercatinib	(M82)PID RET PATHWAY; (M142)PID AJDISS 2PATHWAY	(M5941)HALLMARK UV RESPONSE UP; (M5906)HALLMARK ESTROGEN RESPONSE EARLY; (M5907)HALLMARK ESTROGEN RESPONSE LATE	0		0	0	0	0	0	0	0	0	0	1	0	0	0	0	0	0	0	0	0	0	0
149420	149420	0	0	1	PDIK1L	protein-coding	PDLIM1 interacting kinase 1 like		GO:0051321 meiotic cell cycle;GO:0006468 protein phosphorylation;GO:0016310 phosphorylation	Other	Enzymes; Kinases; Predicted intracellular proteins; ENZYME proteins:Transferases	Nucleoplasm (Supported)				0		0	0	0	0	0	0	0	0	0	0	0	0	0	0	0	0	0	0	0	0	0
5950	5950	0	0	1	RBP4	protein-coding	retinol binding protein 4	This protein belongs to the lipocalin family and is the specific carrier for retinol (vitamin A alcohol) in the blood. It delivers retinol from the liver stores to the peripheral tissues. In plasma, the RBP-retinol complex interacts with transthyretin which prevents its loss by filtration through the kidney glomeruli. A deficiency of vitamin A blocks secretion of the binding protein posttranslati…	GO:0034633 retinol transport;GO:0048807 female genitalia morphogenesis;GO:0046864 isoprenoid transport		Human disease related genes:Congenital malformations:Congenital malformations of eye; Cancer-related genes:Candidate cancer biomarkers; Predicted secreted proteins; Disease related genes; Predicted intracellular proteins		Tretinoin		(M5934)HALLMARK XENOBIOTIC METABOLISM; (M5953)HALLMARK KRAS SIGNALING UP	0		0	0	0	0	0	0	0	0	0	0	0	0	0	0	0	0	0	0	0	0	0
63827	63827	0	0	1	BCAN	protein-coding	brevican	This gene encodes a member of the lectican family of chondroitin sulfate proteoglycans that is specifically expressed in the central nervous system. This protein is developmentally regulated and may function in the formation of the brain extracellular matrix. This protein is highly expressed in gliomas and may promote the growth and cell motility of brain tumor cells. Alternate splicing results i…	GO:0060074 synapse maturation;GO:0021766 hippocampus development;GO:0021761 limbic system development		Predicted secreted proteins			(M5882)NABA PROTEOGLYCANS; (M5884)NABA CORE MATRISOME; (M5889)NABA MATRISOME	(M5891)HALLMARK HYPOXIA	0		0	0	0	0	0	0	0	0	0	0	0	0	0	0	0	0	0	0	0	0	0
352954	352954	0	0	1	CASTOR3	pseudo	CASTOR family member 3		GO:1903576 response to L-arginine;GO:1903577 cellular response to L-arginine;GO:1904262 negative regulation of TORC1 signaling							0		0	0	0	0	0	0	0	0	0	0	0	0	0	0	0	0	0	0	0	0	0
9394	9394	0	0	1	HS6ST1	protein-coding	heparan sulfate 6-O-sulfotransferase 1	The protein encoded by this gene is a member of the heparan sulfate biosynthetic enzyme family. Heparan sulfate biosynthetic enzymes are key components in generating a myriad of distinct heparan sulfate fine structures that carry out multiple biological activities. This enzyme is a type II integral membrane protein and is responsible for 6-O-sulfation of heparan sulfate. This enzyme does not shar…	GO:0015015 heparan sulfate proteoglycan biosynthetic process, enzymatic modification;GO:0060716 labyrinthine layer blood vessel development;GO:0015012 heparan sulfate proteoglycan biosynthetic process		Human disease related genes:Endocrine and metabolic diseases:Hypothalamus and pituitary gland diseases; Predicted intracellular proteins; Disease related genes	Nucleoplasm (Approved)				0		0	0	0	0	0	0	0	0	0	0	0	0	0	0	0	0	0	0	0	0	0
874	874	0	0	1	CBR3	protein-coding	carbonyl reductase 3	Carbonyl reductase 3 catalyzes the reduction of a large number of biologically and pharmacologically active carbonyl compounds to their corresponding alcohols. The enzyme is classified as a monomeric NADPH-dependent oxidoreductase. CBR3 contains three exons spanning 11.2 kilobases and is closely linked to another carbonyl reductase gene - CBR1. [provided by RefSeq, Jul 2008]	GO:0006805 xenobiotic metabolic process;GO:0071466 cellular response to xenobiotic stimulus;GO:0050890 cognition		Enzymes; Predicted intracellular proteins; ENZYME proteins:Oxidoreductases	Cytosol;Nucleoplasm (Supported)			(M5935)HALLMARK FATTY ACID METABOLISM	0		0	0	0	0	0	0	0	0	0	0	0	0	0	0	0	0	0	0	0	0	0
29904	29904	0	0	1	EEF2K	protein-coding	eukaryotic elongation factor 2 kinase	This gene encodes a highly conserved protein kinase in the calmodulin-mediated signaling pathway that links activation of cell surface receptors to cell division. This kinase is involved in the regulation of protein synthesis. It phosphorylates eukaryotic elongation factor 2 (EEF2) and thus inhibits the EEF2 function. The activity of this kinase is increased in many cancers and may be a valid tar…	GO:0071454 cellular response to anoxia;GO:1990637 response to prolactin;GO:0034059 response to anoxia	Atypical: Alpha-type protein kinase family	Enzymes; Predicted intracellular proteins; Kinases:Atypical kinases; ENZYME proteins:Transferases	Nucleoplasm (Approved)		(M209)PID P38 GAMMA DELTA PATHWAY; (M121)PID MTOR 4PATHWAY		0		0	0	0	0	0	0	0	0	0	0	0	0	0	0	1	0	0	0	0	0	0
55472	55472	0	1	0	RBM12B-AS1	ncRNA	RBM12B antisense RNA 1									0		0	0	0	0	0	0	0	0	0	0	0	0	0	0	0	0	0	0	0	0	1
10144	10144	0	1	0	FAM13A	protein-coding	family with sequence similarity 13 member A		GO:0051056 regulation of small GTPase mediated signal transduction;GO:1902531 regulation of intracellular signal transduction;GO:0050790 regulation of catalytic activity		Predicted intracellular proteins	Cell Junctions;Cytosol (Approved); Additional: Nucleoli				0		0	0	0	0	0	0	0	0	0	0	0	0	0	0	0	0	0	0	0	0	1
3171	3171	0	0	1	FOXA3	protein-coding	forkhead box A3	This gene encodes a member of the forkhead class of DNA-binding proteins. These hepatocyte nuclear factors are transcriptional activators for liver-specific transcripts such as albumin and transthyretin, and they also interact with chromatin. Similar family members in mice have roles in the regulation of metabolism and in the differentiation of the pancreas and liver. The crystal structure of a s…	GO:0061484 hematopoietic stem cell homeostasis;GO:0001678 cellular glucose homeostasis;GO:0009267 cellular response to starvation		Transcription factors:Helix-turn-helix domains; Predicted intracellular proteins	Nucleoplasm (Approved)		(M285)PID HNF3A PATHWAY; (M106)PID HNF3B PATHWAY		0		0	0	0	0	0	0	0	0	0	0	0	0	0	0	0	0	0	0	0	0	0
7272	7272	0	1	0	TTK	protein-coding	TTK protein kinase	This gene encodes a dual specificity protein kinase with the ability to phosphorylate tyrosine, serine and threonine. Associated with cell proliferation, this protein is essential for chromosome alignment at the centromere during mitosis and is required for centrosome duplication. It has been found to be a critical mitotic checkpoint protein for accurate segregation of chromosomes during mitosis.…	GO:0033316 meiotic spindle assembly checkpoint signaling;GO:1903096 protein localization to meiotic spindle midzone;GO:1905359 protein localization to meiotic spindle	Other	Enzymes; Kinases; Predicted intracellular proteins; ENZYME proteins:Transferases	Cytosol;Nucleoli (Approved)	Pyrazolanthrone; Fostamatinib; BOS172722		(M5951)HALLMARK SPERMATOGENESIS; (M5893)HALLMARK MITOTIC SPINDLE; (M5901)HALLMARK G2M CHECKPOINT	1	hsa04110	1	0	0	0	0	0	0	0	0	0	0	0	0	0	0	0	0	0	0	0	1
928	928	0	0	1	CD9	protein-coding	CD9 molecule	This gene encodes a member of the transmembrane 4 superfamily, also known as the tetraspanin family. Tetraspanins are cell surface glycoproteins with four transmembrane domains that form multimeric complexes with other cell surface proteins. The encoded protein functions in many cellular processes including differentiation, adhesion, and signal transduction, and expression of this gene plays a cr…	GO:0014905 myoblast fusion involved in skeletal muscle regeneration;GO:0030913 paranodal junction assembly;GO:0014908 myotube differentiation involved in skeletal muscle regeneration		Transporters:Accessory Factors Involved in Transport; CD markers; Cancer-related genes:Candidate cancer biomarkers	Plasma membrane (Supported)	C31G	(M239)PID A6B1 A6B4 INTEGRIN PATHWAY	(M5892)HALLMARK CHOLESTEROL HOMEOSTASIS; (M5897)HALLMARK IL6 JAK STAT3 SIGNALING; (M5946)HALLMARK COAGULATION	0		0	0	0	0	0	0	0	0	0	0	0	0	0	0	0	0	0	0	0	0	0
56098	56098	0	0	1	PCDHGC4	protein-coding	protocadherin gamma subfamily C, 4	This gene is a member of the protocadherin gamma gene cluster, one of three related clusters tandemly linked on chromosome five. These gene clusters have an immunoglobulin-like organization, suggesting that a novel mechanism may be involved in their regulation and expression. The gamma gene cluster includes 22 genes divided into 3 subfamilies. Subfamily A contains 12 genes, subfamily B contains 7…	GO:0043524 negative regulation of neuron apoptotic process;GO:0007156 homophilic cell adhesion via plasma membrane adhesion molecules;GO:0043523 regulation of neuron apoptotic process		Predicted intracellular proteins	Plasma membrane;Vesicles (Uncertain); Additional: Cytosol;Nucleoplasm				0		0	0	0	0	0	0	0	0	0	0	0	0	0	0	0	0	0	0	0	0	0
10814	10814	0	0	1	CPLX2	protein-coding	complexin 2	Proteins encoded by the complexin/synaphin gene family are cytosolic proteins that function in synaptic vesicle exocytosis. These proteins bind syntaxin, part of the SNAP receptor. The protein product of this gene binds to the SNAP receptor complex and disrupts it, allowing transmitter release. Two transcript variants encoding the same protein have been found for this gene. [provided by RefSeq, J…	GO:0031915 positive regulation of synaptic plasticity;GO:0031630 regulation of synaptic vesicle fusion to presynaptic active zone membrane;GO:1901632 regulation of synaptic vesicle membrane organization		Predicted intracellular proteins	Vesicles (Uncertain)				0		0	0	0	0	0	0	0	0	0	0	0	0	0	0	0	0	0	0	0	0	0
53616	53616	0	0	1	ADAM22	protein-coding	ADAM metallopeptidase domain 22	This gene encodes a member of the ADAM (a disintegrin and metalloprotease domain) family. Members of this family are membrane-anchored proteins structurally related to snake venom disintegrins, and have been implicated in a variety of biological processes involving cell-cell and cell-matrix interactions, including fertilization, muscle development, and neurogenesis. Unlike other members of the AD…	GO:0007162 negative regulation of cell adhesion;GO:0030155 regulation of cell adhesion;GO:0007155 cell adhesion		Human disease related genes:Nervous system diseases:Epilepsy; Predicted intracellular proteins; Disease related genes	Cell Junctions (Approved)		(M3468)NABA ECM REGULATORS; (M5885)NABA MATRISOME ASSOCIATED; (M5889)NABA MATRISOME		0		0	0	0	0	0	0	0	0	0	0	0	0	0	0	0	0	0	0	0	0	0
203076	203076	0	0	1	C8orf74	protein-coding	chromosome 8 open reading frame 74				Predicted intracellular proteins	Nucleoplasm (Uncertain)				0		0	0	0	0	0	0	0	0	0	0	0	0	0	0	0	0	0	0	0	0	0
2710	2710	0	0	1	GK	protein-coding	glycerol kinase	The protein encoded by this gene belongs to the FGGY kinase family. This protein is a key enzyme in the regulation of glycerol uptake and metabolism. It catalyzes the phosphorylation of glycerol by ATP, yielding ADP and glycerol-3-phosphate. Mutations in this gene are associated with glycerol kinase deficiency (GKD). Alternatively spliced transcript variants encoding different isoforms have been …	GO:0046167 glycerol-3-phosphate biosynthetic process;GO:0019563 glycerol catabolic process;GO:0019405 alditol catabolic process		Human disease related genes:Congenital disorders of metabolism:Congenital disorders of lipid/glycolipid metabolism; Disease related genes; Potential drug targets; Enzymes; Predicted intracellular proteins; ENZYME proteins:Transferases					0		0	0	0	0	0	0	0	0	0	0	0	0	0	0	0	0	0	0	0	0	0
6373	6373	0	0	1	CXCL11	protein-coding	C-X-C motif chemokine ligand 11	Chemokines are a group of small (approximately 8 to 14 kD), mostly basic, structurally related molecules that regulate cell trafficking of various types of leukocytes through interactions with a subset of 7-transmembrane, G protein-coupled receptors. Chemokines also play fundamental roles in the development, homeostasis, and function of the immune system, and they have effects on cells of the cen…	GO:0010818 T cell chemotaxis;GO:0072678 T cell migration;GO:0051281 positive regulation of release of sequestered calcium ion into cytosol		Predicted secreted proteins; Human disease related genes:Immune system diseases:Allergies and autoimmune diseases			(M222)PID CXCR3 PATHWAY; (M5883)NABA SECRETED FACTORS; (M5885)NABA MATRISOME ASSOCIATED	(M5897)HALLMARK IL6 JAK STAT3 SIGNALING; (M5911)HALLMARK INTERFERON ALPHA RESPONSE; (M5890)HALLMARK TNFA SIGNALING VIA NFKB	0		0	0	0	0	0	1	0	0	0	0	0	0	0	0	0	0	0	0	0	0	0
116442	116442	0	0	1	RAB39B	protein-coding	RAB39B, member RAS oncogene family	This gene encodes a member of the Rab family of proteins. Rab proteins are small GTPases that are involved in vesicular trafficking. Mutations in this gene are associated with X-linked cognitive disability. [provided by RefSeq, Aug 2013]	GO:0032482 Rab protein signal transduction;GO:0007265 Ras protein signal transduction;GO:0007264 small GTPase mediated signal transduction		Predicted intracellular proteins; Human disease related genes:Other diseases:Mental and behavioural disorders; Disease related genes					0		0	0	0	0	0	0	0	0	0	0	0	0	0	0	0	0	0	0	0	0	0
55769	55769	0	0	1	ZNF83	protein-coding	zinc finger protein 83		GO:0006357 regulation of transcription by RNA polymerase II;GO:0006355 regulation of transcription, DNA-templated;GO:1903506 regulation of nucleic acid-templated transcription		Predicted intracellular proteins; Transcription factors:Zinc-coordinating DNA-binding domains	Nucleoplasm (Approved)				0		0	0	0	0	0	0	0	0	0	0	0	0	0	0	0	0	0	0	0	0	0
140687	140687	0	1	0	GCNT7	protein-coding	glucosaminyl (N-acetyl) transferase family member 7		GO:0006486 protein glycosylation;GO:0043413 macromolecule glycosylation;GO:0070085 glycosylation		Predicted intracellular proteins	Nuclear bodies;Vesicles (Approved); Additional: Cytosol				0		0	0	0	0	0	0	0	0	0	0	0	0	0	0	0	0	0	0	0	0	1
154467	154467	0	0	1	CCDC167	protein-coding	coiled-coil domain containing 167					Cytosol (Approved)				0		0	0	0	0	0	0	0	0	0	0	0	0	0	0	0	0	0	0	0	0	0
8764	8764	0	1	0	TNFRSF14	protein-coding	TNF receptor superfamily member 14	This gene encodes a member of the TNF (tumor necrosis factor) receptor superfamily. The encoded protein functions in signal transduction pathways that activate inflammatory and inhibitory T-cell immune response. It binds herpes simplex virus (HSV) viral envelope glycoprotein D (gD), mediating its entry into cells. Alternative splicing results in multiple transcript variants. [provided by RefSeq, …	GO:1905675 negative regulation of adaptive immune memory response;GO:1905674 regulation of adaptive immune memory response;GO:0046642 negative regulation of alpha-beta T cell proliferation		Cancer-related genes:Mutated cancer genes; CD markers; Cancer-related genes:Candidate cancer biomarkers; Human disease related genes:Cancers:Cancers of haematopoietic and lymphoid tissues; Predicted intracellular proteins					0		0	0	0	0	0	1	0	0	0	0	0	0	0	0	0	0	0	0	0	0	1
55026	55026	0	0	1	TMEM255A	protein-coding	transmembrane protein 255A		GO:0009617 response to bacterium;GO:0051707 response to other organism;GO:0043207 response to external biotic stimulus		Transporters	Nuclear bodies;Nucleoplasm (Uncertain)				0		0	0	0	0	0	0	0	0	0	0	0	0	0	0	0	0	0	0	0	0	0
84823	84823	0	0	1	LMNB2	protein-coding	lamin B2	This gene encodes a B type nuclear lamin. The nuclear lamina consists of a two-dimensional matrix of proteins located next to the inner nuclear membrane. The lamin family of proteins make up the matrix and are highly conserved in evolution. During mitosis, the lamina matrix is reversibly disassembled as the lamin proteins are phosphorylated. Lamin proteins are thought to be involved in nuclear st…	GO:0008150 biological_process		Human disease related genes:Nervous system diseases:Epilepsy; Predicted intracellular proteins; Disease related genes; Human disease related genes:Congenital disorders of metabolism:Other congenital disorders of metabolism	Nuclear membrane (Supported)		(M220)PID CASPASE PATHWAY		0		0	0	0	0	0	0	0	0	0	0	0	0	0	0	0	0	0	0	0	0	0
9518	9518	0	0	1	GDF15	protein-coding	growth differentiation factor 15	This gene encodes a secreted ligand of the TGF-beta (transforming growth factor-beta) superfamily of proteins. Ligands of this family bind various TGF-beta receptors leading to recruitment and activation of SMAD family transcription factors that regulate gene expression. The encoded preproprotein is proteolytically processed to generate each subunit of the disulfide-linked homodimer. The protein …	GO:0060400 negative regulation of growth hormone receptor signaling pathway;GO:0060398 regulation of growth hormone receptor signaling pathway;GO:0002023 reduction of food intake in response to dietary excess		Predicted secreted proteins; Predicted intracellular proteins; Disease related genes; Cancer-related genes:Candidate cancer biomarkers	Golgi apparatus (Enhanced)		(M256)PID TAP63 PATHWAY; (M19)PID P73PATHWAY; (M145)PID P53 DOWNSTREAM PATHWAY		0		0	0	0	0	0	1	0	0	0	0	0	0	0	0	0	0	0	0	0	0	0
23743	23743	0	0	1	BHMT2	protein-coding	betaine--homocysteine S-methyltransferase 2	Homocysteine is a sulfur-containing amino acid that plays a crucial role in methylation reactions. Transfer of the methyl group from betaine to homocysteine creates methionine, which donates the methyl group to methylate DNA, proteins, lipids, and other intracellular metabolites. The protein encoded by this gene is one of two methyl transferases that can catalyze the transfer of the methyl group …	GO:0033477 S-methylmethionine metabolic process;GO:0043102 amino acid salvage;GO:0071265 L-methionine biosynthetic process		Enzymes; Predicted intracellular proteins; Cancer-related genes:Mutated cancer genes; ENZYME proteins:Transferases		Methionine			0		0	0	0	0	0	0	0	0	0	0	0	0	0	0	0	0	0	0	0	0	0
3835	3835	0	1	0	KIF22	protein-coding	kinesin family member 22	The protein encoded by this gene is a member of the kinesin-like protein family. The family members are microtubule-dependent molecular motors that transport organelles within cells and move chromosomes during cell division. The C-terminal half of this protein has been shown to bind DNA. Studies with the Xenopus homolog suggests its essential role in metaphase chromosome alignment and maintenance…	GO:0007062 sister chromatid cohesion;GO:0007080 mitotic metaphase plate congression;GO:0051310 metaphase plate congression		Human disease related genes:Congenital malformations:Congenital malformations of the musculoskeletal system; Predicted intracellular proteins; Disease related genes	Nuclear speckles (Supported)			(M5893)HALLMARK MITOTIC SPINDLE; (M5901)HALLMARK G2M CHECKPOINT; (M5925)HALLMARK E2F TARGETS	0		1	0	0	0	0	0	0	0	0	0	0	0	0	0	0	0	0	0	0	0	1
4793	4793	0	0	1	NFKBIB	protein-coding	NFKB inhibitor beta	The protein encoded by this gene belongs to the NF-kappa-B inhibitor family, which inhibit NF-kappa-B by complexing with, and trapping it in the cytoplasm. Phosphorylation of serine residues on these proteins by kinases marks them for destruction via the ubiquitination pathway, thereby allowing activation of the NF-kappa-B, which translocates to the nucleus to function as a transcription factor. …	GO:0007253 cytoplasmic sequestering of NF-kappaB;GO:0042994 cytoplasmic sequestering of transcription factor;GO:0051220 cytoplasmic sequestering of protein		Transcription factors:Immunoglobulin fold; Predicted intracellular proteins	Nucleoplasm (Approved); Additional: Cytosol		(M12705)SIG CD40PATHWAYMAP; (M10)PID BCR 5PATHWAY	(M5923)HALLMARK PI3K AKT MTOR SIGNALING; (M5924)HALLMARK MTORC1 SIGNALING	0		0	0	0	0	1	0	0	0	0	0	0	0	0	0	0	0	0	0	0	0	0
197187	197187	0	0	1	SNAI3-AS1	ncRNA	SNAI3 antisense RNA 1									0		0	0	0	0	0	0	0	0	0	0	0	0	0	0	0	0	0	0	0	0	0
6338	6338	0	0	1	SCNN1B	protein-coding	sodium channel epithelial 1 subunit beta	Nonvoltage-gated, amiloride-sensitive, sodium channels control fluid and electrolyte transport across epithelia in many organs. These channels are heteromeric complexes consisting of 3 subunits: alpha, beta, and gamma. This gene encodes the beta subunit, and mutations in this gene have been associated with pseudohypoaldosteronism type 1 (PHA1), and Liddle syndrome. [provided by RefSeq, Apr 2009]	GO:0002269 leukocyte activation involved in inflammatory response;GO:0097274 urea homeostasis;GO:0036253 response to amiloride		FDA approved drug targets:Small molecule drugs; Predicted intracellular proteins; Disease related genes; Human disease related genes:Urinary system diseases:Kidney diseases; Transporters:Transporter channels and pores; Human disease related genes:Cardiovascular diseases:Hypertensive diseases; Human disease related genes:Respiratory diseases:Tracheobronchial diseases		Triamterene; Amiloride			0		0	0	0	0	0	0	0	0	0	0	0	0	0	0	0	0	0	0	0	0	0
9422	9422	0	0	1	ZNF264	protein-coding	zinc finger protein 264	This gene encodes a zinc finger protein and belongs to the krueppel C2H2-type zinc-finger protein family. Zinc finger proteins are often localized in the nucleus, bind nucleic acids, and regulate transcription. [provided by RefSeq, Jan 2010]	GO:0006357 regulation of transcription by RNA polymerase II;GO:0006355 regulation of transcription, DNA-templated;GO:1903506 regulation of nucleic acid-templated transcription		Predicted intracellular proteins; Transcription factors:Zinc-coordinating DNA-binding domains	Nucleoplasm (Approved)				0		0	0	0	0	0	0	0	0	0	0	0	0	0	0	0	0	0	0	0	0	0
[truncated: 423 more rows]

## Sheet: Enrichment
GroupID	Category	Term	Description	LogP	Log(q-value)	InTerm_InList	Genes	Symbols
[truncated: 63 more rows]
