# Supplementary material for: FGFR inhibitors combined with nab-paclitaxel - A promising strategy to treat non-small cell lung cancer and overcome resistance
Source: Front Oncol. 2023 Feb 10;13:1088444. doi: 10.3389/fonc.2023.1088444 (PMC9950728; doi:10.3389/fonc.2023.1088444)
Supplement: Supplementary file 3 [file Table_3.xlsx]

## Sheet: Annotation
Gene	original_id	AZD	PTX	PTX_AZD	Membership: Angiogenesis	Membership Terms: Angiogenesis	GO:0000278 mitotic cell cycle	GO:0010564 regulation of cell cycle proce	GO:0005874 microtubule	GO:0051321 meiotic cell cycle	GO:0045787 positive regulation of cell cy	GO:0030496 midbody	GO:0006259 DNA metabolic process	GO:0035239 tube morphogenesis	GO:0000281 mitotic cytokinesis	GO:0008608 attachment of spindle microtub	GO:0044770 cell cycle phase transition	GO:0008285 negative regulation of cell po	GO:0017111 nucleoside-triphosphatase acti	GO:0008283 cell population proliferation	GO:0009611 response to wounding	GO:0051347 positive regulation of transfe	GO:0032886 regulation of microtubule-base	GO:0030155 regulation of cell adhesion	GO:0051383 kinetochore organization	GO:0051272 positive regulation of cellula	TotalEvidenceCount
2827	2827	1	1	1	0		0	1	0	0	0	0	0	0	0	0	0	0	0	0	0	0	0	0	0	0	2
3725	3725	1	1	1	1	hsa05323,GO:0001525	0	0	0	0	0	0	1	1	0	0	0	1	0	0	1	0	0	0	0	1	2
1850	1850	1	1	1	0		0	0	0	0	0	0	0	0	0	0	0	0	0	0	0	0	0	0	0	0	2
59344	59344	1	1	1	0		0	0	0	0	0	0	0	0	0	0	0	0	0	0	1	0	0	0	0	0	2
730101	730101	1	1	1	0		0	0	0	0	0	0	0	0	0	0	0	0	0	0	0	0	0	0	0	0	2
171177	171177	1	1	1	0		0	0	0	0	0	0	0	0	0	0	0	0	1	0	0	0	0	0	0	0	2
84913	84913	1	1	1	0		0	0	0	0	0	0	0	1	0	0	0	1	0	1	0	0	0	0	0	1	2
421	421	1	1	1	0		0	0	0	0	0	0	0	0	0	0	0	0	0	0	0	0	0	0	0	0	2
94025	94025	1	1	1	0		0	0	0	0	0	0	0	0	0	0	0	0	0	0	0	0	0	0	0	0	2
5274	5274	1	1	1	0		0	0	0	0	0	0	0	0	0	0	0	0	0	0	0	0	0	1	0	0	2
219736	219736	1	1	1	0		1	1	0	0	1	0	0	0	0	0	0	0	0	0	0	1	0	0	0	0	2
230	230	1	1	1	0		0	0	0	0	0	0	0	0	0	0	0	0	0	0	0	0	0	0	0	0	2
8061	8061	1	1	1	0		0	0	0	1	1	0	0	1	0	0	0	1	0	0	0	0	0	0	0	0	2
3371	3371	1	1	1	0		0	0	0	0	0	0	0	0	0	0	0	0	0	0	1	0	0	1	0	0	2
6289	6289	1	1	1	0		0	0	0	0	0	0	0	0	0	0	0	0	0	0	0	0	0	0	0	0	2
202333	202333	1	1	1	0		0	0	0	0	0	0	0	0	0	0	0	0	0	0	0	0	0	0	0	0	2
3589	3589	1	1	1	1	hsa05323,hsa04060	0	0	0	0	0	0	0	0	0	0	0	0	0	0	0	1	0	0	0	0	2
2706	2706	1	1	1	0		0	0	0	0	0	0	0	0	0	0	0	0	0	0	0	0	0	0	0	0	2
9586	9586	1	1	1	0		0	0	0	0	0	0	0	0	0	0	0	0	0	0	0	0	0	0	0	0	2
201299	201299	1	1	1	0		0	0	0	0	0	0	0	0	0	0	0	0	0	0	0	0	0	0	0	0	2
342979	342979	1	0	1	0		0	0	0	0	0	0	0	0	0	0	0	0	0	0	0	0	0	0	0	0	1
4130	4130	0	1	1	0		1	0	1	0	0	0	0	0	0	0	0	0	0	0	0	0	1	0	0	0	1
54492	54492	0	1	1	0		0	0	0	0	0	0	0	0	0	0	0	0	0	0	0	0	0	0	0	0	1
23397	23397	0	1	1	0		1	1	0	1	0	0	1	0	0	0	0	0	0	0	0	0	0	0	0	0	1
55789	55789	0	1	1	0		0	0	0	0	0	0	0	0	0	0	0	0	0	0	0	0	0	0	0	0	1
646	646	0	1	1	0		0	0	0	0	0	0	0	0	0	0	0	0	0	0	0	0	0	0	0	0	1
201255	201255	0	1	1	0		1	0	0	0	0	0	0	0	0	0	0	0	0	0	0	0	0	0	0	0	1
6941	6941	0	1	1	0		0	0	0	0	0	0	0	0	0	0	0	0	0	0	0	0	0	0	0	0	1
3611	3611	0	1	1	0		0	0	0	0	0	0	0	1	0	0	0	1	0	0	1	1	0	1	0	0	1
91442	91442	0	1	1	0		0	0	0	0	0	0	1	0	0	0	0	0	0	0	0	0	0	0	0	0	1
9787	9787	0	1	1	0		1	1	1	0	1	1	0	0	0	0	0	0	0	0	0	0	0	0	1	0	1
9055	9055	0	1	1	0		1	1	1	0	0	1	0	0	0	0	0	0	0	0	0	0	0	0	0	0	1
25884	25884	0	1	1	0		0	0	0	0	0	0	0	0	0	0	0	0	0	0	0	0	0	0	0	0	1
11130	11130	0	1	1	0		1	1	0	0	0	0	0	0	0	0	0	0	0	0	0	0	0	0	0	0	1
8045	8045	0	1	1	0		1	0	0	0	0	0	0	0	0	0	0	0	0	0	0	0	1	0	0	0	1
467	467	0	1	1	0		0	0	0	0	0	0	0	0	0	0	0	0	0	0	0	0	0	0	0	0	1
1316	1316	0	1	1	0		0	0	0	0	0	0	0	0	0	0	0	0	0	0	0	0	0	0	0	0	1
10432	10432	0	1	1	0		1	1	0	0	0	1	0	0	0	0	0	0	0	0	0	0	1	0	0	0	1
245	245	0	1	1	0		0	0	0	0	0	0	0	0	0	0	0	0	0	0	0	0	0	0	0	0	1
6364	6364	1	0	1	1	hsa05323,hsa04060	0	0	0	0	0	0	0	0	0	0	0	0	0	0	0	0	0	0	0	1	1
4998	4998	0	1	1	0		1	1	1	0	1	0	1	0	0	0	0	0	1	0	0	0	0	0	0	0	1
55536	55536	0	1	1	0		0	0	0	0	0	0	0	0	0	0	0	0	0	0	0	0	0	0	0	0	1
50636	50636	0	1	1	0		0	0	0	0	0	0	0	0	0	0	0	0	0	0	0	0	0	0	0	0	1
26511	26511	0	1	1	0		0	0	0	0	0	0	0	0	0	0	0	0	0	0	0	0	0	0	0	0	1
220963	220963	0	1	1	0		0	0	0	0	0	0	0	0	0	0	0	0	0	0	0	0	0	0	0	0	1
57464	57464	0	1	1	0		0	0	0	0	0	0	0	0	0	0	0	0	0	0	0	0	0	0	0	0	1
9514	9514	0	1	1	0		0	0	0	0	0	0	0	0	0	0	0	0	0	0	0	0	0	0	0	0	1
147841	147841	0	1	1	0		1	0	1	0	0	0	0	0	0	1	0	0	0	0	0	0	0	0	0	0	1
4751	4751	0	1	1	0		1	1	1	1	0	1	1	0	0	0	0	0	0	0	0	1	0	0	0	0	1
4288	4288	0	1	1	0		1	1	0	0	0	0	0	0	0	0	0	0	0	0	0	0	0	0	0	0	1
2305	2305	0	1	1	0		1	0	0	0	0	0	1	0	0	0	1	0	0	0	0	0	0	0	0	0	1
83990	83990	0	1	1	0		1	1	1	1	0	0	1	0	0	0	0	1	1	0	0	0	0	0	0	0	1
6491	6491	0	1	1	0		1	1	0	0	1	0	0	1	0	0	0	0	0	0	0	0	1	0	0	0	1
10656	10656	0	1	1	0		0	0	0	0	0	0	0	0	0	0	0	0	0	0	0	0	0	0	0	0	1
1896	1896	0	1	1	1	hsa04060	0	0	0	0	0	0	0	1	0	0	0	0	0	0	0	0	0	0	0	0	1
2244	2244	0	1	1	0		0	0	0	0	0	0	0	0	0	0	0	0	0	0	1	0	0	1	0	0	1
84981	84981	0	1	1	0		0	0	0	0	0	0	0	0	0	0	0	0	0	0	0	0	0	0	0	0	1
152404	152404	0	1	1	0		0	0	0	0	0	0	0	0	0	0	0	0	0	0	0	0	0	0	0	0	1
257000	257000	0	1	1	0		0	0	0	0	0	0	0	0	0	0	0	0	0	0	0	0	0	0	0	0	1
79230	79230	0	1	1	0		0	0	0	0	0	0	0	0	0	0	0	0	0	0	0	0	0	0	0	0	1
973	973	0	1	1	0		0	0	0	0	0	0	0	0	0	0	0	0	0	1	0	0	0	0	0	0	1
441054	441054	0	1	1	0		1	0	1	0	0	0	0	0	0	0	0	0	0	0	0	0	0	0	0	0	1
5097	5097	0	1	1	0		0	0	0	0	0	0	0	0	0	0	0	0	0	0	0	0	0	0	0	0	1
126282	126282	0	1	1	0		0	0	0	0	0	0	0	0	0	0	0	0	0	0	0	0	0	0	0	0	1
91683	91683	0	1	1	0		0	0	0	0	0	0	0	0	0	0	0	0	0	0	0	0	0	0	0	0	1
127845	127845	0	1	1	0		0	0	0	0	0	0	0	0	0	0	0	0	0	0	0	0	0	0	0	0	1
90627	90627	0	1	1	1	GO:0090051,GO:0090049	0	0	0	0	0	0	0	1	0	0	0	0	0	0	0	0	0	0	0	1	1
56145	56145	0	1	1	0		0	0	0	0	0	0	0	0	0	0	0	0	0	0	0	0	0	0	0	0	1
3320	3320	0	1	1	0		0	0	1	0	0	0	1	0	0	0	0	0	1	0	0	1	0	0	0	0	1
7695	7695	0	1	1	0		0	0	0	0	0	0	0	0	0	0	0	0	0	0	0	0	0	0	0	0	1
283871	283871	0	1	1	0		0	0	0	0	0	0	0	0	0	0	0	0	0	0	0	0	0	0	0	0	1
3306	3306	0	1	1	0		1	1	1	1	1	0	1	0	0	0	0	0	1	0	0	1	0	0	0	0	1
84561	84561	0	1	1	0		0	0	0	0	0	0	0	0	0	0	0	0	0	0	0	0	0	0	0	0	1
9232	9232	0	1	1	0		1	1	0	1	0	0	1	0	0	0	0	0	0	0	0	0	0	0	0	0	1
89958	89958	0	1	1	0		1	0	0	0	0	0	0	0	0	0	0	0	0	0	0	0	0	0	0	0	1
8914	8914	0	1	1	0		1	1	0	0	0	0	1	1	0	0	1	0	0	0	0	0	0	0	0	0	1
5424	5424	0	1	1	0		1	0	0	0	0	0	1	0	0	0	0	0	0	0	0	0	0	0	0	0	1
10675	10675	0	1	1	0		0	0	0	0	0	0	0	0	0	0	0	0	0	0	1	0	0	1	0	0	1
164045	164045	0	1	1	0		1	0	1	1	0	0	1	0	0	0	0	0	1	0	0	0	0	0	0	0	1
3484	3484	0	1	1	0		0	0	0	0	0	0	0	0	0	0	0	0	0	0	0	0	0	0	0	0	1
84318	84318	0	1	1	0		1	0	0	0	0	0	0	0	0	0	0	0	0	0	0	0	0	0	0	0	1
7145	7145	0	1	1	0		0	0	0	0	0	0	0	0	0	0	0	0	0	0	0	0	0	0	0	0	1
130733	130733	0	1	1	0		0	0	0	0	0	0	0	0	0	0	0	0	0	0	0	0	0	1	0	0	1
4803	4803	0	1	1	1	hsa04060	0	0	0	0	0	0	0	0	0	0	0	1	0	0	0	1	0	0	0	0	1
995	995	0	1	1	0		1	1	0	0	1	0	0	0	0	0	1	0	0	1	0	1	0	0	0	0	1
84904	84904	0	1	1	0		0	0	0	0	0	0	0	0	0	0	0	0	0	0	0	0	0	0	0	1	1
55329	55329	0	1	1	0		1	0	1	1	0	1	0	0	0	0	0	0	0	0	0	0	0	0	0	0	1
6320	6320	0	1	1	0		0	0	0	0	0	0	0	0	0	0	0	0	0	0	0	0	0	0	0	0	1
9700	9700	0	1	1	0		1	1	0	1	1	0	0	0	1	0	0	0	0	0	0	0	0	0	0	0	1
751071	751071	1	0	1	0		0	0	0	0	0	0	0	0	0	0	0	0	0	0	0	0	0	0	0	0	1
5187	5187	0	1	1	0		0	0	0	0	0	0	0	0	0	0	0	0	0	0	0	0	0	0	0	0	1
7462	7462	0	1	1	0		1	0	0	0	0	0	0	0	0	0	0	0	0	0	0	0	0	0	0	0	1
1136	1136	0	1	1	0		0	0	0	0	0	0	0	0	0	0	0	0	0	0	0	1	0	0	0	0	1
55143	55143	0	1	1	0		1	0	1	0	0	1	0	0	0	0	0	0	0	0	0	0	0	0	0	0	1
285313	285313	0	1	1	0		0	0	0	0	0	0	0	0	0	0	0	0	0	0	0	0	0	0	0	0	1
10112	10112	0	1	1	0		1	1	1	0	0	1	0	0	1	0	0	0	1	0	0	0	0	0	0	0	1
80763	80763	0	1	1	0		0	0	0	0	0	0	0	0	0	0	0	0	0	0	0	0	0	0	0	0	1
57082	57082	0	1	1	0		1	0	0	1	0	1	0	0	0	1	0	0	0	0	0	0	0	0	0	0	1
79682	79682	0	1	1	0		1	0	0	0	0	0	0	0	0	0	0	0	0	0	0	0	0	0	0	0	1
115703	115703	0	1	1	0		0	0	0	0	0	0	0	0	0	0	0	0	0	0	0	0	0	0	0	0	1
64151	64151	0	1	1	0		1	1	0	0	0	0	1	0	0	0	0	0	0	0	0	0	0	0	0	0	1
1371	1371	0	1	1	0		0	0	0	0	0	0	0	0	0	0	0	0	0	0	0	0	0	0	0	0	1
2051	2051	0	1	1	0		0	0	0	0	0	0	0	0	0	0	0	0	0	0	0	1	0	0	0	0	1
5694	5694	0	1	1	0		0	0	0	0	0	0	0	0	0	0	0	0	0	0	0	0	0	0	0	0	1
5101	5101	0	1	1	0		0	0	0	0	0	0	0	0	0	0	0	0	0	0	0	0	0	0	0	0	1
147906	147906	0	1	1	0		0	0	0	0	0	0	0	0	0	0	0	0	0	0	0	0	0	0	0	0	1
728730	728730	0	1	1	0		0	0	0	0	0	0	0	0	0	0	0	0	0	0	0	0	0	0	0	0	1
4189	4189	0	1	1	0		0	0	0	0	0	0	0	0	0	0	0	0	0	0	0	0	0	0	0	0	1
701	701	0	1	1	0		1	1	0	1	0	0	0	0	0	0	0	0	0	0	0	0	0	0	0	0	1
112399	112399	0	1	1	0		0	0	0	0	0	0	1	0	0	0	0	0	0	0	0	0	0	0	0	0	1
80380	80380	0	1	1	0		0	0	0	0	0	0	0	0	0	0	0	1	0	0	0	0	0	1	0	0	1
991	991	0	1	1	0		1	1	0	0	0	1	0	0	0	0	0	0	0	0	0	1	0	0	0	0	1
891	891	0	1	1	0		1	1	0	0	1	0	0	0	0	0	1	0	0	0	0	1	0	0	0	0	1
10383	10383	0	1	1	0		1	0	1	0	0	0	0	0	0	0	0	0	1	0	0	0	0	0	0	0	1
8840	8840	0	1	1	0		0	0	0	0	0	0	0	0	0	0	0	0	0	0	0	0	0	0	0	1	1
3131	3131	0	1	1	0		0	0	0	0	0	0	0	0	0	0	0	0	0	0	0	0	0	0	0	0	1
2069	2069	0	1	1	1	GO:0001525	1	1	0	1	1	1	0	1	0	0	0	1	0	1	1	1	0	0	0	0	1
151246	151246	0	1	1	0		1	0	0	1	0	0	0	0	0	0	0	0	0	0	0	0	0	0	0	0	1
151242	151242	0	1	1	0		1	0	0	0	0	0	0	0	0	0	0	0	0	0	0	0	0	0	0	0	1
112609	112609	0	1	1	0		0	0	0	0	0	0	0	0	0	0	0	0	0	0	0	0	0	0	0	0	1
10219	10219	0	1	1	0		0	0	0	0	0	0	0	0	0	0	0	0	0	0	0	0	0	0	0	0	1
81571	81571	0	1	1	0		0	0	0	0	0	0	0	0	0	0	0	0	0	0	0	0	0	0	0	0	1
29958	29958	0	1	1	0		0	0	0	0	0	0	0	0	0	0	0	0	0	0	0	0	0	0	0	0	1
57574	57574	1	0	1	0		0	0	0	0	0	0	0	0	0	0	0	0	0	0	0	0	0	0	0	0	1
860	860	0	1	1	0		0	0	0	0	0	0	0	0	0	0	0	0	0	0	0	0	0	0	0	0	1
4147	4147	0	1	1	0		0	0	0	0	0	0	0	0	0	0	0	0	0	0	0	0	0	0	0	0	1
1397	1397	0	1	1	0		0	0	0	0	0	0	0	0	0	0	0	0	0	0	0	0	0	0	0	0	1
441478	441478	0	1	1	1	GO:0002043,GO:0002040,GO:0001525	0	0	0	0	0	0	0	1	0	0	0	0	0	1	0	0	0	1	0	0	1
51298	51298	0	1	1	0		0	0	0	0	0	0	0	0	0	0	0	0	0	0	0	0	0	0	0	0	1
55165	55165	0	1	1	0		1	0	0	0	0	1	0	0	1	0	0	0	0	0	0	0	0	0	0	0	1
4501	4501	0	1	1	0		0	0	0	0	0	0	0	0	0	0	0	0	0	0	0	0	0	0	0	0	1
185	185	0	1	1	1	GO:1903589,GO:1903587,hsa04371	0	0	0	0	0	0	0	0	0	0	0	0	0	0	0	0	0	0	0	0	1
54821	54821	0	1	1	0		1	0	1	0	0	0	1	0	0	0	0	0	1	0	0	0	0	0	0	0	1
56033	56033	0	1	1	0		0	0	0	0	0	0	0	0	0	0	0	0	0	0	0	0	0	0	0	0	1
118738	118738	0	1	1	0		0	0	0	0	0	0	0	0	0	0	0	0	0	0	0	0	0	0	0	0	1
9585	9585	0	1	1	0		1	1	1	0	1	1	0	1	0	0	0	0	1	0	0	0	0	0	0	1	1
11309	11309	1	0	1	0		0	0	0	0	0	0	0	0	0	0	0	0	0	0	0	0	0	0	0	0	1
7852	7852	0	1	1	1	GO:0045766,hsa04060,GO:0045765	0	0	0	0	0	0	0	1	0	0	0	0	0	0	0	0	0	1	0	1	1
64109	64109	0	1	1	1	hsa04060	0	0	0	0	0	0	0	0	0	0	0	0	0	0	0	0	0	1	0	0	1
10580	10580	0	1	1	0		1	0	0	0	0	0	0	0	0	0	0	0	0	0	0	0	0	0	0	0	1
83461	83461	0	1	1	0		1	0	0	0	0	0	0	0	0	0	0	0	0	0	0	0	0	0	0	0	1
10628	10628	0	1	1	0		0	0	0	0	0	1	0	0	0	0	0	0	0	0	0	0	0	0	0	0	1
11004	11004	0	1	1	0		1	1	1	0	0	0	0	0	0	1	0	0	1	0	0	0	0	0	0	0	1
284716	284716	0	1	1	0		0	0	0	0	0	0	0	0	0	0	0	0	0	0	0	0	0	0	0	0	1
55698	55698	0	1	1	0		0	0	1	0	0	0	0	0	0	0	0	0	0	0	0	0	0	0	0	0	1
55247	55247	0	1	1	0		0	0	0	0	0	0	1	0	0	0	0	0	0	0	0	0	0	0	0	0	1
121268	121268	0	1	1	0		0	0	0	0	0	0	0	0	0	0	0	0	1	0	0	0	0	0	0	0	1
9833	9833	0	1	1	0		1	0	0	0	0	0	0	0	0	0	1	0	0	1	0	0	0	0	0	0	1
140707	140707	0	1	1	0		0	0	0	0	0	0	0	0	0	0	0	0	0	0	0	0	0	0	0	0	1
79733	79733	0	1	1	1	GO:0002040,GO:0001525	1	1	0	0	1	1	0	1	0	0	0	0	0	1	0	0	0	0	0	0	1
269	269	0	1	1	1	hsa04060	0	0	0	0	0	0	0	0	0	0	0	0	0	0	0	0	0	0	0	0	1
90417	90417	0	1	1	0		1	1	1	0	0	0	0	0	0	0	0	0	0	0	0	0	0	0	0	0	1
2081	2081	0	1	1	0		0	0	0	0	0	0	1	0	0	0	0	0	0	1	0	1	0	0	0	0	1
90293	90293	0	1	1	0		1	1	0	0	0	1	0	0	0	0	0	0	0	0	0	0	0	0	0	0	1
3925	3925	0	1	1	0		1	1	1	0	0	0	0	0	1	0	0	0	0	0	1	0	1	0	0	1	1
3491	3491	0	1	1	1	GO:0002041,GO:0001525	0	0	0	0	0	0	0	1	0	0	0	0	0	0	1	1	0	1	0	1	1
146909	146909	0	1	1	0		1	0	1	0	0	1	0	0	0	0	0	0	1	0	0	0	0	0	0	0	1
374	374	0	1	1	0		0	0	0	0	0	0	0	1	0	0	0	0	0	1	0	1	0	0	0	0	1
90668	90668	0	1	1	0		0	0	0	0	0	0	0	0	0	0	0	0	0	0	0	0	0	0	0	0	1
374291	374291	0	1	1	0		0	0	0	0	0	0	0	0	0	0	0	0	0	0	0	0	0	0	0	0	1
9133	9133	0	1	1	0		1	0	0	1	0	1	0	0	0	0	1	0	0	0	0	1	0	0	0	0	1
332	332	0	1	1	0		1	0	1	0	0	1	1	0	0	0	0	0	0	0	0	0	0	0	0	0	1
1063	1063	0	1	1	0		1	1	1	0	1	1	1	0	0	0	0	0	0	0	0	0	0	0	1	0	1
375298	375298	0	1	1	0		0	0	0	0	0	0	0	0	0	0	0	0	0	0	0	0	0	0	0	0	1
51174	51174	0	1	1	0		1	0	1	0	0	0	0	0	0	0	0	0	1	0	0	0	0	0	0	0	1
1647	1647	0	1	1	1	GO:0016525,GO:0045765	1	0	0	0	0	0	1	0	0	0	0	0	0	0	0	1	0	0	0	1	1
5129	5129	1	0	1	0		0	0	0	0	0	0	0	0	0	0	0	0	0	0	0	0	0	0	0	0	1
7031	7031	0	1	1	0		0	0	0	0	0	0	0	0	0	0	0	1	0	0	0	0	0	0	0	0	1
56896	56896	0	1	1	0		0	0	1	0	0	0	0	0	0	0	0	0	0	0	0	0	0	0	0	0	1
84296	84296	0	1	1	0		0	0	0	0	0	0	1	0	0	0	0	0	0	1	0	1	0	0	0	0	1
54058	54058	0	1	1	0		0	0	0	0	0	0	0	0	0	0	0	0	0	0	0	0	0	0	0	0	1
80174	80174	0	1	1	0		0	1	0	0	1	0	0	0	0	0	0	0	0	0	0	1	0	0	0	0	1
150468	150468	0	1	1	0		1	0	0	0	0	0	0	0	0	0	0	0	0	0	0	0	0	0	0	0	1
3162	3162	0	1	1	1	GO:1903589,GO:0090050,GO:1903587,GO:0090049,GO:0045766,GO:0001525,GO:0045765	0	0	0	0	0	0	1	1	0	0	0	1	0	1	1	0	0	1	0	1	1
9754	9754	0	1	1	0		0	0	0	0	0	0	0	0	0	0	0	0	0	0	0	0	0	0	0	0	1
3161	3161	0	1	1	0		1	0	0	0	0	0	0	0	0	0	0	0	0	0	0	0	0	0	0	0	1
55107	55107	0	1	1	0		0	0	0	0	0	0	0	0	0	0	0	0	0	0	0	0	0	0	0	0	1
203068	203068	0	1	1	0		1	0	1	0	0	1	0	0	0	0	0	0	1	0	0	0	0	0	0	0	1
374879	374879	0	1	1	0		0	0	0	0	0	0	0	0	0	0	0	0	0	0	0	0	0	0	0	0	1
11113	11113	0	1	1	0		1	1	0	0	1	1	0	0	1	0	1	0	0	0	0	0	1	0	0	0	1
254439	254439	0	1	1	0		0	0	0	0	0	0	0	0	0	0	0	0	0	0	0	0	0	0	0	0	1
11074	11074	0	1	1	0		0	0	0	0	0	0	0	0	0	0	0	0	0	0	0	0	0	0	0	0	1
11153	11153	0	1	1	0		0	0	0	0	0	0	0	0	0	0	0	0	0	0	0	0	0	0	0	0	1
91947	91947	0	1	1	0		0	0	0	0	0	0	0	0	0	0	0	0	0	0	0	1	0	0	0	0	1
81620	81620	0	1	1	0		1	1	0	0	1	0	1	0	0	1	0	0	0	0	0	0	0	0	1	0	1
9768	9768	0	1	1	0		1	0	0	0	0	0	1	0	0	0	0	0	0	0	0	0	0	0	0	0	1
343099	343099	0	1	1	0		0	0	0	0	0	0	0	0	0	0	0	0	0	0	0	0	0	0	0	0	1
312	312	0	1	1	0		0	0	0	0	0	0	0	0	0	0	0	0	0	0	0	0	0	0	0	0	1
93432	93432	0	1	1	0		0	0	0	0	0	0	0	0	0	0	0	0	0	0	0	0	0	0	0	0	1
2556	2556	0	1	1	0		0	0	0	0	0	0	0	0	0	0	0	0	0	0	0	0	0	0	0	0	1
5284	5284	0	1	1	0		0	0	0	0	0	0	0	0	0	0	0	0	0	0	0	0	0	0	0	0	1
55635	55635	0	1	1	0		0	0	0	0	0	0	0	0	0	0	0	0	0	0	0	0	0	0	0	0	1
9918	9918	0	1	1	0		1	1	0	1	0	0	1	0	0	0	0	0	0	0	0	0	0	0	0	0	1
3955	3955	0	1	1	0		0	0	0	0	1	0	0	0	0	0	0	0	0	0	0	0	0	0	0	0	1
7539	7539	0	1	1	0		0	0	0	0	0	0	0	0	0	0	0	0	0	0	0	0	0	0	0	0	1
84900	84900	0	1	1	0		0	0	0	0	0	0	0	0	0	0	0	0	0	0	0	0	0	0	0	0	1
55723	55723	0	1	1	0		0	0	0	0	0	0	1	0	0	0	0	0	0	0	0	0	0	0	1	0	1
29089	29089	0	1	1	0		0	0	0	0	0	0	1	0	0	0	0	0	0	0	0	0	0	0	0	0	1
8448	8448	0	1	1	0		0	0	0	0	0	0	0	0	0	0	0	0	0	0	0	0	0	0	0	0	1
5209	5209	0	1	1	0		0	0	0	0	0	0	0	0	0	0	0	0	0	0	0	0	0	0	0	0	1
10615	10615	0	1	1	0		1	1	1	0	1	1	0	0	0	0	0	0	0	0	0	0	1	0	0	0	1
201191	201191	0	1	1	0		0	0	0	0	0	0	0	0	0	0	0	0	0	0	0	0	0	0	0	0	1
10439	10439	0	1	1	0		0	0	0	0	0	0	0	0	0	0	0	0	0	0	0	0	0	0	0	0	1
63967	63967	0	1	1	0		1	1	0	0	1	0	1	0	0	0	0	0	0	0	0	1	0	0	0	0	1
1031	1031	0	1	1	0		0	1	0	0	0	0	0	0	0	0	0	1	0	0	0	1	0	0	0	0	1
3790	3790	1	0	1	0		0	0	0	0	0	0	0	0	0	0	0	0	0	0	0	0	0	0	0	0	1
55762	55762	0	1	1	0		0	0	0	0	0	0	0	0	0	0	0	0	0	0	0	0	0	0	0	0	1
9572	9572	0	1	1	0		0	0	0	0	0	0	0	0	0	0	0	0	0	0	0	0	0	1	0	0	1
1356	1356	0	1	1	0		0	0	0	0	0	0	0	0	0	0	0	0	0	0	0	0	0	0	0	0	1
6241	6241	0	1	1	0		0	1	0	0	1	0	1	0	0	0	0	0	0	0	0	0	0	0	0	0	1
348801	348801	0	1	1	0		0	0	0	0	0	0	0	0	0	0	0	0	0	0	0	0	0	0	0	0	1
8972	8972	0	1	1	0		0	0	0	0	0	0	0	0	0	0	0	0	0	0	0	0	0	0	0	0	1
9194	9194	0	1	1	0		0	0	0	0	0	0	0	0	0	0	0	0	0	0	0	0	0	0	0	0	1
2175	2175	0	1	1	0		1	0	0	1	0	0	1	0	0	0	0	0	0	0	0	0	0	1	0	0	1
2113	2113	0	1	1	1	GO:0045766,GO:0045765	0	0	0	0	0	0	0	0	0	0	0	1	0	0	0	0	0	1	0	1	1
81704	81704	0	1	1	0		0	0	0	0	0	0	0	0	0	0	0	0	0	1	0	0	0	1	0	1	1
7425	7425	1	0	1	0		0	0	0	0	0	0	0	0	0	0	0	0	0	0	0	0	0	0	0	0	1
285958	285958	0	1	1	0		0	0	0	0	0	0	0	0	0	0	0	0	0	0	0	0	0	0	0	0	1
60676	60676	0	1	1	0		0	0	0	0	0	0	0	0	0	0	0	0	0	0	0	0	0	0	0	0	1
53637	53637	1	0	1	0		0	0	0	0	0	0	0	0	0	0	0	0	0	0	0	0	0	0	0	0	1
2669	2669	0	1	1	0		1	0	1	0	0	1	0	0	0	0	0	0	1	0	0	0	0	0	0	0	1
901	901	0	1	1	0		1	0	0	0	0	0	0	0	0	0	1	0	0	0	0	1	0	0	0	0	1
4084	4084	0	1	1	0		0	0	0	0	0	0	0	0	0	0	0	0	0	0	0	0	0	0	0	0	1
9493	9493	0	1	1	0		1	1	1	0	1	1	0	0	1	0	0	0	1	0	0	0	0	0	0	0	1
1821	1821	0	1	1	0		0	0	0	0	0	0	0	0	0	0	0	0	0	0	0	0	0	0	0	0	1
3486	3486	0	1	1	0		0	0	0	0	0	0	0	0	0	0	0	1	0	0	0	0	0	0	0	0	1
4015	4015	0	1	1	0		0	0	0	0	0	0	1	1	0	0	0	0	0	0	1	0	0	0	0	0	1
51673	51673	0	1	1	0		1	0	1	0	0	0	0	0	0	0	0	0	0	0	0	0	0	0	0	0	1
338651	338651	0	1	1	0		0	0	0	0	0	0	0	0	0	0	0	0	0	0	0	0	0	0	0	0	1
286151	286151	0	1	1	0		0	1	0	1	0	0	0	0	0	0	0	0	0	0	0	0	0	0	0	0	1
170384	170384	0	1	1	0		0	0	0	0	0	0	0	0	0	0	0	0	0	0	0	0	0	0	0	0	1
7036	7036	0	1	1	0		0	0	0	0	0	0	0	0	0	0	0	0	0	0	0	0	0	0	0	0	1
25803	25803	0	1	1	0		0	0	0	0	0	0	0	0	0	0	0	0	0	0	0	0	0	0	0	0	1
83463	83463	0	1	1	0		0	0	0	0	0	0	0	0	0	0	0	0	0	0	0	0	0	0	0	0	1
23645	23645	0	1	1	0		0	0	0	0	0	0	1	0	0	0	0	0	0	0	0	0	0	0	0	0	1
115019	115019	0	1	1	0		0	0	1	0	0	0	0	0	0	0	0	0	0	0	0	0	0	0	0	0	1
1789	1789	0	1	1	0		0	0	0	0	0	0	1	0	0	0	0	0	0	0	0	0	0	0	0	0	1
2625	2625	0	1	1	0		0	1	0	0	0	0	0	1	0	0	0	1	0	0	0	0	0	1	0	1	1
899	899	0	1	1	0		1	1	0	0	0	0	0	0	0	0	1	0	0	0	0	1	1	0	0	0	1
56062	56062	0	1	1	0		1	0	0	0	0	0	0	0	0	0	0	0	0	0	0	0	0	0	0	0	1
3635	3635	0	1	1	0		0	0	0	0	0	0	0	0	0	0	0	1	0	0	0	0	0	1	0	0	1
79866	79866	0	1	1	0		1	1	0	0	0	0	0	0	0	0	0	0	0	0	0	1	1	0	0	0	1
81610	81610	0	1	1	0		1	1	1	0	1	0	0	0	0	0	0	0	0	1	0	0	0	0	0	0	1
10024	10024	0	1	1	0		0	0	0	0	0	0	0	0	0	0	0	0	0	0	0	0	0	0	0	0	1
10460	10460	0	1	1	0		1	1	0	0	0	0	0	0	0	0	1	0	0	1	0	0	1	0	0	0	1
6502	6502	0	1	1	0		1	0	0	0	0	0	0	0	0	0	1	0	0	0	0	0	0	0	0	0	1
9966	9966	0	1	1	1	hsa04060	0	0	0	0	0	0	0	0	0	0	0	0	0	0	0	1	0	0	0	0	1
5052	5052	0	1	1	0		0	0	0	0	0	0	0	0	0	0	0	0	0	1	0	0	0	0	0	0	1
768	768	0	1	1	0		0	0	0	0	0	0	0	0	0	0	0	0	0	0	0	0	0	0	0	0	1
23401	23401	0	1	1	0		0	0	0	0	0	0	0	0	0	0	0	0	0	0	0	0	0	0	0	0	1
10397	10397	0	1	1	0		1	0	1	0	0	0	1	0	0	0	0	1	0	0	0	0	0	0	0	0	1
55355	55355	0	1	1	0		1	0	0	0	0	0	1	0	0	0	0	0	0	0	0	0	0	0	1	0	1
23135	23135	0	1	1	0		0	0	0	0	0	0	0	0	0	0	0	0	0	0	0	0	0	0	0	0	1
3351	3351	0	1	1	0		0	0	0	0	0	0	0	0	0	0	0	0	0	0	0	0	0	0	0	0	1
9824	9824	0	1	1	0		0	0	0	0	0	0	0	0	0	0	0	0	0	0	0	0	0	0	0	0	1
1718	1718	0	1	1	0		0	0	0	0	0	0	0	0	0	0	0	1	0	0	0	0	0	0	0	0	1
4661	4661	0	1	1	0		0	0	0	0	0	0	0	0	0	0	0	0	0	0	0	0	0	0	0	0	1
128239	128239	0	1	1	0		1	0	0	0	0	0	0	0	0	0	1	0	0	0	0	1	1	0	0	0	1
4355	4355	0	1	1	0		0	0	0	0	0	0	0	0	0	0	0	0	0	0	0	0	0	0	0	0	1
5251	5251	0	1	1	0		0	0	0	0	0	0	0	0	0	0	0	0	0	0	0	0	0	0	0	0	1
29799	29799	0	1	1	0		0	0	0	0	0	0	0	0	0	0	0	0	0	0	0	0	0	0	0	0	1
79853	79853	0	1	1	0		0	0	0	0	0	0	0	0	0	0	0	0	0	0	0	0	0	0	0	0	1
255738	255738	0	1	1	0		0	0	0	0	0	0	0	0	0	0	0	0	0	0	0	0	0	0	0	0	1
54478	54478	0	1	1	0		1	0	0	0	0	0	0	0	0	0	0	0	0	0	0	0	0	0	0	0	1
51702	51702	0	1	1	0		0	0	0	0	0	0	0	0	0	0	0	0	0	0	0	0	0	0	0	0	1
6331	6331	0	1	1	0		0	0	0	0	0	0	0	0	0	0	0	0	0	0	0	0	0	0	0	0	1
2877	2877	0	1	1	0		0	0	0	0	0	0	0	0	0	0	0	0	0	0	0	0	0	0	0	0	1
309	309	0	1	1	0		0	0	0	0	0	0	0	0	0	0	0	0	1	0	1	0	0	0	0	0	1
79801	79801	0	1	1	0		1	0	0	0	0	1	0	0	0	0	0	0	0	0	0	0	0	0	0	0	1
1164	1164	0	1	1	0		1	1	0	1	1	0	0	0	0	0	1	0	0	1	0	1	0	0	0	0	1
7083	7083	0	1	1	0		0	0	0	0	0	0	1	0	0	0	0	0	0	0	0	0	0	0	0	0	1
6657	6657	0	1	1	0		0	1	0	0	0	0	0	0	0	0	0	1	0	0	1	0	0	1	0	0	1
157313	157313	0	1	1	0		1	1	0	0	0	0	0	0	0	0	0	0	0	0	0	0	0	0	0	0	1
9075	9075	0	1	1	0		0	0	0	0	0	0	0	0	0	0	0	0	0	0	0	0	0	0	0	0	1
10721	10721	0	1	1	0		0	0	1	0	0	0	1	0	0	0	0	0	0	0	0	0	0	0	0	0	1
29899	29899	0	1	1	0		1	1	0	0	1	0	0	0	0	0	0	0	0	0	0	0	1	0	0	0	1
7104	7104	0	1	1	0		0	0	0	0	0	0	0	0	0	0	0	0	0	0	0	0	0	0	0	0	1
4286	4286	0	1	1	0		0	0	0	0	0	0	0	0	0	0	0	0	0	0	0	0	0	0	0	0	1
699	699	0	1	1	0		1	1	0	1	0	0	0	0	0	0	0	0	0	1	0	0	0	0	0	0	1
4921	4921	0	1	1	0		0	0	0	0	0	0	0	0	0	0	0	0	0	1	0	1	0	0	0	1	1
83449	83449	0	1	1	0		0	0	0	0	0	0	0	0	0	0	0	0	0	0	0	0	0	0	0	0	1
79622	79622	0	1	1	0		0	0	0	0	0	0	0	0	0	0	0	0	0	0	0	0	0	0	0	0	1
7015	7015	0	1	1	1	GO:0045766,GO:0045765	1	1	0	0	1	0	1	0	0	0	0	0	0	0	0	0	0	0	0	1	1
51200	51200	1	0	1	0		0	0	0	0	0	0	0	0	0	0	0	0	0	0	0	0	0	0	0	0	1
157570	157570	0	1	1	0		1	0	0	0	0	0	1	0	0	0	0	0	0	0	0	0	0	0	0	0	1
4139	4139	0	1	1	0		1	0	0	0	0	0	0	0	0	0	0	0	0	0	0	0	0	0	0	0	1
9928	9928	0	1	1	0		1	1	1	0	1	1	0	0	0	0	0	0	1	1	0	1	0	1	0	0	1
51512	51512	0	1	1	0		1	1	1	0	0	0	1	0	0	0	0	0	0	0	0	0	0	0	0	0	1
3851	3851	0	1	1	0		0	0	1	0	0	0	0	0	0	0	0	1	0	0	0	0	0	0	0	0	1
26253	26253	1	0	1	0		0	0	0	0	0	0	0	0	0	0	0	0	0	0	0	0	0	0	0	0	1
9401	9401	0	1	1	0		1	0	1	0	0	0	1	0	0	0	0	0	1	0	0	0	0	0	0	0	1
163049	163049	0	1	1	0		0	0	0	0	0	0	0	0	0	0	0	0	0	0	0	0	0	0	0	0	1
890	890	0	1	1	0		1	0	0	0	0	0	0	0	0	0	1	0	0	0	0	1	0	0	0	0	1
15	15	0	1	1	0		0	0	0	0	0	0	0	0	0	0	0	0	0	0	0	0	0	0	0	0	1
56992	56992	0	1	1	0		1	1	1	0	0	0	0	0	0	0	0	0	1	0	0	0	1	0	0	0	1
84707	84707	0	1	1	0		0	0	0	0	0	0	0	0	0	0	0	0	0	0	0	0	0	0	0	0	1
8497	8497	0	1	1	0		0	0	0	0	0	0	0	0	0	0	0	0	0	0	0	0	0	0	0	0	1
145508	145508	0	1	1	0		1	0	0	0	0	0	0	0	0	0	0	0	0	0	0	0	0	0	0	0	1
5998	5998	0	1	1	0		0	0	0	0	0	0	0	0	0	0	0	0	1	0	0	0	0	0	0	0	1
2737	2737	0	1	1	0		0	0	0	0	0	0	0	1	0	0	0	1	0	1	1	0	0	1	0	0	1
2491	2491	0	1	1	0		1	0	0	0	0	0	0	0	0	0	0	0	0	0	0	0	0	0	1	0	1
7846	7846	0	1	1	0		1	0	1	0	0	0	0	0	0	0	0	0	1	0	0	0	0	0	0	0	1
23150	23150	0	1	1	0		0	0	0	0	0	0	0	0	0	0	0	0	0	0	0	0	0	0	0	0	1
5266	5266	1	0	1	0		0	0	0	0	0	0	0	0	0	0	0	0	0	0	0	0	0	0	0	0	1
1592	1592	0	1	1	0		0	0	0	0	0	0	0	0	0	0	0	0	0	0	0	0	0	0	0	0	1
2842	2842	0	1	1	0		0	0	0	0	0	0	0	0	0	0	0	0	0	0	0	0	0	0	0	0	1
1048	1048	0	1	1	0		0	0	0	0	0	0	0	0	0	0	0	0	0	0	1	0	0	0	0	0	1
83540	83540	0	1	1	0		1	0	0	1	0	0	0	0	0	1	0	0	0	0	0	0	0	0	1	0	1
5806	5806	0	1	1	0		0	0	0	1	0	0	0	0	0	0	0	0	0	0	0	0	0	0	0	0	1
8347	8347	0	1	1	0		0	0	0	0	0	0	1	0	0	0	0	0	0	0	0	0	0	0	1	0	1
27092	27092	0	1	1	0		0	0	0	0	0	0	0	0	0	0	0	0	0	0	0	0	0	0	0	0	1
7431	7431	0	1	1	0		0	0	1	0	0	0	0	0	0	0	0	0	0	0	0	0	0	0	0	0	1
374393	374393	0	1	1	0		0	0	0	0	0	0	1	0	0	0	0	0	0	0	0	0	0	0	0	0	1
64946	64946	0	1	1	0		1	0	0	0	0	1	0	0	0	0	0	0	0	0	0	0	0	0	1	0	1
29923	29923	0	1	1	0		0	0	0	0	0	0	0	0	0	0	0	0	0	0	0	0	0	0	0	0	1
3833	3833	0	1	1	0		1	0	1	0	0	1	0	0	0	0	0	0	1	0	0	0	0	0	0	0	1
147372	147372	0	1	1	1	GO:0002040,GO:0045766,GO:0001525,GO:0045765	0	0	0	0	0	0	0	1	0	0	0	0	0	0	0	0	0	0	0	1	1
4837	4837	0	1	1	0		0	0	0	0	0	0	0	0	0	0	0	0	0	0	0	0	0	0	0	0	1
9214	9214	0	1	1	0		0	0	0	0	0	0	0	0	0	0	0	0	0	0	0	0	0	0	0	0	1
9212	9212	0	1	1	0		1	1	1	0	1	1	0	0	1	1	0	0	0	1	0	1	0	0	0	0	1
10388	10388	0	1	1	0		1	0	0	1	0	0	1	0	0	0	0	0	0	0	0	0	0	0	0	0	1
10403	10403	0	1	1	0		1	1	0	1	1	1	0	0	0	1	1	0	0	0	0	0	0	0	1	0	1
797	797	0	1	1	0		0	0	0	0	0	0	0	0	0	0	0	0	0	0	0	0	0	0	0	0	1
5345	5345	0	1	1	0		0	0	0	0	0	0	0	1	0	0	0	0	0	0	1	0	1	1	0	0	1
342897	342897	0	1	1	0		0	0	0	0	0	0	0	0	0	0	0	0	0	0	0	0	0	0	0	0	1
283870	283870	0	1	1	0		0	0	0	0	0	0	0	0	0	0	0	0	0	0	0	0	0	0	0	0	1
51203	51203	0	1	1	0		1	1	1	0	1	0	1	0	1	0	0	0	0	0	0	0	0	0	0	0	1
5460	5460	0	1	1	0		0	0	0	0	0	1	0	0	0	0	0	0	0	0	1	0	0	0	0	0	1
259266	259266	0	1	1	0		1	0	1	1	0	1	0	0	0	0	0	0	0	1	0	0	0	0	0	0	1
3312	3312	0	1	1	0		1	0	1	0	0	0	0	0	0	0	0	0	1	0	0	0	1	0	0	0	1
1953	1953	0	1	1	0		0	0	0	0	0	0	0	0	0	0	0	0	0	0	0	0	0	0	0	0	1
11174	11174	0	1	1	0		0	0	0	0	0	0	0	1	0	0	0	0	0	0	0	0	0	0	0	0	1
10376	10376	0	1	1	0		1	0	1	0	0	0	0	0	0	0	0	0	1	0	0	0	0	0	0	0	1
2243	2243	0	1	1	0		0	0	0	0	0	0	0	0	0	0	0	0	0	0	1	0	0	1	0	0	1
4001	4001	0	1	1	0		0	0	1	0	0	0	0	0	0	0	0	0	0	0	0	0	0	0	0	0	1
54518	54518	0	1	1	0		0	0	0	0	0	0	0	0	0	0	0	0	0	0	0	0	0	1	0	0	1
5347	5347	0	1	1	0		1	1	1	1	1	1	1	0	1	0	1	0	0	0	0	1	1	0	0	0	1
127707	127707	0	1	1	0		0	0	0	0	0	0	0	0	0	0	0	0	0	0	0	0	0	0	0	0	1
11259	11259	0	1	1	0		0	0	0	0	0	0	0	0	0	0	0	0	0	0	0	0	0	0	0	0	1
64651	64651	0	1	1	0		0	0	0	0	0	0	0	0	0	0	0	0	0	0	0	0	0	0	0	0	1
8557	8557	0	1	1	0		0	0	0	0	0	1	0	1	0	0	0	0	0	0	0	0	0	0	0	0	1
151648	151648	0	1	1	0		1	0	0	1	0	0	0	0	0	1	0	0	0	0	0	0	0	0	0	0	1
929	929	0	1	1	0		0	0	0	0	0	0	0	0	0	0	0	0	0	0	0	0	0	0	0	0	1
94031	94031	0	1	1	0		0	0	0	0	0	0	0	0	0	0	0	0	0	0	0	0	0	0	0	0	1
23208	23208	0	1	1	0		1	0	1	0	0	0	0	0	0	0	0	0	0	0	1	0	0	1	0	0	1
11065	11065	0	1	1	0		1	1	0	0	1	0	0	0	0	0	1	0	0	0	0	1	0	0	0	0	1
3669	3669	0	1	1	0		0	0	0	0	0	0	1	0	0	0	0	0	0	0	0	0	0	0	0	0	1
2353	2353	0	1	1	1	hsa05323	0	0	0	0	0	0	1	0	0	0	0	0	0	0	0	0	0	0	0	0	1
5163	5163	0	1	1	0		0	0	0	0	0	0	0	0	0	0	0	0	0	1	0	0	0	0	0	0	1
54443	54443	0	1	1	0		1	1	0	0	0	1	0	0	1	0	0	0	0	0	0	0	0	0	0	0	1
146956	146956	0	1	1	0		1	1	0	1	0	0	1	0	0	0	0	0	0	0	0	0	0	0	0	0	1
1058	1058	0	1	1	0		1	0	0	0	0	1	0	0	1	0	0	0	0	0	0	0	0	0	1	0	1
56477	56477	0	1	1	1	hsa04060	0	0	0	0	0	0	0	0	0	0	0	0	0	0	0	0	0	1	0	0	1
158801	158801	0	1	1	0		0	0	0	0	0	0	0	0	0	0	0	0	0	0	0	0	0	0	0	0	1
23414	23414	0	1	1	0		0	0	0	0	0	0	0	1	0	0	0	0	0	0	0	0	0	0	0	0	1
23086	23086	1	0	1	0		0	0	0	0	0	0	0	0	0	0	0	0	0	0	0	0	0	0	0	0	1
84722	84722	0	1	1	0		1	1	1	0	1	1	0	0	0	0	0	0	0	0	0	1	1	0	0	0	1
493861	493861	0	1	1	0		1	0	0	0	0	0	1	0	0	0	0	0	0	0	0	0	0	0	0	0	1
6288	6288	1	0	1	0		0	0	1	0	0	0	0	0	0	0	0	0	0	0	1	0	0	1	0	0	1
5031	5031	0	1	1	0		0	0	0	0	0	0	0	0	0	0	0	0	0	0	0	0	0	0	0	1	1
10926	10926	0	1	1	0		1	1	0	0	1	0	1	0	0	0	1	0	0	0	0	1	0	0	0	0	1
1062	1062	0	1	1	0		1	1	1	0	0	1	0	0	0	1	0	0	0	0	0	1	0	0	1	0	1
55320	55320	0	1	1	0		1	0	0	0	0	0	0	0	0	0	0	0	0	0	0	0	0	0	0	0	1
56956	56956	0	1	1	0		0	0	0	0	0	0	0	0	0	0	0	0	0	1	0	0	0	0	0	0	1
29127	29127	0	1	1	0		1	1	1	0	1	1	0	0	1	0	0	0	0	1	0	0	0	0	0	0	1
55771	55771	0	1	1	0		0	0	0	0	0	0	0	0	0	0	0	0	0	0	0	0	0	0	0	0	1
3434	3434	0	1	1	0		0	0	0	0	0	0	0	0	0	0	0	0	0	0	0	0	0	0	0	0	1
3014	3014	0	1	1	0		1	1	0	1	0	0	1	0	0	0	0	0	0	0	0	0	0	0	1	0	1
55872	55872	0	1	1	0		1	0	0	0	0	0	0	0	0	0	0	0	0	0	0	0	0	0	0	0	1
127343	127343	0	1	1	0		0	0	0	0	0	0	0	0	0	0	0	0	0	0	0	0	0	0	0	0	1
283860	283860	0	1	1	0		0	0	0	0	0	0	0	0	0	0	0	0	0	0	0	0	0	0	0	0	1
3619	3619	0	1	1	0		1	0	1	1	0	1	1	0	1	0	0	0	0	0	0	1	0	0	0	0	1
9148	9148	0	1	1	0		1	0	1	1	0	1	0	0	0	0	0	1	0	0	1	1	0	0	0	0	1
23220	23220	1	0	1	0		0	0	0	0	0	0	0	0	0	0	0	0	0	0	0	0	0	0	0	0	1
2696	2696	0	1	1	0		0	0	0	0	0	0	0	0	0	0	0	0	0	0	1	0	0	0	0	0	1
81544	81544	0	1	1	0		0	0	0	0	0	0	0	0	0	0	0	0	0	0	0	0	0	0	0	0	1
26150	26150	0	1	1	0		0	0	0	0	0	0	0	0	0	0	0	0	0	0	0	0	0	0	0	0	1
11076	11076	0	1	1	0		1	0	1	0	0	0	0	0	0	0	0	0	1	0	0	0	1	0	0	0	1
3148	3148	0	1	1	0		1	0	0	1	0	0	1	0	0	0	0	0	0	0	0	0	0	0	1	0	1
57405	57405	0	1	1	0		1	0	0	0	0	0	0	0	0	1	0	0	0	0	0	0	0	0	0	0	1
90288	90288	0	1	1	0		0	0	0	0	0	0	0	0	0	0	0	0	0	0	0	0	0	0	0	0	1
6790	6790	0	1	1	0		1	1	1	1	1	1	0	0	0	0	1	0	0	0	1	0	1	0	0	0	1
8110	8110	0	1	1	0		0	0	0	0	0	0	0	0	0	0	0	0	0	0	0	0	0	0	0	0	1
8522	8522	0	1	1	0		0	0	1	0	0	0	0	0	0	0	0	0	0	0	0	0	0	0	0	0	1
140738	140738	1	0	1	0		0	0	0	0	0	0	0	0	0	0	0	0	0	0	0	0	0	0	0	0	1
387640	387640	0	1	1	0		0	0	0	0	0	0	0	0	0	0	0	0	0	0	0	0	0	0	0	0	1
80119	80119	0	1	1	0		1	1	1	0	0	0	1	0	0	0	0	0	1	0	0	0	0	0	0	0	1
83903	83903	0	1	1	0		1	0	0	0	0	0	0	0	0	0	0	0	0	0	0	0	0	0	0	0	1
24137	24137	0	1	1	0		1	0	1	0	0	1	0	0	1	0	0	0	0	0	0	0	0	0	0	0	1
133396	133396	0	1	1	1	hsa04060	0	0	0	0	0	0	0	0	0	0	0	0	0	0	0	1	0	1	0	0	1
10202	10202	0	1	1	0		0	0	0	0	0	0	0	0	0	0	0	1	0	0	0	0	0	0	0	0	1
26586	26586	0	1	1	0		1	1	1	0	0	0	0	0	1	0	0	0	0	0	0	0	1	0	0	0	1
2563	2563	0	1	1	0		0	0	0	0	0	0	0	0	0	0	0	0	0	0	0	0	0	0	0	0	1
9099	9099	0	1	1	0		1	1	0	0	1	0	0	0	0	0	0	0	0	0	0	0	0	0	0	0	1
7711	7711	0	1	1	0		0	0	0	0	0	0	0	0	0	0	0	0	0	0	0	0	0	0	0	0	1
84699	84699	0	1	1	0		0	0	0	0	0	0	0	0	0	0	0	0	0	0	0	0	0	0	0	0	1
5427	5427	0	1	1	0		0	0	0	0	0	0	1	0	0	0	0	0	0	0	0	0	0	0	0	0	1
1735	1735	0	0	1	0		0	0	0	0	0	0	0	0	0	0	0	0	0	1	0	0	0	0	0	0	0
729533	729533	0	1	0	0		0	0	0	0	0	0	0	0	0	0	0	0	0	0	0	0	0	0	0	0	1
1837	1837	0	0	1	0		0	0	0	0	0	0	0	0	0	0	0	0	0	0	0	0	0	0	0	0	0
10381	10381	0	1	0	0		1	0	1	0	0	0	0	0	0	0	0	0	1	0	0	0	0	0	0	0	1
10398	10398	0	0	1	0		0	0	0	0	0	1	0	0	0	0	0	0	0	0	1	0	0	0	0	0	0
149428	149428	0	1	0	0		0	0	0	0	0	0	0	0	0	0	0	1	0	0	0	0	0	0	0	0	1
7112	7112	0	1	0	0		0	0	0	0	0	0	0	0	0	0	0	0	0	0	0	0	0	0	0	0	1
89797	89797	0	0	1	0		0	0	0	0	0	0	0	0	0	0	0	0	1	0	0	0	0	0	0	0	0
1265	1265	0	0	1	0		0	0	0	0	0	0	0	0	0	0	0	0	0	0	1	0	0	0	0	0	0
286336	286336	0	0	1	0		0	0	0	0	0	0	0	0	0	0	0	0	0	0	0	0	0	0	0	0	0
92922	92922	0	0	1	0		0	0	0	0	0	0	0	0	0	0	0	0	0	0	0	0	0	0	0	0	0
152926	152926	0	0	1	0		0	0	0	0	0	0	0	0	0	0	0	0	0	0	0	0	0	0	0	0	0
819	819	0	0	1	0		0	0	0	0	0	0	0	0	0	0	0	0	0	0	0	0	0	0	0	0	0
79772	79772	0	0	1	0		0	0	0	0	0	0	0	0	0	0	0	0	0	0	0	0	0	0	0	0	0
9283	9283	0	0	1	0		0	0	0	0	0	0	0	0	0	0	0	0	0	0	0	0	0	0	0	0	0
57594	57594	0	0	1	0		0	0	0	0	0	0	0	0	0	0	0	0	0	0	0	0	0	0	0	0	0
80178	80178	0	1	0	0		0	0	0	0	0	0	0	0	0	0	0	0	0	0	0	0	0	0	0	0	1
7185	7185	0	0	1	0		0	0	0	0	0	0	0	0	0	0	0	0	0	0	0	0	0	0	0	0	0
2177	2177	0	1	0	0		1	1	0	1	0	0	1	0	0	0	0	0	0	0	0	0	0	1	0	0	1
285671	285671	0	0	1	0		0	0	0	0	0	0	0	0	0	0	0	0	0	0	0	0	0	0	0	0	0
5157	5157	0	0	1	0		0	0	0	0	0	0	0	0	0	0	0	0	0	0	0	0	0	0	0	0	0
729603	729603	0	1	0	0		0	0	0	0	0	0	0	0	0	0	0	0	0	0	0	0	0	0	0	0	1
6100	6100	0	0	1	0		0	0	0	0	0	0	0	0	0	0	0	0	0	0	0	0	0	0	0	0	0
147744	147744	0	0	1	0		0	0	0	0	0	0	0	0	0	0	0	0	0	0	0	0	0	0	0	0	0
64782	64782	0	0	1	0		0	0	0	0	0	0	0	0	0	0	0	0	0	0	0	0	0	0	0	0	0
65108	65108	0	0	1	0		0	0	0	0	0	0	0	0	0	0	0	0	0	0	0	0	0	0	0	0	0
642938	642938	0	1	0	0		0	0	0	0	0	0	0	0	0	0	0	0	0	0	0	0	0	0	0	0	1
8292	8292	0	1	0	0		0	0	0	0	0	0	0	0	0	0	0	0	0	0	0	0	0	0	0	0	1
64757	64757	0	0	1	0		0	0	0	0	0	0	0	0	0	0	0	0	0	0	0	0	0	0	0	0	0
1649	1649	0	0	1	0		0	0	0	0	0	0	0	1	0	0	0	0	0	0	0	0	0	0	0	0	0
1757	1757	0	0	1	0		0	0	0	0	0	0	0	0	0	0	0	0	0	0	0	0	0	0	0	0	0
3706	3706	0	0	1	0		0	0	0	0	0	0	0	0	0	0	0	0	0	0	0	0	0	0	0	0	0
11009	11009	0	0	1	1	hsa04060	0	0	0	0	0	0	0	0	0	0	0	1	0	0	1	0	0	0	0	0	0
2194	2194	0	0	1	0		0	0	0	0	0	0	0	0	0	0	0	0	0	0	0	0	0	0	0	0	0
4992	4992	0	0	1	0		0	0	0	0	0	0	0	0	0	0	0	0	0	0	0	0	0	0	0	0	0
27314	27314	0	0	1	0		0	0	0	0	0	0	0	0	0	0	0	0	1	0	0	0	0	0	0	0	0
400566	400566	0	0	1	0		0	0	0	0	0	0	0	0	0	0	0	0	0	0	0	0	0	0	0	0	0
1296	1296	0	0	1	1	GO:0001525	0	0	0	0	0	0	0	1	0	0	0	0	0	1	0	0	0	0	0	0	0
26502	26502	0	0	1	0		0	0	1	0	0	0	0	0	0	0	0	0	0	0	0	0	0	0	0	0	0
9975	9975	0	0	1	0		0	0	0	0	0	0	0	0	0	0	0	0	0	0	0	0	0	0	0	0	0
401247	401247	0	0	1	0		0	0	0	0	0	0	0	0	0	0	0	0	0	0	0	0	0	0	0	0	0
1267	1267	0	0	1	0		0	0	0	0	0	0	0	0	0	0	0	0	0	0	0	0	0	0	0	0	0
83723	83723	0	0	1	0		0	0	0	0	0	0	0	0	0	0	0	0	0	0	0	0	0	0	0	0	0
6531	6531	0	0	1	0		0	0	0	0	0	0	0	0	0	0	0	0	0	0	1	0	0	0	0	0	0
81558	81558	0	0	1	0		0	0	0	0	0	0	0	0	0	0	0	0	0	0	0	0	0	0	0	0	0
51208	51208	0	0	1	0		0	0	0	0	0	0	0	0	0	0	0	0	0	0	0	0	0	1	0	0	0
9123	9123	0	0	1	0		0	0	0	0	0	0	0	0	0	0	0	0	0	0	0	0	0	0	0	0	0
5787	5787	0	0	1	1	GO:0001525	0	0	0	0	0	0	0	1	0	0	0	0	0	0	0	0	0	0	0	0	0
79400	79400	0	0	1	1	GO:0001525	0	0	0	0	0	0	0	1	1	0	0	0	0	1	0	0	0	0	0	0	0
90102	90102	0	0	1	0		0	0	0	0	0	0	0	0	0	0	0	0	0	0	0	0	1	1	0	0	0
57462	57462	0	0	1	0		0	0	0	0	0	0	0	0	0	0	0	0	0	0	0	0	0	0	0	0	0
80217	80217	0	0	1	0		0	0	1	1	0	1	0	0	0	0	0	0	0	0	0	0	1	0	0	0	0
125919	125919	0	0	1	0		0	0	0	0	0	0	0	0	0	0	0	0	0	0	0	0	0	0	0	0	0
23336	23336	0	0	1	0		0	0	1	0	0	0	0	0	0	0	0	0	0	0	0	0	0	0	0	0	0
286343	286343	0	0	1	0		0	0	0	0	0	0	0	0	0	0	0	0	0	0	0	0	0	0	0	0	0
9619	9619	0	0	1	0		0	0	0	0	0	0	0	0	0	0	0	0	0	0	0	0	0	0	0	0	0
2571	2571	0	0	1	0		0	0	0	0	0	0	0	0	0	0	0	0	0	0	0	0	0	0	0	0	0
6317	6317	0	0	1	0		0	0	0	0	0	0	0	0	0	0	0	0	0	0	0	0	0	0	0	1	0
729830	729830	0	0	1	0		0	0	0	0	0	0	0	0	0	0	0	0	0	0	0	0	0	0	0	0	0
3021	3021	0	0	1	0		0	0	0	1	0	0	0	0	0	0	0	0	0	1	0	0	0	0	0	0	0
202	202	0	0	1	0		0	0	0	0	0	0	0	0	0	0	0	0	0	0	0	0	0	0	0	0	0
4953	4953	0	0	1	0		0	0	0	0	0	0	0	0	0	0	0	0	0	0	0	0	0	0	0	0	0
84002	84002	0	0	1	0		0	0	0	0	0	0	0	0	0	0	0	0	0	0	0	0	0	0	0	0	0
283460	283460	0	0	1	0		0	0	0	0	0	0	0	0	0	0	0	0	0	0	0	0	0	0	0	0	0
729288	729288	0	1	0	0		0	0	0	0	0	0	0	0	0	0	0	0	0	0	0	0	0	0	0	0	1
8940	8940	0	0	1	0		0	0	0	0	0	0	0	0	0	0	0	0	0	0	0	0	0	0	0	0	0
23178	23178	0	0	1	0		0	0	0	0	0	0	0	0	0	0	0	0	0	0	0	0	0	0	0	0	0
148523	148523	0	0	1	0		0	0	0	0	0	0	0	0	0	0	0	0	0	0	0	0	0	0	0	0	0
151295	151295	0	0	1	0		0	0	0	0	0	0	0	0	0	0	0	0	0	0	0	0	0	0	0	0	0
80150	80150	0	0	1	0		0	0	0	0	0	0	0	0	0	0	0	0	0	0	0	0	0	0	0	0	0
3991	3991	0	0	1	1	hsa04371	0	0	0	0	0	0	0	0	0	0	0	0	0	0	0	0	0	0	0	0	0
8676	8676	0	0	1	0		0	0	0	0	0	0	0	0	0	0	0	0	0	0	0	0	0	0	0	0	0
92595	92595	0	1	0	0		0	0	0	0	0	0	0	0	0	0	0	0	0	0	0	0	0	0	0	0	1
83541	83541	0	0	1	0		0	0	0	0	0	0	0	0	0	0	0	0	0	0	0	0	0	0	0	0	0
286006	286006	0	0	1	0		0	0	0	0	0	0	0	0	0	0	0	0	0	0	0	0	0	0	0	0	0
10634	10634	0	0	1	0		0	0	1	0	0	0	0	0	0	0	0	0	0	0	0	0	1	0	0	0	0
56925	56925	0	0	1	0		0	0	0	0	0	0	0	0	0	0	0	0	0	0	0	0	0	0	0	0	0
10715	10715	0	0	1	0		0	0	0	0	0	0	0	0	0	0	0	0	0	0	0	0	0	0	0	0	0
10481	10481	0	0	1	1	GO:0001525	0	0	0	0	0	0	0	1	0	0	0	0	0	0	1	0	0	0	0	0	0
23046	23046	0	0	1	0		0	0	1	0	0	0	0	0	0	0	0	0	1	0	0	0	0	0	0	0	0
65055	65055	0	0	1	0		0	0	1	0	0	0	0	0	0	0	0	0	0	0	0	0	0	0	0	0	0
5341	5341	0	0	1	0		0	0	0	0	0	0	0	0	0	0	0	0	0	0	1	0	1	1	0	0	0
2239	2239	0	1	0	0		0	0	0	0	0	0	0	0	0	0	0	0	0	0	0	0	0	0	0	0	1
3263	3263	0	0	1	0		0	0	0	0	0	0	0	0	0	0	0	0	0	0	0	0	0	0	0	0	0
7804	7804	0	0	1	0		0	0	0	0	0	0	0	0	0	0	0	0	0	0	0	0	0	0	0	0	0
2771	2771	0	0	1	1	hsa04371	0	0	0	0	0	0	0	0	0	0	0	0	1	1	1	0	0	0	0	1	0
79156	79156	0	0	1	0		0	0	0	0	0	0	0	0	0	0	0	0	0	0	0	0	0	0	0	0	0
3638	3638	0	0	1	0		0	0	0	0	0	0	0	0	0	0	0	0	0	0	0	0	0	0	0	0	0
51276	51276	0	0	1	0		0	0	0	0	0	0	0	0	0	0	0	0	0	0	0	0	0	0	0	0	0
145270	145270	0	0	1	0		0	0	0	0	0	0	0	0	0	0	0	0	0	0	0	0	0	0	0	0	0
219527	219527	0	0	1	0		0	0	0	0	0	0	0	0	0	0	0	0	0	0	0	0	0	0	0	0	0
339751	339751	0	0	1	0		0	0	0	0	0	0	0	0	0	0	0	0	0	0	0	0	0	0	0	0	0
25819	25819	0	0	1	0		0	0	0	0	0	1	0	0	0	0	0	0	0	0	0	0	0	0	0	0	0
163859	163859	0	0	1	0		0	0	0	0	0	0	0	0	0	0	0	0	0	0	0	0	0	0	0	0	0
947	947	0	0	1	1	GO:0060055,GO:0045766,GO:0001525,GO:0045765	0	0	0	0	0	1	0	1	0	0	0	0	0	1	1	0	0	0	0	1	0
9837	9837	0	1	0	0		1	0	0	0	0	0	1	0	0	0	0	0	0	1	0	1	0	0	0	0	1
163589	163589	0	0	1	0		0	0	0	1	0	0	0	0	0	0	0	0	0	0	0	0	0	0	0	0	0
1080	1080	0	0	1	0		0	0	0	1	0	0	0	0	0	0	0	0	1	0	1	0	0	0	0	0	0
65078	65078	0	0	1	0		0	0	0	0	0	0	0	0	0	0	0	0	0	0	0	0	0	0	0	0	0
399959	399959	0	0	1	0		0	0	0	0	0	0	0	0	0	0	0	0	0	0	0	0	0	0	0	0	0
3595	3595	0	0	1	1	hsa04060	0	0	0	0	0	0	0	0	0	0	0	0	0	0	0	0	0	0	0	0	0
30813	30813	0	0	1	0		0	0	0	0	0	0	0	0	0	0	0	0	0	0	0	0	0	0	0	0	0
3476	3476	0	0	1	0		0	0	0	0	0	0	0	0	0	0	0	0	0	0	0	0	1	0	0	0	0
643641	643641	0	1	0	0		0	0	0	0	0	0	0	0	0	0	0	0	0	0	0	0	0	0	0	0	1
283358	283358	0	0	1	0		0	0	0	0	0	0	0	0	0	0	0	0	0	0	0	0	0	0	0	0	0
155370	155370	0	0	1	0		0	0	0	0	0	0	0	0	0	0	0	0	0	0	0	0	0	0	0	0	0
340061	340061	0	0	1	0		0	0	0	0	0	1	0	0	0	0	0	0	1	0	0	0	0	0	0	0	0
113157	113157	0	0	1	0		0	0	0	0	0	0	0	0	0	0	0	0	0	0	0	0	0	0	0	0	0
4047	4047	0	0	1	0		0	0	0	0	0	0	0	0	0	0	0	0	0	0	0	0	0	0	0	0	0
168090	168090	0	0	1	0		0	0	0	0	0	0	0	0	0	0	0	0	0	0	0	0	0	0	0	0	0
1047	1047	0	0	1	0		0	0	0	0	0	0	0	0	0	0	0	0	0	0	0	0	0	0	0	0	0
4900	4900	0	0	1	0		0	0	0	0	0	0	0	0	0	0	0	0	0	0	0	0	0	0	0	0	0
2821	2821	0	0	1	0		0	0	0	0	0	0	0	0	0	0	0	0	0	0	1	0	0	0	0	1	0
6721	6721	0	0	1	0		0	0	0	0	0	0	0	0	0	0	0	0	0	0	0	0	0	0	0	0	0
8542	8542	0	0	1	0		0	0	0	0	0	0	0	0	0	0	0	0	0	0	0	0	0	0	0	0	0
84101	84101	0	0	1	0		0	0	0	0	0	0	0	0	0	0	0	0	0	0	0	0	0	0	0	0	0
348938	348938	0	0	1	0		0	0	0	0	0	0	0	0	0	0	0	0	0	0	0	0	0	0	0	0	0
8519	8519	0	0	1	0		0	0	0	0	0	0	0	0	0	0	0	1	0	0	0	0	0	0	0	0	0
10608	10608	0	0	1	0		0	0	0	0	0	0	0	0	0	0	0	0	0	0	0	0	0	0	0	0	0
55076	55076	0	1	0	0		0	0	0	0	0	0	0	0	0	0	0	0	0	0	0	0	0	0	0	0	1
51435	51435	0	0	1	0		0	0	0	0	0	0	0	0	0	0	0	0	0	0	0	0	0	0	0	0	0
4324	4324	0	0	1	0		0	0	0	0	0	0	0	0	0	0	0	0	0	0	0	0	0	0	0	0	0
116931	116931	0	0	1	0		0	0	0	0	0	0	0	0	0	0	0	0	0	0	0	0	0	0	0	0	0
157753	157753	0	0	1	0		0	0	0	0	0	0	0	0	0	0	0	0	0	0	0	0	0	0	0	0	0
653712	653712	0	0	1	0		0	0	0	0	0	0	0	0	0	0	0	0	0	0	0	0	0	0	0	0	0
7111	7111	0	0	1	0		0	0	1	0	0	1	0	0	0	0	0	0	0	0	0	0	1	0	0	0	0
220134	220134	0	1	0	0		1	0	1	0	0	0	0	0	0	0	0	0	0	0	0	0	1	0	0	0	1
25876	25876	0	1	0	0		1	1	1	0	0	0	0	0	0	0	0	0	0	0	0	0	1	0	0	0	1
9215	9215	0	0	1	0		0	0	0	0	0	0	0	0	0	0	0	0	0	0	0	0	0	0	0	0	0
9495	9495	0	0	1	0		0	0	0	0	0	0	0	0	0	0	0	0	0	0	0	0	0	0	0	0	0
92749	92749	0	0	1	0		0	0	0	0	0	1	0	0	0	0	0	0	0	0	0	0	1	0	0	0	0
2894	2894	0	0	1	0		0	0	0	0	0	0	0	0	0	0	0	0	0	0	0	0	0	0	0	0	0
9615	9615	0	0	1	0		0	0	0	0	0	0	0	0	0	0	0	0	0	0	0	0	0	0	0	0	0
56923	56923	0	0	1	0		0	0	0	0	0	0	0	0	0	0	0	0	1	0	0	0	0	0	0	0	0
5979	5979	0	0	1	0		0	0	0	0	0	0	0	1	0	0	0	0	0	0	0	0	0	1	0	1	0
149420	149420	0	0	1	0		0	0	0	0	0	0	0	0	0	0	0	0	0	0	0	0	0	0	0	0	0
5950	5950	0	0	1	0		0	0	0	0	0	0	0	0	0	0	0	1	0	0	0	0	0	0	0	0	0
63827	63827	0	0	1	0		0	0	0	0	0	0	0	0	0	0	0	0	0	0	0	0	0	0	0	0	0
352954	352954	0	0	1	0		0	0	0	0	0	0	0	0	0	0	0	0	0	0	0	0	0	0	0	0	0
9394	9394	0	0	1	1	GO:0001525	0	0	0	0	0	0	0	1	0	0	0	0	0	0	0	0	0	0	0	0	0
874	874	0	0	1	0		0	0	0	0	0	0	0	0	0	0	0	0	0	0	0	0	0	0	0	0	0
29904	29904	0	0	1	0		0	0	0	0	0	0	0	0	0	0	0	0	0	0	0	0	0	0	0	0	0
55472	55472	0	1	0	0		0	0	0	0	0	0	0	0	0	0	0	0	0	0	0	0	0	0	0	0	1
10144	10144	0	1	0	0		0	0	0	0	0	0	0	0	0	0	0	0	0	0	0	0	0	0	0	0	1
3171	3171	0	0	1	0		0	0	0	0	0	0	0	0	0	0	0	0	0	0	0	0	0	0	0	0	0
7272	7272	0	1	0	0		1	1	0	1	0	0	0	0	0	0	0	0	0	0	0	1	0	0	1	0	1
928	928	0	0	1	0		0	0	0	1	0	0	0	0	0	0	0	1	0	0	1	0	0	1	0	0	0
56098	56098	0	0	1	0		0	0	0	0	0	0	0	0	0	0	0	0	0	0	0	0	0	0	0	0	0
10814	10814	0	0	1	0		0	0	0	0	0	0	0	0	0	0	0	0	0	0	0	0	0	0	0	0	0
53616	53616	0	0	1	0		0	0	0	0	0	0	0	0	0	0	0	0	0	0	0	0	0	1	0	0	0
203076	203076	0	0	1	0		0	0	0	0	0	0	0	0	0	0	0	0	0	0	0	0	0	0	0	0	0
2710	2710	0	0	1	0		0	0	0	0	0	0	0	0	0	0	0	0	0	0	0	0	0	0	0	0	0
6373	6373	0	0	1	1	hsa04060	0	0	0	0	0	0	0	0	0	0	0	0	0	0	0	0	0	0	0	0	0
116442	116442	0	0	1	0		0	0	0	0	0	0	0	0	0	0	0	0	1	0	0	0	0	0	0	0	0
55769	55769	0	0	1	0		0	0	0	0	0	0	0	0	0	0	0	0	0	0	0	0	0	0	0	0	0
140687	140687	0	1	0	0		0	0	0	0	0	0	0	0	0	0	0	0	0	0	0	0	0	0	0	0	1
154467	154467	0	0	1	0		0	0	0	0	0	0	0	0	0	0	0	0	0	0	0	0	0	0	0	0	0
8764	8764	0	1	0	1	hsa04060	0	0	0	0	0	0	0	0	0	0	0	1	0	0	0	1	0	1	0	1	1
55026	55026	0	0	1	0		0	0	0	0	0	0	0	0	0	0	0	0	0	0	0	0	0	0	0	0	0
84823	84823	0	0	1	0		0	0	1	0	0	0	0	0	0	0	0	0	0	0	0	0	0	0	0	0	0
9518	9518	0	0	1	1	hsa04060	0	0	0	0	0	0	0	0	0	0	0	0	0	0	0	0	0	0	0	0	0
23743	23743	0	0	1	0		0	0	0	0	0	0	0	0	0	0	0	0	0	0	0	0	0	0	0	0	0
3835	3835	0	1	0	0		1	0	1	0	0	0	1	0	0	0	0	0	1	0	0	0	0	0	0	0	1
4793	4793	0	0	1	0		0	0	0	0	0	0	0	0	0	0	0	0	0	0	0	0	0	0	0	0	0
197187	197187	0	0	1	0		0	0	0	0	0	0	0	0	0	0	0	0	0	0	0	0	0	0	0	0	0
6338	6338	0	0	1	0		0	0	0	0	0	0	0	0	0	0	0	0	0	0	1	0	0	0	0	0	0
9422	9422	0	0	1	0		0	0	0	0	0	0	0	0	0	0	0	0	0	0	0	0	0	0	0	0	0
9510	9510	0	0	1	1	GO:0016525,GO:0045765	0	0	0	1	0	0	0	0	0	0	0	1	0	0	0	0	0	0	0	1	0
692058	692058	0	1	0	0		0	0	0	0	0	0	0	0	0	0	0	0	0	0	0	0	0	0	0	0	1
165545	165545	0	1	0	0		0	0	1	0	0	0	1	0	0	0	0	0	1	0	0	0	0	0	0	0	1
5833	5833	0	0	1	0		0	0	0	0	0	0	0	0	0	0	0	0	0	0	0	0	0	0	0	0	0
8503	8503	0	1	0	1	GO:0002042,GO:0043534,GO:0002040,hsa04370,hsa05205,GO:0001525	0	0	0	0	0	0	0	1	0	0	0	0	0	0	0	1	0	0	0	1	1
10966	10966	0	0	1	0		0	0	0	0	0	0	0	0	0	0	0	0	1	0	0	0	0	0	0	0	0
338321	338321	0	0	1	0		0	0	0	0	0	0	0	0	0	0	0	0	0	0	0	0	0	0	0	0	0
3690	3690	0	1	0	1	GO:0060055,hsa05205,GO:0001525	0	0	0	0	0	0	0	1	0	0	0	0	0	0	1	1	0	0	0	1	1
51330	51330	0	0	1	1	hsa04060,GO:0001525	0	0	0	0	0	0	0	1	0	0	0	0	0	0	0	0	0	0	0	0	0
55679	55679	0	0	1	0		0	0	0	0	0	0	0	0	0	0	0	1	0	0	0	0	0	1	0	0	0
23129	23129	0	0	1	1	GO:0001525,GO:0045765	0	0	0	0	0	0	0	1	0	0	0	0	0	0	0	0	0	1	0	1	0
2013	2013	0	0	1	1	GO:0043534,GO:0045765	0	0	0	0	0	0	0	0	0	0	0	0	0	0	1	0	0	1	0	1	0
51716	51716	0	0	1	0		0	0	0	0	0	0	0	0	0	0	0	0	0	0	0	0	0	0	0	0	0
84830	84830	0	0	1	1	GO:0002042,GO:0043534,GO:0002040,GO:0001525	0	0	0	0	0	0	0	1	0	0	0	0	0	0	1	0	0	1	0	0	0
57458	57458	0	1	0	0		0	0	0	0	0	0	0	0	0	0	0	0	0	0	0	0	0	0	0	0	1
144453	144453	0	0	1	0		0	0	0	0	0	0	0	0	0	0	0	0	0	0	0	0	0	0	0	0	0
26301	26301	0	0	1	0		0	0	0	0	0	0	0	0	0	0	0	0	0	0	0	0	0	0	0	0	0
6372	6372	0	0	1	1	hsa05323,hsa04060	0	0	0	0	0	0	0	0	0	0	0	0	0	0	0	0	0	0	0	0	0
727758	727758	0	1	0	0		0	0	0	0	0	0	0	0	0	0	0	0	0	0	0	0	0	0	0	0	1
7018	7018	0	1	0	0		0	0	0	0	0	0	0	0	0	0	0	0	0	0	0	0	0	0	0	1	1
57326	57326	0	0	1	0		0	0	1	0	0	0	0	0	0	0	0	0	0	0	0	0	0	0	0	0	0
4598	4598	0	0	1	0		0	0	0	0	0	0	0	0	0	0	0	0	0	0	0	0	0	0	0	0	0
8710	8710	0	0	1	0		0	0	0	0	0	0	0	0	0	0	0	0	0	0	0	0	0	0	0	0	0
157489	157489	0	0	1	0		0	0	0	0	0	0	0	0	0	0	0	0	0	0	0	0	0	0	0	0	0
333929	333929	0	0	1	0		0	0	0	0	0	0	0	0	0	0	0	0	0	0	0	0	0	0	0	0	0
85028	85028	0	0	1	0		0	0	0	0	0	0	0	0	0	0	0	0	0	0	0	0	0	0	0	0	0
7673	7673	0	0	1	0		0	0	0	0	0	0	0	0	0	0	0	0	0	0	0	0	0	0	0	0	0
3373	3373	0	0	1	1	GO:0045766,GO:0045765	0	0	0	0	0	0	0	0	0	0	0	0	0	0	0	0	0	1	0	1	0
9415	9415	0	0	1	0		0	0	0	0	0	0	0	0	0	0	0	0	0	0	0	0	0	0	0	0	0
1622	1622	0	0	1	0		0	0	0	0	0	0	0	0	0	0	0	0	0	0	0	0	0	0	0	0	0
7857	7857	0	0	1	1	GO:0001525	0	0	0	0	0	0	0	1	0	0	0	1	0	0	0	0	0	0	0	1	0
85462	85462	0	0	1	0		0	0	1	0	0	1	0	0	0	0	0	0	0	0	0	0	0	0	0	0	0
9500	9500	0	0	1	0		0	0	0	0	0	0	0	0	0	0	0	1	0	0	0	0	0	0	0	0	0
1026	1026	0	0	1	1	hsa05205	0	0	0	0	0	0	0	0	0	0	0	1	0	0	1	0	0	1	0	0	0
4597	4597	0	0	1	0		0	0	0	0	0	0	0	0	0	0	0	0	0	0	0	0	0	0	0	0	0
81789	81789	0	0	1	0		0	0	0	0	0	0	0	0	0	0	0	0	0	0	0	0	0	0	0	0	0
4248	4248	0	0	1	0		0	0	0	0	0	0	0	0	0	0	0	0	0	0	0	0	0	0	0	0	0
4091	4091	0	0	1	0		0	0	0	0	0	0	0	1	0	0	0	1	0	0	0	0	0	0	0	0	0
81794	81794	0	0	1	0		0	0	0	0	0	0	0	0	0	0	0	0	0	0	0	0	0	0	0	0	0
727699	727699	0	1	0	0		0	0	0	0	0	0	0	0	0	0	0	0	0	0	0	0	0	0	0	0	1
84894	84894	0	0	1	0		0	0	0	0	0	0	0	0	0	0	0	0	0	0	0	0	0	0	0	0	0
2354	2354	1	0	0	0		0	0	0	0	0	0	0	0	0	0	0	0	0	0	0	0	0	0	0	0	1
5630	5630	0	0	1	0		0	0	1	0	0	0	0	0	0	0	0	0	0	0	0	0	0	0	0	0	0
8913	8913	0	0	1	0		0	0	0	0	0	0	0	0	0	0	0	0	0	0	0	0	0	0	0	0	0
6546	6546	0	0	1	1	hsa04371	0	0	1	0	0	0	0	0	0	0	0	0	0	0	0	0	0	0	0	1	0
1515	1515	0	0	1	0		0	0	0	0	0	0	0	0	0	0	0	0	0	0	0	0	0	0	0	0	0
200172	200172	0	0	1	0		0	0	0	0	0	0	0	0	0	0	0	0	0	0	0	0	0	0	0	0	0
8876	8876	0	0	1	0		0	0	0	0	0	0	0	0	0	0	0	0	0	0	0	0	0	1	0	0	0
340578	340578	0	0	1	0		0	0	0	0	0	0	0	0	0	0	0	0	0	0	0	0	0	0	0	0	0
84665	84665	0	0	1	0		0	0	0	0	0	1	0	0	0	0	0	0	0	0	0	0	0	0	0	0	0
374900	374900	0	0	1	0		0	0	0	0	0	0	0	0	0	0	0	0	0	0	0	0	0	0	0	0	0
10516	10516	0	0	1	0		0	0	0	0	0	0	0	0	0	0	0	0	0	0	0	0	0	0	0	0	0
8438	8438	0	1	0	0		1	0	1	1	0	0	1	0	0	0	0	0	1	0	0	0	0	0	0	0	1
79625	79625	0	0	1	1	GO:0060055,GO:0001525	0	0	0	0	0	0	0	1	0	0	0	0	0	0	1	0	0	1	0	0	0
23428	23428	0	0	1	0		0	0	0	0	0	0	0	0	0	0	0	0	0	0	0	0	0	0	0	0	0
84885	84885	0	0	1	0		0	0	0	0	0	1	0	0	0	0	0	0	0	0	0	0	0	0	0	0	0
8334	8334	0	0	1	0		0	0	0	0	0	0	0	0	0	0	0	1	0	0	0	0	0	0	0	0	0
23396	23396	0	0	1	0		0	0	0	0	0	0	0	0	0	0	0	0	0	0	0	0	0	0	0	0	0
7263	7263	0	0	1	0		0	0	0	0	0	0	0	0	0	0	0	0	0	0	0	0	0	0	0	0	0
25834	25834	0	0	1	0		0	0	0	0	0	0	0	0	0	0	0	0	0	0	0	0	0	0	0	0	0
2852	2852	0	0	1	0		0	0	1	0	0	0	0	0	0	0	0	1	0	0	0	0	0	1	0	1	0
222171	222171	0	0	1	0		0	0	0	0	0	0	0	0	0	0	0	0	0	0	0	0	0	0	0	0	0
81631	81631	0	0	1	1	hsa04371	0	0	1	0	0	1	0	0	0	0	0	0	0	0	0	0	0	0	0	0	0
90874	90874	0	0	1	0		0	0	0	0	0	0	0	0	0	0	0	0	0	0	0	0	0	0	0	0	0
57134	57134	0	0	1	0		0	0	0	0	0	0	0	0	0	0	0	0	0	0	0	0	0	0	0	0	0
22822	22822	0	0	1	0		0	0	0	0	0	0	0	0	0	0	0	0	0	0	0	0	0	0	0	0	0
4102	4102	0	1	0	0		0	0	0	0	0	0	0	0	0	0	0	0	0	0	0	0	0	0	0	0	1
137994	137994	0	0	1	0		0	0	0	0	0	0	0	0	0	0	0	0	0	0	0	0	0	0	0	0	0
11067	11067	0	0	1	0		0	0	0	0	0	0	0	0	0	0	0	0	0	0	0	0	0	0	0	0	0
7051	7051	1	0	0	0		0	0	0	0	0	0	0	0	0	0	0	0	0	0	0	0	0	0	0	0	1
285596	285596	0	1	0	0		0	0	0	0	0	0	0	0	0	0	0	0	0	0	0	0	0	0	0	0	1
22801	22801	0	0	1	0		0	0	0	0	0	0	0	0	0	0	0	0	0	0	0	0	0	0	0	0	0
2565	2565	0	0	1	0		0	0	0	0	0	0	0	0	0	0	0	0	0	0	0	0	0	0	0	0	0
57820	57820	0	0	1	0		0	0	0	1	0	0	0	0	0	0	0	0	0	0	0	0	0	0	0	0	0
151449	151449	0	1	0	1	hsa04060	0	0	0	0	0	0	0	1	0	0	0	0	0	0	0	1	0	0	0	0	1
2224	2224	0	0	1	0		0	0	0	0	0	0	0	0	0	0	0	0	0	0	0	0	0	0	0	0	0
9368	9368	0	0	1	0		0	0	1	0	0	0	0	0	0	0	0	1	0	0	0	0	0	0	0	0	0
83937	83937	0	0	1	0		0	0	0	0	0	0	0	0	0	0	0	0	0	0	0	0	0	0	0	0	0
27346	27346	0	0	1	0		0	0	0	0	0	0	0	0	0	0	0	0	0	0	0	0	0	0	0	0	0
390	390	0	0	1	0		0	0	0	0	0	0	0	0	0	0	0	0	1	0	0	0	1	0	0	0	0
266727	266727	0	0	1	0		0	0	0	0	0	0	0	0	0	0	0	0	0	0	0	0	0	1	0	0	0
349667	349667	0	0	1	0		0	0	0	0	0	0	0	0	0	0	0	0	0	0	1	0	0	0	0	0	0
10468	10468	0	0	1	0		0	0	0	0	0	0	0	0	0	0	0	0	0	1	0	0	0	0	0	0	0
154796	154796	0	0	1	1	GO:0043532,GO:0043534,GO:0016525,GO:0001525,GO:0045765	0	0	1	0	0	0	0	1	0	0	0	0	0	0	0	0	0	0	0	1	0
1033	1033	0	1	0	0		1	0	0	0	0	0	0	0	0	0	1	1	0	0	0	1	0	0	0	0	1
7348	7348	0	0	1	0		0	0	0	0	0	0	0	0	0	0	0	0	0	0	0	0	0	0	0	0	0
83894	83894	0	0	1	0		0	0	1	0	0	0	0	0	0	0	0	0	0	0	0	0	0	0	0	0	0
84709	84709	0	0	1	0		0	0	1	0	0	0	0	0	0	0	0	0	0	0	0	0	0	0	0	0	0
283991	283991	0	0	1	0		0	0	0	0	0	0	0	0	0	0	0	0	0	0	0	0	0	0	0	0	0
56154	56154	0	0	1	0		0	0	0	1	0	0	0	0	0	0	0	0	0	0	0	0	0	0	0	0	0
238	238	0	0	1	0		0	0	0	0	0	0	0	0	0	0	0	0	0	0	0	0	0	0	0	0	0
641	641	0	1	0	0		1	1	1	0	1	1	1	0	0	0	0	0	1	0	0	1	0	0	0	0	1
643596	643596	0	1	0	0		0	0	0	0	0	0	0	0	0	0	0	0	0	0	0	0	0	0	0	0	1
645369	645369	0	0	1	0		0	0	0	0	0	0	0	0	0	0	0	0	0	0	0	0	0	0	0	0	0
4854	4854	0	0	1	1	hsa04371,GO:0001525	0	0	0	0	0	0	0	1	0	0	0	0	0	0	0	0	0	0	0	0	0
400713	400713	0	0	1	0		0	0	0	0	0	0	0	0	0	0	0	0	0	0	0	0	0	0	0	0	0
79867	79867	0	0	1	0		0	0	0	0	0	1	0	0	0	0	0	0	0	0	0	0	0	0	0	0	0
79673	79673	0	0	1	0		0	0	0	0	0	0	0	0	0	0	0	0	0	0	0	0	0	0	0	0	0
3625	3625	0	0	1	1	hsa04060	0	0	0	1	0	0	0	0	0	0	0	0	0	0	1	0	0	0	0	0	0
554282	554282	0	1	0	0		0	0	0	0	0	0	0	0	0	0	0	0	0	0	0	0	0	0	0	0	1
390980	390980	0	0	1	0		0	0	0	0	0	0	0	0	0	0	0	0	0	0	0	0	0	0	0	0	0
3832	3832	0	1	0	0		1	1	1	0	0	1	0	0	0	0	0	0	0	0	0	0	0	0	0	0	1
84159	84159	0	1	0	0		0	0	0	0	0	0	0	0	0	0	0	0	0	0	0	0	0	0	0	0	1
6904	6904	0	0	1	0		0	0	1	0	0	0	0	0	0	0	0	0	0	0	0	0	1	1	0	0	0
4543	4543	0	0	1	0		0	0	0	0	0	0	0	0	0	0	0	0	0	0	0	0	0	0	0	0	0
93082	93082	0	1	0	0		0	0	0	0	0	0	0	0	0	0	0	0	0	0	0	0	0	0	0	0	1
283951	283951	0	0	1	0		0	0	0	0	0	0	0	0	0	0	0	0	0	0	0	0	0	0	0	0	0
2670	2670	0	1	0	0		0	0	1	0	0	0	0	0	0	0	0	0	0	0	1	0	0	0	0	0	1
648791	648791	0	0	1	0		0	0	0	0	0	0	0	0	0	0	0	0	0	0	0	0	0	0	0	0	0
4856	4856	0	0	1	1	GO:0001525	0	0	0	0	0	0	0	1	0	0	0	1	0	1	0	0	0	1	0	0	0
3866	3866	0	1	0	0		0	0	1	0	0	0	0	0	0	0	0	0	0	0	0	0	0	0	0	0	1
81691	81691	0	1	0	0		0	0	0	0	0	0	0	0	0	0	0	0	0	0	0	0	0	0	0	0	1
389792	389792	0	0	1	0		0	0	0	0	0	0	0	0	0	0	0	0	0	0	0	0	0	0	0	0	0
8436	8436	0	0	1	0		0	0	0	0	0	0	0	0	0	0	0	0	0	0	0	0	0	0	0	0	0
9982	9982	0	0	1	1	GO:1903589,GO:0090050,GO:1903587,GO:0090049	0	0	0	0	0	0	0	0	0	0	0	1	0	0	0	0	0	0	0	1	0
338761	338761	0	0	1	0		0	0	0	0	0	0	0	0	0	0	0	1	0	0	0	0	0	0	0	0	0
112464	112464	0	0	1	0		0	0	0	0	0	0	0	0	0	0	0	0	0	0	0	0	0	0	0	0	0
4440	4440	0	1	0	0		0	0	0	0	0	0	0	0	0	0	0	0	0	0	0	0	0	0	0	0	1
440952	440952	0	1	0	0		0	0	0	0	0	0	0	0	0	0	0	0	0	0	0	0	0	0	0	0	1
196264	196264	0	0	1	0		0	0	0	0	0	0	0	0	0	0	0	0	0	0	0	0	0	0	0	0	0
79817	79817	0	0	1	0		0	0	0	0	0	0	0	0	0	0	0	0	0	0	0	0	0	0	0	0	0
1299	1299	0	0	1	0		0	0	0	0	0	0	0	0	0	0	0	0	0	0	0	0	0	0	0	0	0
285696	285696	0	0	1	0		0	0	0	0	0	0	0	0	0	0	0	0	0	0	0	0	0	0	0	0	0
2700	2700	0	0	1	0		0	0	0	0	0	0	0	0	0	0	0	0	0	0	0	0	0	0	0	0	0
6319	6319	0	0	1	0		0	0	0	0	0	0	0	0	0	0	0	0	0	0	0	0	0	0	0	0	0
3303	3303	0	0	1	0		0	0	0	0	0	0	0	0	0	0	0	1	1	0	0	0	1	0	0	0	0
152302	152302	0	0	1	0		0	0	0	0	0	0	0	0	0	0	0	0	0	0	0	0	0	0	0	0	0
5799	5799	0	0	1	0		0	0	0	0	0	0	0	0	0	0	0	0	0	0	0	0	0	0	0	0	0
8013	8013	0	0	1	0		0	0	0	0	0	0	0	0	0	0	0	0	0	1	0	0	0	1	0	1	0
54069	54069	0	1	0	0		1	0	0	0	0	0	1	0	0	0	0	0	0	0	0	0	0	0	1	0	1
10172	10172	0	0	1	0		0	0	0	0	0	0	0	0	0	0	0	0	0	0	0	0	0	0	0	0	0
6548	6548	0	0	1	1	hsa04371,hsa05205	0	0	0	0	0	0	0	0	0	0	0	0	0	0	0	0	1	1	0	0	0
2247	2247	0	0	1	1	GO:0060978,GO:0002042,GO:1903672,GO:0043534,GO:0090050,GO:1903587,GO:0002040,GO:1903670,GO:0090049,GO:0045766,hsa05205,GO:0001525,GO:0045765	0	0	0	0	0	1	0	1	0	0	0	1	0	1	1	0	0	0	0	1	0
55892	55892	0	0	1	0		0	0	0	0	0	0	0	0	0	0	0	0	0	0	0	0	0	0	0	0	0
677796	677796	0	1	0	0		0	0	0	0	0	0	0	0	0	0	0	0	0	0	0	0	0	0	0	0	1
9066	9066	0	0	1	0		0	0	0	0	0	1	0	0	0	0	0	0	0	0	1	0	0	0	0	0	0
2222	2222	0	0	1	0		0	0	0	0	0	0	0	0	0	0	0	0	0	0	0	0	0	0	0	0	0
118932	118932	0	0	1	0		0	0	0	0	0	0	0	0	0	0	0	0	0	0	0	0	0	0	0	0	0
57523	57523	0	0	1	0		0	0	0	0	0	0	0	0	0	0	0	0	0	0	0	0	0	0	0	0	0
677800	677800	0	1	0	0		0	0	0	0	0	0	0	0	0	0	0	0	0	0	0	0	0	0	0	0	1
54661	54661	0	0	1	0		0	0	0	0	0	0	0	0	0	0	0	0	0	0	0	0	0	0	0	0	0
25837	25837	1	0	0	0		0	0	0	0	0	0	0	0	0	0	0	0	1	0	0	0	0	0	0	0	1
22994	22994	0	0	1	0		0	0	1	1	0	1	0	0	0	0	0	0	0	0	0	0	1	0	0	0	0
7432	7432	0	0	1	0		0	0	0	0	0	0	0	0	0	0	0	1	0	0	1	0	0	0	0	0	0
3142	3142	0	0	1	0		0	0	0	0	0	0	0	1	0	0	0	0	0	0	0	0	0	1	0	0	0
11126	11126	0	0	1	1	GO:0016525,GO:0001525,GO:0045765	0	0	0	0	0	0	0	1	0	0	0	0	0	0	0	0	0	1	0	1	0
79929	79929	0	0	1	0		0	0	1	0	0	0	0	0	0	0	0	0	0	0	0	0	1	0	0	0	0
29126	29126	0	0	1	0		0	0	0	0	0	0	0	0	0	0	0	1	0	0	0	0	0	1	0	1	0
400759	400759	0	0	1	0		0	0	0	0	0	0	0	0	0	0	0	0	0	0	0	0	0	0	0	0	0
11221	11221	0	0	1	0		0	0	0	0	0	0	0	0	0	0	0	1	0	0	0	0	0	1	0	1	0
113220	113220	0	0	1	0		0	0	1	0	0	0	0	0	0	0	0	0	1	0	0	0	0	0	0	0	0
1809	1809	0	1	0	0		0	0	1	0	0	0	0	0	0	0	0	0	0	0	1	0	0	0	0	0	1
3315	3315	0	0	1	1	hsa04370,GO:0045766,GO:0045765	0	0	1	0	0	0	0	0	0	0	0	0	0	0	1	0	0	0	0	1	0
2997	2997	0	0	1	0		0	0	0	0	0	0	0	0	0	0	0	0	0	0	0	0	0	0	0	0	0
388272	388272	0	0	1	0		0	0	0	0	0	0	0	0	0	0	0	0	0	0	0	0	0	0	0	0	0
50939	50939	0	0	1	0		0	0	0	0	0	0	0	0	0	0	0	0	0	0	0	0	0	0	0	0	0
9201	9201	0	0	1	0		0	0	0	0	0	0	0	0	0	0	0	0	0	0	0	0	0	0	0	0	0
5098	5098	0	0	1	0		0	0	0	0	0	0	0	0	0	0	0	0	0	0	0	0	0	0	0	0	0
170958	170958	0	0	1	0		0	0	0	0	0	0	0	0	0	0	0	0	0	0	0	0	0	0	0	0	0
54820	54820	0	0	1	0		0	0	1	0	0	0	0	0	1	0	0	0	0	1	0	0	0	0	0	0	0
5794	5794	0	0	1	0		0	0	0	0	0	0	0	0	0	0	0	0	0	0	0	0	0	0	0	0	0
162282	162282	0	0	1	0		0	0	0	0	0	0	0	0	0	0	0	0	0	0	0	0	0	0	0	0	0
8537	8537	0	0	1	0		0	0	0	0	0	0	0	0	0	0	0	0	0	0	0	0	0	0	0	0	0
83875	83875	0	0	1	0		0	0	0	0	0	0	0	0	0	0	0	0	0	0	0	0	0	0	0	0	0
9404	9404	0	0	1	0		0	0	0	0	0	0	0	0	0	0	0	0	0	0	0	0	0	1	0	0	0
11330	11330	0	0	1	0		0	0	0	0	0	0	0	0	0	0	0	0	0	0	0	0	0	0	0	0	0
10791	10791	0	0	1	0		0	0	0	0	0	0	0	0	0	0	0	0	0	0	0	0	0	0	0	0	0
51474	51474	0	0	1	0		0	0	0	0	0	0	0	0	1	0	0	0	0	0	0	0	1	0	0	0	0
5924	5924	0	0	1	0		0	0	0	0	0	0	0	0	0	0	0	0	0	0	0	0	0	0	0	0	0
64388	64388	0	0	1	0		0	0	0	0	0	0	0	0	0	0	0	0	0	0	0	0	0	0	0	0	0
51337	51337	0	0	1	0		0	0	0	0	0	0	0	0	0	0	0	0	0	0	0	0	0	0	0	0	0
6401	6401	1	0	0	0		0	0	0	0	0	0	0	0	0	0	0	0	0	0	0	0	0	1	0	0	1
2634	2634	0	1	0	0		0	0	0	0	0	0	0	0	0	0	0	0	1	0	0	0	0	0	0	0	1
90187	90187	0	0	1	0		0	0	0	0	0	0	0	0	0	0	0	0	0	0	0	0	0	0	0	0	0
50855	50855	0	0	1	0		0	0	0	0	0	0	0	0	0	0	0	0	0	0	0	0	0	0	0	0	0
653082	653082	0	1	0	0		0	0	0	0	0	0	0	0	0	0	0	0	0	0	0	0	0	0	0	0	1
5304	5304	0	0	1	0		0	0	0	0	0	0	0	0	0	0	0	0	0	0	0	0	0	0	0	0	0
79898	79898	0	0	1	0		0	0	0	0	0	0	0	0	0	0	0	0	0	0	0	0	0	0	0	0	0
81930	81930	0	1	0	0		1	0	1	1	0	0	0	0	0	0	0	0	1	0	0	0	1	0	0	0	1
8344	8344	0	0	1	0		0	0	0	0	0	0	0	0	0	0	0	0	0	0	0	0	0	0	0	0	0
84273	84273	0	0	1	0		0	0	0	0	0	0	0	0	0	0	0	0	1	0	0	0	0	0	0	0	0
199746	199746	0	0	1	0		0	0	0	0	0	0	0	0	0	0	0	0	0	0	0	0	0	0	0	0	0
79931	79931	0	0	1	0		0	0	0	0	0	0	0	0	0	0	0	0	0	0	0	0	0	0	0	0	0
7130	7130	1	0	0	0		0	0	0	1	0	0	0	0	0	0	0	0	0	0	0	0	0	1	0	1	1
338707	338707	0	0	1	0		0	0	0	0	0	0	0	0	0	0	0	0	0	0	0	0	0	0	0	0	0
81606	81606	0	0	1	0		0	0	0	0	0	1	0	0	0	0	0	0	0	0	0	0	0	0	0	0	0
83988	83988	0	0	1	0		0	0	1	0	0	0	0	0	0	0	0	0	0	0	0	0	0	0	0	0	0
728591	728591	0	0	1	0		0	0	0	0	0	0	0	0	0	0	0	0	0	0	0	0	0	0	0	0	0
93099	93099	0	0	1	0		0	0	0	0	0	0	0	0	0	0	0	0	0	0	0	0	0	0	0	0	0
2825	2825	0	0	1	0		0	0	0	0	0	0	0	0	0	0	0	0	0	0	0	0	0	0	0	0	0
55117	55117	0	0	1	0		0	0	0	0	0	0	0	0	0	0	0	0	0	0	0	0	0	0	0	0	0
642946	642946	0	0	1	0		0	0	0	0	0	0	0	0	0	0	0	0	0	0	0	0	0	0	0	0	0
5528	5528	0	0	1	0		0	0	0	0	0	0	0	0	0	0	0	0	0	0	0	0	0	0	0	0	0
145258	145258	0	0	1	0		0	0	0	0	0	0	0	0	0	0	0	0	0	0	0	0	0	0	0	0	0
2633	2633	0	1	0	0		0	0	0	0	0	0	0	0	0	0	0	0	1	0	0	0	0	1	0	0	1
3587	3587	0	0	1	1	hsa04060	0	0	0	0	0	0	0	0	0	0	0	0	0	0	0	0	0	0	0	0	0
80307	80307	0	0	1	0		0	0	0	0	0	0	0	0	0	0	0	0	0	0	0	0	0	0	0	0	0
80258	80258	0	0	1	0		0	0	1	0	0	0	0	0	1	0	0	0	0	0	0	0	0	0	0	0	0
134429	134429	0	0	1	0		0	0	0	0	0	0	0	0	0	0	0	0	0	0	0	0	0	0	0	0	0
22846	22846	0	1	0	1	GO:0016525,GO:0001525,GO:0045765	0	0	0	0	0	0	0	1	0	0	0	1	0	0	1	0	0	0	0	1	1
3993	3993	0	0	1	0		0	0	0	0	0	0	0	0	0	0	0	0	0	0	0	0	0	0	0	0	0
5125	5125	0	1	0	0		0	0	0	0	0	0	0	0	0	0	0	0	0	0	0	0	0	0	0	0	1
5473	5473	0	0	1	1	hsa04060	0	0	0	0	0	1	0	0	0	0	0	0	0	0	0	0	0	0	0	0	0
158135	158135	0	0	1	0		0	0	1	0	0	0	0	0	0	0	0	0	0	0	0	0	0	0	0	0	0
256021	256021	0	0	1	0		0	0	0	0	0	0	0	0	0	0	0	0	0	0	0	0	0	0	0	0	0
10319	10319	0	0	1	0		0	0	0	0	0	0	0	0	0	0	0	0	0	0	0	0	0	0	0	0	0
200844	200844	0	1	0	0		0	0	0	0	0	0	0	0	0	0	0	0	0	0	0	0	0	0	0	0	1
7153	7153	0	1	0	0		1	1	1	1	0	0	1	0	0	0	0	0	0	0	0	0	0	0	0	0	1
9355	9355	0	1	0	0		0	0	0	0	0	0	0	1	0	0	0	0	0	0	0	0	0	0	0	0	1
3592	3592	0	0	1	1	GO:1903588,GO:1903587,hsa04060	0	0	0	0	0	0	0	0	0	0	0	1	0	0	0	0	0	1	0	1	0
85452	85452	0	1	0	0		1	0	0	0	0	0	0	0	0	0	0	0	0	0	0	0	0	0	0	0	1
132720	132720	0	0	1	0		0	0	0	0	0	0	0	0	0	0	0	0	0	0	0	0	0	0	0	0	0
397	397	0	0	1	0		0	0	0	0	0	0	0	0	0	0	0	0	1	0	0	0	1	1	0	0	0
55964	55964	0	0	1	0		0	0	0	0	0	0	0	0	1	0	0	0	1	0	0	0	0	0	0	0	0
392617	392617	0	0	1	0		0	0	0	0	0	0	0	0	0	0	0	0	0	0	0	0	0	0	0	0	0
8605	8605	0	1	0	1	hsa04370	0	0	0	0	0	1	0	0	0	0	0	0	0	0	0	0	0	0	0	0	1
284	284	0	1	0	1	GO:0002040,hsa05323,GO:0001525	0	0	0	0	0	0	0	1	0	0	0	0	0	0	0	1	0	1	0	1	1
6591	6591	0	0	1	0		0	0	0	0	0	0	0	0	0	0	0	1	0	0	0	0	0	1	0	1	0
10517	10517	0	0	1	0		0	0	0	0	0	0	0	0	0	0	0	0	0	0	0	0	0	0	0	0	0
123872	123872	0	0	1	0		0	0	1	0	0	1	0	1	0	0	0	0	0	0	0	0	1	0	0	0	0
201232	201232	0	0	1	0		0	0	0	0	0	0	0	0	0	0	0	0	0	0	0	0	0	0	0	0	0
79000	79000	0	1	0	0		1	0	0	0	0	0	1	0	0	0	0	0	0	0	0	0	0	0	0	0	1
57650	57650	0	1	0	0		0	0	0	0	0	0	0	0	0	0	0	0	0	0	0	0	0	0	0	0	1
51127	51127	0	0	1	0		0	0	0	0	0	0	0	0	0	0	0	0	0	0	0	0	0	0	0	0	0
166012	166012	1	0	0	0		0	0	0	0	0	0	0	0	0	0	0	0	0	0	0	0	0	0	0	0	1
79148	79148	0	1	0	0		0	0	0	0	0	0	0	0	0	0	0	0	0	0	0	0	0	1	0	0	1
92359	92359	0	1	0	0		0	0	0	0	0	0	0	0	0	0	0	0	0	0	0	0	0	0	0	0	1
7379	7379	0	1	0	0		0	0	0	0	0	0	0	0	0	0	0	0	0	0	0	0	0	0	0	0	1
10344	10344	0	1	0	1	hsa04060	0	0	0	0	0	0	0	0	0	0	0	0	0	0	0	0	1	0	0	1	1
6001	6001	0	0	1	0		0	0	0	0	0	0	0	0	0	0	0	0	1	0	0	0	0	0	0	0	0
26261	26261	0	0	1	0		0	0	0	0	0	0	0	0	0	0	0	0	0	0	0	0	0	0	0	0	0
6422	6422	0	0	1	1	GO:0045765	0	0	0	1	0	0	0	1	0	0	0	1	0	0	0	0	1	1	0	1	0
84958	84958	0	0	1	0		0	0	0	0	0	0	0	0	0	0	0	0	0	0	0	0	0	0	0	0	0
56920	56920	0	0	1	0		0	0	0	0	0	0	0	0	0	0	0	0	0	0	0	0	0	0	0	1	0
7039	7039	0	0	1	1	GO:0001525	0	0	0	0	0	1	0	1	0	0	0	0	0	1	1	0	0	0	0	0	0
259290	259290	0	1	0	0		0	0	0	0	0	0	0	0	0	0	0	0	0	0	0	0	0	0	0	0	1
401097	401097	0	0	1	0		0	0	0	0	0	0	0	0	0	0	0	0	0	0	0	0	0	0	0	0	0
7803	7803	0	0	1	0		0	0	0	0	0	0	0	0	0	0	0	0	0	0	0	0	0	0	0	1	0
3	3	0	0	1	0		0	0	0	0	0	0	0	0	0	0	0	0	0	0	0	0	0	0	0	0	0
28231	28231	0	1	0	0		0	0	0	0	0	0	0	0	0	0	0	0	0	0	0	0	0	0	0	0	1
8564	8564	0	0	1	0		0	0	0	0	0	0	0	0	0	0	0	0	0	0	0	0	0	0	0	0	0
866	866	0	0	1	0		0	0	0	0	0	0	0	0	0	0	0	0	0	0	0	0	0	0	0	0	0
6857	6857	0	0	1	0		0	0	0	0	0	0	0	0	0	0	0	0	0	0	0	0	0	0	0	0	0
5137	5137	0	0	1	0		0	0	0	0	0	0	0	0	0	0	0	0	0	0	0	0	0	0	0	0	0
10919	10919	0	0	1	0		0	0	0	1	0	0	0	0	0	0	0	0	0	0	0	0	0	0	0	0	0
1104	1104	0	0	1	0		0	0	0	0	0	1	0	0	0	0	0	0	0	0	0	0	0	0	0	0	0
1763	1763	0	1	0	0		1	1	1	0	0	0	1	0	0	0	0	0	1	0	0	0	0	0	0	0	1
284029	284029	0	1	0	0		0	0	0	0	0	0	0	0	0	0	0	0	0	0	0	0	0	0	0	0	1
2760	2760	0	0	1	0		0	0	0	0	0	0	0	0	0	0	0	0	0	0	0	0	0	0	0	0	0
257236	257236	0	0	1	0		0	0	0	0	0	1	0	0	0	0	0	0	0	0	0	0	0	0	0	0	0
57509	57509	0	0	1	0		0	0	1	0	0	0	0	0	0	0	0	0	0	0	0	0	0	0	0	0	0
8780	8780	0	0	1	0		0	0	0	0	0	0	0	0	0	0	0	0	0	0	0	0	0	0	0	0	0
27	27	0	0	1	0		0	0	0	0	0	0	0	0	0	0	0	0	0	0	0	0	1	1	0	0	0
375593	375593	0	1	0	0		0	0	0	0	0	0	0	0	0	0	0	0	0	0	0	0	0	0	0	0	1
678655	678655	0	0	1	0		0	0	0	0	0	0	0	0	0	0	0	0	0	0	0	0	0	0	0	0	0
10402	10402	0	0	1	0		0	0	0	0	0	0	0	0	0	0	0	0	0	0	0	0	0	0	0	0	0
4826	4826	0	0	1	0		0	0	0	0	0	0	0	0	0	0	0	0	0	0	0	0	0	0	0	0	0
256691	256691	0	0	1	0		0	0	0	0	0	0	0	0	0	0	0	0	0	0	0	0	0	0	0	0	0
10382	10382	0	0	1	0		0	0	1	0	0	0	0	0	0	0	0	0	1	0	0	0	1	0	0	0	0
10420	10420	0	0	1	0		0	0	0	0	0	0	0	0	0	0	0	0	0	0	0	0	0	0	0	0	0
84733	84733	0	0	1	0		0	0	0	0	0	0	0	0	0	0	0	0	0	0	0	0	0	0	0	0	0
9976	9976	0	0	1	0		0	0	0	0	0	0	0	0	0	0	0	0	0	0	0	0	0	0	0	0	0
5054	5054	0	0	1	1	hsa04371,GO:0016525,GO:0045766,GO:0001525,GO:0045765	0	0	0	0	0	0	0	1	0	0	0	0	0	0	1	0	0	1	0	1	0
387509	387509	0	0	1	0		0	0	0	0	0	0	0	0	0	0	0	0	0	0	0	0	0	0	0	0	0
3662	3662	0	0	1	0		0	0	0	0	0	0	0	0	0	0	0	0	0	0	0	0	0	1	0	0	0
43	43	0	1	0	0		0	0	0	0	0	0	0	0	0	0	0	0	0	0	0	0	0	0	0	0	1
25822	25822	1	0	0	0		0	0	0	0	0	0	0	0	0	0	0	0	0	0	0	0	0	0	0	0	1
55775	55775	0	1	0	0		0	0	0	0	0	0	1	0	0	0	0	0	0	0	0	0	0	0	0	0	1
388	388	0	0	1	1	GO:0045766,GO:0001525,GO:0045765	0	0	0	0	0	0	0	1	1	0	0	0	1	0	0	0	1	0	0	1	0
8355	8355	0	0	1	0		0	0	0	0	0	0	0	0	0	0	0	0	0	0	0	0	0	0	0	0	0
55999	55999	0	0	1	0		0	0	0	0	0	0	0	0	0	0	0	0	0	0	0	0	0	0	0	0	0
10217	10217	0	0	1	0		0	0	0	0	0	0	0	0	0	0	0	0	0	0	0	0	0	0	0	0	0
79628	79628	0	0	1	0		0	0	0	0	0	0	0	0	0	0	0	0	0	0	0	0	0	0	0	0	0
55231	55231	0	0	1	0		0	0	0	0	0	0	0	0	0	0	0	0	0	0	0	0	0	0	0	0	0
5592	5592	0	1	0	0		0	0	0	0	0	0	0	0	0	0	0	1	1	0	1	0	0	1	0	0	1
2099	2099	0	1	0	1	hsa05205	0	0	0	0	0	0	0	1	0	0	0	0	0	1	0	0	0	0	0	0	1
162655	162655	0	1	0	0		0	0	0	0	0	0	0	0	0	0	0	0	0	0	0	0	0	0	0	0	1
3674	3674	0	0	1	1	GO:0001525	0	0	0	0	0	0	0	1	0	0	0	0	0	0	0	0	0	0	0	0	0
4638	4638	0	0	1	1	hsa04371	0	0	0	0	0	0	0	1	1	0	0	0	0	0	0	0	0	0	0	1	0
440738	440738	0	0	1	1	hsa04371	0	0	1	0	0	1	0	0	0	0	0	0	0	0	0	0	0	0	0	0	0
793	793	0	0	1	0		0	0	0	0	0	0	0	0	0	0	0	0	0	0	0	0	0	0	0	0	0
7041	7041	0	0	1	0		0	0	0	0	0	0	0	0	0	0	0	1	0	0	0	0	0	0	0	0	0
39	39	0	0	1	0		0	0	0	0	0	0	0	0	0	0	0	0	0	0	0	0	0	0	0	0	0
147727	147727	0	0	1	0		0	0	0	0	0	0	0	0	0	0	0	0	0	0	0	0	0	0	0	0	0
11045	11045	0	0	1	0		0	0	0	0	0	0	0	0	0	0	0	0	0	0	0	0	0	0	0	0	0
3880	3880	0	0	1	0		0	0	1	0	0	1	0	0	0	0	0	0	0	0	0	0	0	0	0	0	0
6340	6340	0	0	1	0		0	0	0	0	0	0	0	0	0	0	0	0	0	0	1	0	0	0	0	0	0
388403	388403	0	0	1	0		0	0	0	0	0	0	0	0	0	0	0	0	0	0	0	0	0	0	0	0	0
4188	4188	0	0	1	0		0	0	0	0	0	0	0	0	0	0	0	0	0	0	0	0	0	0	0	0	0
8911	8911	0	1	0	0		1	0	1	0	0	0	0	0	0	0	0	0	0	0	0	0	0	0	0	0	1
168667	168667	0	0	1	1	GO:0002043,GO:1903672,GO:0002040,GO:1903670,GO:0045766,GO:0001525,GO:0045765	0	0	0	0	0	0	0	1	0	0	0	0	0	1	0	0	0	0	0	1	0
5918	5918	0	0	1	0		0	0	0	0	0	0	0	0	0	0	0	1	0	0	0	0	0	0	0	0	0
26034	26034	0	0	1	0		0	0	0	0	0	0	0	0	0	0	0	0	0	0	0	0	0	0	0	0	0
3290	3290	0	0	1	0		0	0	0	0	0	0	0	0	0	0	0	0	0	0	0	0	0	0	0	0	0
84154	84154	0	0	1	0		0	0	0	0	0	1	0	0	0	0	0	0	0	0	0	0	0	0	0	0	0
254228	254228	0	1	0	0		0	0	0	0	0	0	0	0	0	0	0	0	0	0	0	0	0	0	0	0	1
644192	644192	0	1	0	0		0	0	0	0	0	0	0	0	0	0	0	0	0	0	0	0	0	0	0	0	1
4884	4884	0	0	1	0		0	0	0	0	0	0	0	0	0	0	0	0	0	0	0	0	0	0	0	0	0
84141	84141	0	0	1	0		0	0	0	0	0	0	0	0	0	0	0	0	0	0	0	0	0	0	0	0	0
51302	51302	0	0	1	0		0	0	0	0	0	0	0	0	0	0	0	0	0	0	0	0	0	0	0	0	0
54457	54457	0	1	0	0		0	0	0	0	0	0	0	0	0	0	0	0	0	0	0	0	0	0	1	0	1
152048	152048	0	0	1	0		0	0	0	0	0	0	0	0	0	0	0	0	0	0	0	0	0	0	0	0	0
1052	1052	0	0	1	0		0	0	0	0	0	0	0	0	0	0	0	0	0	0	0	0	0	0	0	0	0
4938	4938	0	0	1	0		0	0	0	0	0	0	0	0	0	0	0	0	0	0	0	0	0	1	0	0	0
5165	5165	0	0	1	0		0	0	0	0	0	0	0	0	0	0	0	0	0	0	0	0	0	0	0	0	0
27065	27065	0	0	1	0		0	0	0	0	0	0	0	0	0	0	0	0	0	0	0	0	0	0	0	0	0
6318	6318	0	0	1	0		0	0	0	0	0	0	0	0	0	0	0	0	0	0	0	0	0	1	0	0	0
2026	2026	0	0	1	0		0	0	0	0	0	0	0	0	0	0	0	0	0	0	0	0	0	0	0	0	0
6713	6713	0	0	1	0		0	0	0	0	0	1	0	0	0	0	0	0	0	0	0	0	0	0	0	0	0
642515	642515	0	0	1	0		0	0	0	0	0	0	0	0	0	0	0	0	0	0	0	0	0	0	0	0	0
627	627	0	0	1	0		0	0	0	0	0	0	0	0	0	0	0	0	0	0	0	0	0	0	0	0	0
23642	23642	0	0	1	0		0	0	0	0	0	0	0	0	0	0	0	0	0	0	0	0	0	0	0	0	0
26585	26585	0	1	0	1	GO:0002042,GO:0043534,GO:0002040,GO:0045766,GO:0001525,GO:0045765	0	0	0	0	0	0	0	1	0	0	0	1	0	0	0	1	0	1	0	1	1
79652	79652	0	0	1	0		0	0	0	0	0	0	0	1	0	0	0	0	0	0	0	0	0	0	0	0	0
3683	3683	0	0	1	1	hsa05323	0	0	0	0	0	0	0	0	0	0	0	0	0	0	0	0	0	0	0	0	0
10317	10317	1	0	0	0		0	0	0	0	0	0	0	0	0	0	0	0	0	0	0	0	0	0	0	0	1
79669	79669	0	0	1	0		0	0	0	0	0	0	0	0	0	0	0	0	0	0	0	0	0	0	0	0	0
10170	10170	0	0	1	0		0	0	0	0	0	0	0	0	0	0	0	0	0	0	0	0	0	0	0	0	0
1326	1326	0	0	1	0		0	0	0	0	0	0	0	0	0	0	0	0	0	0	0	0	0	1	0	0	0
219670	219670	0	0	1	0		0	0	1	0	0	0	0	0	0	0	0	0	0	0	0	0	0	0	0	0	0
64943	64943	0	0	1	0		0	0	0	0	0	0	0	0	0	0	0	0	0	0	0	0	0	0	0	0	0
56975	56975	0	0	1	0		0	0	0	0	0	0	0	0	0	0	0	0	0	0	0	0	0	0	0	0	0
3714	3714	0	0	1	0		0	0	0	0	0	0	0	0	0	0	0	0	0	0	0	0	0	1	0	0	0
54752	54752	0	0	1	0		0	0	0	0	0	0	0	0	0	0	0	0	0	0	0	0	0	0	0	0	0
8740	8740	0	0	1	1	hsa04060	0	0	0	0	0	0	0	0	0	0	0	0	0	1	0	0	0	1	0	1	0
5888	5888	0	1	0	0		1	0	1	1	0	0	1	0	0	0	0	0	0	0	0	0	0	0	1	0	1
3488	3488	0	1	0	0		0	0	0	0	0	0	0	0	0	0	0	1	0	1	0	0	0	0	0	1	1
59341	59341	0	0	1	0		0	0	1	0	0	0	0	0	0	0	0	0	0	0	1	0	1	1	0	1	0
55647	55647	0	0	1	0		0	0	0	0	0	1	0	0	0	0	0	0	1	0	0	0	0	0	0	0	0
925	925	1	0	0	0		0	0	0	0	0	0	0	0	0	0	0	0	0	0	0	0	0	0	0	0	1
27303	27303	0	0	1	0		0	0	0	0	0	0	0	0	0	0	0	0	0	0	0	0	0	0	0	0	0
29071	29071	0	0	1	0		0	0	0	0	0	0	0	0	0	0	0	0	0	0	1	0	0	0	0	0	0
3569	3569	0	1	0	1	hsa05323,hsa04060,GO:0045765	0	0	0	0	0	0	0	0	0	0	0	1	0	1	1	1	0	1	0	1	1
221079	221079	0	0	1	0		0	0	0	0	0	0	0	0	0	0	0	0	1	0	0	0	0	0	0	0	0
57214	57214	0	1	0	0		0	0	0	0	0	0	0	0	0	0	0	0	0	0	0	1	0	0	0	1	1
11240	11240	0	1	0	0		0	0	0	0	0	0	0	0	0	0	0	0	0	0	0	0	0	1	0	0	1
84617	84617	0	0	1	0		0	0	1	0	0	0	0	0	0	0	0	0	1	0	0	0	0	0	0	0	0
144571	144571	0	0	1	0		0	0	0	0	0	0	0	0	0	0	0	0	0	0	0	0	0	0	0	0	0
1755	1755	0	0	1	0		0	0	0	0	0	0	0	0	0	0	0	0	0	0	0	0	0	0	0	0	0
79693	79693	0	0	1	0		0	0	0	0	0	0	0	0	0	0	0	0	0	0	0	0	0	0	0	0	0
63979	63979	0	1	0	0		1	0	1	1	0	0	1	0	0	0	0	0	1	1	0	0	0	0	0	0	1
5744	5744	1	0	0	0		0	0	0	0	0	0	0	0	0	0	0	1	0	0	0	0	0	0	0	0	1
154091	154091	0	0	1	0		0	0	0	0	0	0	0	0	0	0	0	0	0	0	0	0	0	0	0	0	0
7378	7378	0	0	1	0		0	0	0	0	0	0	0	0	0	0	0	0	0	0	0	0	0	0	0	0	0
6196	6196	0	1	0	0		1	1	0	1	0	0	0	0	0	0	0	1	0	0	0	0	0	0	0	0	1
113730	113730	0	0	1	0		0	0	0	0	0	0	0	0	0	0	0	0	0	0	0	0	0	0	0	0	0
60494	60494	0	0	1	0		0	0	0	0	0	0	0	0	0	0	0	0	0	0	0	0	0	0	0	0	0
9314	9314	0	0	1	1	GO:1903672,GO:0090051,GO:1903670,GO:0090049,GO:0016525,GO:0045766,GO:0045765	0	0	0	0	0	0	0	0	0	0	0	1	0	0	0	0	0	1	0	1	0
93953	93953	0	1	0	0		0	0	0	0	0	0	1	0	0	0	0	0	0	0	0	0	0	0	0	0	1
2261	2261	0	0	1	0		0	0	0	0	0	0	0	0	0	0	0	0	0	1	0	0	0	0	0	0	0
162494	162494	0	0	1	0		0	0	0	0	0	0	0	0	0	0	0	0	0	0	0	0	0	0	0	0	0
3856	3856	0	0	1	0		0	0	1	0	0	0	0	0	0	0	0	0	0	0	0	0	0	0	0	0	0
4929	4929	0	0	1	0		0	0	0	0	0	0	0	0	0	0	0	0	0	0	0	0	0	0	0	0	0
79075	79075	0	1	0	0		1	0	1	0	0	0	1	0	0	0	0	0	0	0	0	1	0	0	0	0	1
27074	27074	0	0	1	0		0	0	0	0	0	0	0	0	0	0	0	0	0	0	0	0	0	0	0	0	0
65009	65009	0	0	1	0		0	0	0	0	0	0	0	1	0	0	0	1	0	1	0	0	0	0	0	0	0
6917	6917	0	0	1	0		0	0	0	0	0	0	0	0	0	0	0	0	0	0	0	0	0	0	0	0	0
57761	57761	0	0	1	0		0	0	0	0	0	0	0	0	0	0	0	0	0	0	0	0	0	0	0	0	0
246	246	0	0	1	0		0	0	0	0	0	0	0	0	0	0	0	0	0	0	1	0	1	1	0	0	0
1717	1717	0	0	1	0		0	0	0	0	0	0	0	0	0	0	0	0	0	0	0	0	0	0	0	0	0
7561	7561	0	0	1	0		0	0	0	0	0	0	0	0	0	0	0	0	0	0	0	0	0	0	0	0	0
94059	94059	0	0	1	0		0	0	0	0	0	0	0	0	0	0	0	0	0	0	0	0	0	0	0	0	0
619279	619279	0	1	0	0		0	0	0	0	0	0	0	0	0	0	0	0	0	0	0	0	0	0	0	0	1
5557	5557	0	1	0	0		0	0	0	0	0	0	1	0	0	0	0	0	0	0	0	0	0	0	0	0	1
3620	3620	0	0	1	0		0	0	0	0	0	0	0	0	0	0	0	1	0	0	0	0	0	1	0	0	0
284021	284021	0	0	1	0		0	0	0	0	0	0	0	0	0	0	0	0	0	0	0	0	0	1	0	0	0
7253	7253	0	0	1	0		0	0	0	0	0	0	0	0	0	0	0	0	0	0	0	0	0	0	0	0	0
23034	23034	0	0	1	0		0	0	0	0	0	0	0	0	0	0	0	0	0	0	0	0	0	0	0	0	0
144481	144481	0	0	1	0		0	0	0	0	0	0	0	0	0	0	0	0	0	0	0	0	0	0	0	0	0
79365	79365	0	1	0	0		0	0	0	0	0	0	0	0	0	0	0	0	0	0	0	0	0	0	0	0	1
30811	30811	0	0	1	0		0	0	0	0	0	0	0	0	0	0	0	0	0	0	0	0	0	0	0	0	0
1258	1258	0	0	1	0		0	0	0	0	0	0	0	0	0	0	0	0	1	0	0	0	0	0	0	0	0
3902	3902	0	0	1	0		0	0	0	0	0	0	0	0	0	0	0	0	0	0	0	0	0	1	0	0	0
3756	3756	0	0	1	0		0	0	0	0	0	0	0	0	0	0	0	0	0	0	0	0	0	0	0	0	0
91392	91392	0	0	1	0		0	0	0	0	0	0	0	0	0	0	0	0	0	0	0	0	0	0	0	0	0
54676	54676	0	0	1	0		0	0	0	0	0	0	0	0	0	0	0	0	1	0	0	0	0	0	0	0	0
56907	56907	0	0	1	0		0	0	0	1	0	0	0	0	1	0	0	0	0	0	0	0	0	0	0	0	0
6303	6303	0	0	1	1	GO:0001525	0	0	0	0	0	0	0	1	0	0	0	0	0	0	0	0	0	0	0	0	0
83481	83481	0	0	1	0		0	0	1	0	0	0	0	0	0	0	0	1	0	0	1	0	0	0	0	1	0
3604	3604	0	0	1	1	hsa04060	0	0	0	0	0	0	0	0	0	0	0	1	0	0	0	0	0	0	0	0	0
389206	389206	0	0	1	0		0	0	0	0	0	0	0	0	0	0	0	0	0	0	0	0	0	0	0	0	0
81839	81839	0	0	1	0		0	0	0	0	0	0	0	0	0	0	0	0	0	0	0	0	0	0	0	0	0
3304	3304	0	0	1	0		0	0	0	0	0	0	0	0	0	0	0	1	1	0	0	0	1	0	0	0	0
51237	51237	0	0	1	0		0	0	0	0	0	0	0	0	0	0	0	0	0	0	0	0	0	1	0	0	0
404550	404550	0	0	1	0		0	0	0	0	0	0	0	0	0	0	0	0	0	0	0	0	0	0	0	0	0
3300	3300	0	0	1	0		0	0	0	0	0	0	0	0	0	0	0	1	0	0	0	0	0	0	0	0	0
644050	644050	0	0	1	0		0	0	0	0	0	0	0	0	0	0	0	0	0	0	0	0	0	0	0	0	0
285966	285966	0	0	1	0		0	0	0	0	0	0	0	0	0	0	0	0	0	0	0	0	0	0	0	1	0
222962	222962	0	0	1	0		0	0	0	0	0	0	0	0	0	0	0	0	0	0	0	0	0	0	0	0	0
6262	6262	0	0	1	1	hsa04371	0	0	0	0	0	0	0	1	0	0	0	0	0	0	0	0	0	0	0	0	0
81543	81543	0	0	1	0		0	0	0	0	0	0	0	0	0	0	0	0	0	0	0	0	0	0	0	0	0
199745	199745	0	0	1	0		0	0	0	0	0	0	0	0	0	0	0	0	0	0	0	0	0	0	0	0	0
4796	4796	0	0	1	0		0	0	0	0	0	0	0	0	0	0	0	0	0	0	0	0	0	0	0	0	0
4085	4085	0	1	0	0		1	1	0	0	1	0	0	0	0	0	0	0	0	0	0	0	0	0	0	0	1
3083	3083	0	0	1	0		0	0	0	0	0	0	0	0	0	0	0	0	0	0	1	0	0	0	0	0	0
4680	4680	0	0	1	0		0	0	0	0	0	0	0	0	0	0	0	0	0	0	0	0	0	1	0	1	0
8038	8038	0	1	0	1	GO:0045766,GO:0045765	0	0	0	0	0	0	0	0	0	0	0	0	0	0	0	0	0	0	0	1	1
83667	83667	0	0	1	0		0	0	0	0	0	0	0	0	0	0	0	0	0	0	0	0	0	0	0	0	0
54578	54578	0	0	1	0		0	0	0	0	0	0	0	0	0	0	0	0	0	0	0	0	0	0	0	0	0
115584	115584	0	0	1	0		0	0	0	0	0	0	0	0	0	0	0	0	0	0	0	0	0	0	0	0	0
161725	161725	0	0	1	0		0	0	0	0	0	0	0	0	0	0	0	0	0	0	0	0	0	0	0	0	0
6506	6506	0	1	0	0		0	0	0	0	0	0	0	0	0	0	0	0	0	0	1	0	0	0	0	0	1
5923	5923	0	0	1	0		0	0	0	0	0	0	0	0	0	0	0	0	0	1	0	0	0	0	0	0	0
118429	118429	0	0	1	0		0	0	0	0	0	0	0	0	0	0	0	0	0	0	0	0	0	0	0	0	0
1852	1852	0	0	1	0		0	0	0	0	0	0	0	0	0	0	0	0	0	0	0	0	0	0	0	0	0
63895	63895	0	0	1	0		0	0	0	0	0	0	0	0	0	0	0	0	0	0	0	0	0	0	0	0	0
10158	10158	0	0	1	0		0	0	0	0	0	0	0	0	0	0	0	0	0	0	0	0	0	0	0	0	0
51339	51339	0	1	0	0		0	1	0	0	0	0	0	1	0	0	0	0	0	0	0	0	0	0	0	0	1
56997	56997	0	0	1	0		0	0	0	0	0	0	0	0	0	0	0	0	0	0	0	0	0	0	0	0	0
126068	126068	0	0	1	0		0	0	0	0	0	0	0	0	0	0	0	0	0	0	0	0	0	0	0	0	0
79037	79037	0	1	0	0		0	0	0	0	0	0	0	0	0	0	0	0	0	0	0	0	0	1	0	0	1
147694	147694	0	0	1	0		0	0	0	0	0	0	0	0	0	0	0	0	0	0	0	0	0	0	0	0	0
401036	401036	0	0	1	0		0	0	0	0	0	0	0	0	0	0	0	0	0	0	0	0	0	0	0	0	0
1281	1281	0	1	0	0		0	0	0	0	0	0	0	1	0	0	0	0	0	1	1	0	0	1	0	0	1
3898	3898	0	0	1	0		0	0	0	0	0	0	0	0	0	0	0	0	0	0	0	0	0	0	0	0	0
83543	83543	0	0	1	0		0	0	1	0	0	0	0	0	0	0	0	0	0	0	0	0	0	0	0	0	0
653333	653333	0	0	1	0		0	0	0	0	0	0	0	0	0	0	0	0	0	0	0	0	0	0	0	0	0
54498	54498	0	0	1	0		0	0	0	0	0	0	0	0	0	0	0	0	0	0	0	0	0	0	0	0	0
54845	54845	0	1	0	0		0	0	0	0	0	0	0	0	0	0	0	0	0	0	0	0	0	0	0	0	1
729920	729920	0	1	0	0		0	0	0	0	0	0	0	0	0	0	0	0	0	0	0	0	0	0	0	0	1
80315	80315	0	0	1	0		0	0	0	0	0	0	0	0	0	0	0	0	0	0	0	0	0	0	0	0	0
23659	23659	0	0	1	0		0	0	0	0	0	0	0	0	0	0	0	0	0	0	0	0	0	0	0	0	0
10598	10598	0	0	1	0		0	0	0	0	0	0	0	0	0	0	0	0	0	0	0	0	0	0	0	0	0

## Sheet: Enrichment
GroupID	Category	Term	Description	LogP	Log(q-value)	InTerm_InList	Genes	Symbols
1_Summary	GO Biological Processes	GO:0000278	mitotic cell cycle	-57.9219	-53.5759	88/588	641,699,701,890,891,899,901,991,995,1033,1058,1062,1063,1164,1763,2177,2305,2669,3619,3832,3833,3835,3925,4085,4751,4998,5347,5888,6491,6502,6790,7272,7846,9055,9133,9212,9493,9700,9787,9833,9837,9918,9928,10112,10376,10381,10383,10403,10460,10615,10926,11004,11065,11113,11130,23397,24137,26586,29127,29899,51174,51203,51512,54443,55143,55165,55872,56992,57405,63967,64151,64946,79075,79733,81620,8…	BLM,BUB1,BUB1B,CCNA2,CCNB1,CCNF,CCNG2,CDC20,CDC25C,CDKN3,CENPA,CENPE,CENPF,CKS2,DNA2,FANCD2,FOXM1,GEM,INCENP,KIF11,KIFC1,KIF22,STMN1,MAD2L1,NEK2,ORC1,PLK1,RAD51,STIL,SKP2,AURKA,TTK,TUBA1A,PRC1,CCNB2,AURKB,KIF23,ESPL1,DLGAP5,MELK,GINS1,NCAPD2,KIF14,KIF20A,TUBA1B,TUBB3,TUBB4B,NDC80,TACC3,SPAG5,DBF4,KIF2C,UBE2C,CIT,ZWINT,NCAPH,KIF4A,CKAP2,RACGAP1,GPSM2,TUBD1,NUSAP1,GTSE1,ANLN,CDCA8,CEP55,PBK,KIF15,S…
1_Member	GO Biological Processes	GO:0000278	mitotic cell cycle	-57.9219	-53.5759	88/588	641,699,701,890,891,899,901,991,995,1033,1058,1062,1063,1164,1763,2177,2305,2669,3619,3832,3833,3835,3925,4085,4751,4998,5347,5888,6491,6502,6790,7272,7846,9055,9133,9212,9493,9700,9787,9833,9837,9918,9928,10112,10376,10381,10383,10403,10460,10615,10926,11004,11065,11113,11130,23397,24137,26586,29127,29899,51174,51203,51512,54443,55143,55165,55872,56992,57405,63967,64151,64946,79075,79733,81620,8…	BLM,BUB1,BUB1B,CCNA2,CCNB1,CCNF,CCNG2,CDC20,CDC25C,CDKN3,CENPA,CENPE,CENPF,CKS2,DNA2,FANCD2,FOXM1,GEM,INCENP,KIF11,KIFC1,KIF22,STMN1,MAD2L1,NEK2,ORC1,PLK1,RAD51,STIL,SKP2,AURKA,TTK,TUBA1A,PRC1,CCNB2,AURKB,KIF23,ESPL1,DLGAP5,MELK,GINS1,NCAPD2,KIF14,KIF20A,TUBA1B,TUBB3,TUBB4B,NDC80,TACC3,SPAG5,DBF4,KIF2C,UBE2C,CIT,ZWINT,NCAPH,KIF4A,CKAP2,RACGAP1,GPSM2,TUBD1,NUSAP1,GTSE1,ANLN,CDCA8,CEP55,PBK,KIF15,S…
1_Member	GO Biological Processes	GO:0051301	cell division	-53.0789	-49.034	78/492	699,701,890,891,899,901,991,995,1058,1062,1063,1164,3619,3832,3833,3925,4085,4751,5347,6790,7153,7846,8914,9055,9133,9212,9232,9493,9585,9700,9918,9928,10112,10376,10388,10403,10460,10615,11004,11065,11076,11113,11130,23397,24137,26586,29127,29899,51203,54069,54443,54478,54821,55165,55320,57082,57405,64151,79866,81610,81620,83461,83540,83990,84722,89958,90293,90417,146909,147841,151242,151246,151…	BUB1,BUB1B,CCNA2,CCNB1,CCNF,CCNG2,CDC20,CDC25C,CENPA,CENPE,CENPF,CKS2,INCENP,KIF11,KIFC1,STMN1,MAD2L1,NEK2,PLK1,AURKA,TOP2A,TUBA1A,TIMELESS,PRC1,CCNB2,AURKB,PTTG1,KIF23,KIF20B,ESPL1,NCAPD2,KIF14,KIF20A,TUBA1B,SYCP2,NDC80,TACC3,SPAG5,KIF2C,UBE2C,TPPP,CIT,ZWINT,NCAPH,KIF4A,CKAP2,RACGAP1,GPSM2,NUSAP1,MIS18A,ANLN,PIMREG,ERCC6L,CEP55,MIS18BP1,KNL1,SPC25,NCAPG,BORA,FAM83D,CDT1,CDCA3,NUF2,BRIP1,PSRC1,SA…
1_Member	GO Biological Processes	GO:1903047	mitotic cell cycle process	-51.4097	-47.5409	77/500	641,699,701,890,891,899,901,991,995,1033,1058,1062,1063,1164,1763,2177,2305,3619,3832,3833,3835,3925,4085,4751,4998,5347,5888,6491,6502,6790,7272,9055,9133,9212,9493,9700,9787,9833,9837,9918,9928,10112,10403,10460,10615,10926,11004,11065,11113,11130,23397,24137,26586,29127,29899,51203,51512,54443,55143,55165,57405,63967,64151,64946,79075,81620,81930,83540,83903,84722,89958,90417,128239,146909,146…	BLM,BUB1,BUB1B,CCNA2,CCNB1,CCNF,CCNG2,CDC20,CDC25C,CDKN3,CENPA,CENPE,CENPF,CKS2,DNA2,FANCD2,FOXM1,INCENP,KIF11,KIFC1,KIF22,STMN1,MAD2L1,NEK2,ORC1,PLK1,RAD51,STIL,SKP2,AURKA,TTK,PRC1,CCNB2,AURKB,KIF23,ESPL1,DLGAP5,MELK,GINS1,NCAPD2,KIF14,KIF20A,NDC80,TACC3,SPAG5,DBF4,KIF2C,UBE2C,CIT,ZWINT,NCAPH,KIF4A,CKAP2,RACGAP1,GPSM2,NUSAP1,GTSE1,ANLN,CDCA8,CEP55,SPC25,CLSPN,NCAPG,CENPH,DSCC1,CDT1,KIF18A,NUF2,H…
1_Member	GO Biological Processes	GO:0007059	chromosome segregation	-45.8655	-42.1216	58/283	699,701,891,991,1062,1063,2177,2669,3619,3833,3835,4085,4751,5347,7153,7272,9055,9212,9232,9493,9700,9787,9918,9928,10388,10403,10615,11004,11130,23397,24137,29127,51203,54069,55143,55355,57082,57405,64151,64946,79075,81610,81620,81930,83540,83903,83990,84722,90417,146909,146956,147841,151246,151648,157313,157570,164045,220134	BUB1,BUB1B,CCNB1,CDC20,CENPE,CENPF,FANCD2,GEM,INCENP,KIFC1,KIF22,MAD2L1,NEK2,PLK1,TOP2A,TTK,PRC1,AURKB,PTTG1,KIF23,ESPL1,DLGAP5,NCAPD2,KIF14,SYCP2,NDC80,SPAG5,KIF2C,ZWINT,NCAPH,KIF4A,RACGAP1,NUSAP1,MIS18A,CDCA8,HJURP,KNL1,SPC25,NCAPG,CENPH,DSCC1,FAM83D,CDT1,KIF18A,NUF2,HASPIN,BRIP1,PSRC1,KNSTRN,KIF18B,EME1,SPC24,SGO2,SGO1,CDCA2,ESCO2,HFM1,SKA1
1_Member	GO Biological Processes	GO:0098813	nuclear chromosome segregation	-45.0667	-41.4198	53/227	699,701,891,991,1062,1063,2177,2669,3619,3833,3835,4085,4751,5347,7153,7272,9055,9212,9232,9493,9700,9787,9918,9928,10388,10403,10615,11004,11130,23397,24137,29127,51203,55143,57082,57405,64151,79075,81610,81620,81930,83540,83903,83990,84722,90417,146909,146956,147841,151246,151648,157570,164045	BUB1,BUB1B,CCNB1,CDC20,CENPE,CENPF,FANCD2,GEM,INCENP,KIFC1,KIF22,MAD2L1,NEK2,PLK1,TOP2A,TTK,PRC1,AURKB,PTTG1,KIF23,ESPL1,DLGAP5,NCAPD2,KIF14,SYCP2,NDC80,SPAG5,KIF2C,ZWINT,NCAPH,KIF4A,RACGAP1,NUSAP1,CDCA8,KNL1,SPC25,NCAPG,DSCC1,FAM83D,CDT1,KIF18A,NUF2,HASPIN,BRIP1,PSRC1,KNSTRN,KIF18B,EME1,SPC24,SGO2,SGO1,ESCO2,HFM1
1_Member	GO Biological Processes	GO:0000280	nuclear division	-43.7335	-40.1658	58/307	699,701,891,991,1062,1164,2069,2175,2177,3306,3619,3832,3833,3835,4085,4751,5347,5888,6790,7153,7272,8438,9055,9133,9212,9232,9493,9700,9787,9918,9928,10388,10403,10615,11004,11065,11130,23397,24137,29127,51203,55143,63979,64151,79075,81620,81930,83540,83903,83990,84722,90417,146909,146956,151246,151648,164045,259266	BUB1,BUB1B,CCNB1,CDC20,CENPE,CKS2,EREG,FANCA,FANCD2,HSPA2,INCENP,KIF11,KIFC1,KIF22,MAD2L1,NEK2,PLK1,RAD51,AURKA,TOP2A,TTK,RAD54L,PRC1,CCNB2,AURKB,PTTG1,KIF23,ESPL1,DLGAP5,NCAPD2,KIF14,SYCP2,NDC80,SPAG5,KIF2C,UBE2C,ZWINT,NCAPH,KIF4A,RACGAP1,NUSAP1,CDCA8,FIGNL1,NCAPG,DSCC1,CDT1,KIF18A,NUF2,HASPIN,BRIP1,PSRC1,KNSTRN,KIF18B,EME1,SGO2,SGO1,HFM1,ASPM
1_Member	GO Biological Processes	GO:0048285	organelle fission	-41.7143	-38.2135	58/332	699,701,891,991,1062,1164,2069,2175,2177,3306,3619,3832,3833,3835,4085,4751,5347,5888,6790,7153,7272,8438,9055,9133,9212,9232,9493,9700,9787,9918,9928,10388,10403,10615,11004,11065,11130,23397,24137,29127,51203,55143,63979,64151,79075,81620,81930,83540,83903,83990,84722,90417,146909,146956,151246,151648,164045,259266	BUB1,BUB1B,CCNB1,CDC20,CENPE,CKS2,EREG,FANCA,FANCD2,HSPA2,INCENP,KIF11,KIFC1,KIF22,MAD2L1,NEK2,PLK1,RAD51,AURKA,TOP2A,TTK,RAD54L,PRC1,CCNB2,AURKB,PTTG1,KIF23,ESPL1,DLGAP5,NCAPD2,KIF14,SYCP2,NDC80,SPAG5,KIF2C,UBE2C,ZWINT,NCAPH,KIF4A,RACGAP1,NUSAP1,CDCA8,FIGNL1,NCAPG,DSCC1,CDT1,KIF18A,NUF2,HASPIN,BRIP1,PSRC1,KNSTRN,KIF18B,EME1,SGO2,SGO1,HFM1,ASPM
1_Member	GO Biological Processes	GO:0000819	sister chromatid segregation	-35.9157	-32.524	39/144	699,701,891,991,1062,3833,3835,4085,4751,5347,7153,9055,9212,9493,9700,9787,9918,9928,10403,10615,11004,11130,23397,24137,29127,51203,55143,64151,79075,81620,81930,83540,83903,84722,90417,146909,151246,151648,157570	BUB1,BUB1B,CCNB1,CDC20,CENPE,KIFC1,KIF22,MAD2L1,NEK2,PLK1,TOP2A,PRC1,AURKB,KIF23,ESPL1,DLGAP5,NCAPD2,KIF14,NDC80,SPAG5,KIF2C,ZWINT,NCAPH,KIF4A,RACGAP1,NUSAP1,CDCA8,NCAPG,DSCC1,CDT1,KIF18A,NUF2,HASPIN,PSRC1,KNSTRN,KIF18B,SGO2,SGO1,ESCO2
1_Member	GO Biological Processes	GO:0000070	mitotic sister chromatid segregation	-33.9552	-30.6506	35/117	891,991,1062,3833,3835,4085,4751,5347,9055,9212,9493,9700,9787,9918,9928,10403,10615,11004,11130,23397,24137,29127,51203,55143,64151,79075,81620,81930,83540,83903,84722,90417,146909,151246,151648	CCNB1,CDC20,CENPE,KIFC1,KIF22,MAD2L1,NEK2,PLK1,PRC1,AURKB,KIF23,ESPL1,DLGAP5,NCAPD2,KIF14,NDC80,SPAG5,KIF2C,ZWINT,NCAPH,KIF4A,RACGAP1,NUSAP1,CDCA8,NCAPG,DSCC1,CDT1,KIF18A,NUF2,HASPIN,PSRC1,KNSTRN,KIF18B,SGO2,SGO1
1_Member	GO Cellular Components	GO:0000793	condensed chromosome	-32.5412	-29.3092	45/255	332,641,699,701,891,1058,1062,1063,2177,2491,3014,3148,3306,3619,3835,4085,4288,4751,5347,5888,7153,7272,9212,9918,10388,10403,10615,11004,11130,54821,55355,57082,57405,64151,64946,79682,81620,81930,83540,90417,147841,151246,151648,220134,493861	BIRC5,BLM,BUB1,BUB1B,CCNB1,CENPA,CENPE,CENPF,FANCD2,CENPI,H2AX,HMGB2,HSPA2,INCENP,KIF22,MAD2L1,MKI67,NEK2,PLK1,RAD51,TOP2A,TTK,AURKB,NCAPD2,SYCP2,NDC80,SPAG5,KIF2C,ZWINT,ERCC6L,HJURP,KNL1,SPC25,NCAPG,CENPH,CENPU,CDT1,KIF18A,NUF2,KNSTRN,SPC24,SGO2,SGO1,SKA1,EID3
1_Member	GO Biological Processes	GO:0140014	mitotic nuclear division	-31.8783	-28.6784	38/167	891,991,1062,3832,3833,3835,4085,4751,5347,6790,9055,9212,9493,9700,9787,9918,9928,10403,10615,11004,11065,11130,23397,24137,29127,51203,55143,64151,79075,81620,81930,83540,83903,84722,90417,146909,151246,151648	CCNB1,CDC20,CENPE,KIF11,KIFC1,KIF22,MAD2L1,NEK2,PLK1,AURKA,PRC1,AURKB,KIF23,ESPL1,DLGAP5,NCAPD2,KIF14,NDC80,SPAG5,KIF2C,UBE2C,ZWINT,NCAPH,KIF4A,RACGAP1,NUSAP1,CDCA8,NCAPG,DSCC1,CDT1,KIF18A,NUF2,HASPIN,PSRC1,KNSTRN,KIF18B,SGO2,SGO1
1_Member	GO Cellular Components	GO:0005819	spindle	-30.6743	-27.5448	52/402	332,701,891,991,1062,1063,2669,3161,3306,3619,3832,3833,3835,4085,4751,5347,6196,6790,7272,9055,9212,9493,9585,9700,9787,9928,10112,10460,10615,11004,11076,24137,26586,29127,29899,51203,55143,56992,79000,79801,79866,81610,81930,83903,84722,90417,145508,146909,150468,151648,220134,259266	BIRC5,BUB1B,CCNB1,CDC20,CENPE,CENPF,GEM,HMMR,HSPA2,INCENP,KIF11,KIFC1,KIF22,MAD2L1,NEK2,PLK1,RPS6KA2,AURKA,TTK,PRC1,AURKB,KIF23,KIF20B,ESPL1,DLGAP5,KIF14,KIF20A,TACC3,SPAG5,KIF2C,TPPP,KIF4A,CKAP2,RACGAP1,GPSM2,NUSAP1,CDCA8,KIF15,AUNIP,SHCBP1,BORA,FAM83D,KIF18A,HASPIN,PSRC1,KNSTRN,CEP128,KIF18B,CKAP2L,SGO1,SKA1,ASPM
1_Member	GO Biological Processes	GO:0000226	microtubule cytoskeleton organization	-30.6589	-27.5448	58/521	891,991,1058,1062,1647,3619,3832,3833,3925,4085,4130,4139,4751,5347,6491,6790,7272,7846,9055,9133,9148,9212,9493,9700,9768,9787,10112,10376,10381,10383,10403,10432,10460,10615,11004,11076,24137,25876,29127,29899,51174,51203,51673,55329,57405,63979,64946,79000,81930,83540,84722,85452,89958,90417,146909,151648,203068,259266	CCNB1,CDC20,CENPA,CENPE,GADD45A,INCENP,KIF11,KIFC1,STMN1,MAD2L1,MAP1A,MARK1,NEK2,PLK1,STIL,AURKA,TTK,TUBA1A,PRC1,CCNB2,NEURL1,AURKB,KIF23,ESPL1,PCLAF,DLGAP5,KIF20A,TUBA1B,TUBB3,TUBB4B,NDC80,RBM14,TACC3,SPAG5,KIF2C,TPPP,KIF4A,SPEF1,RACGAP1,GPSM2,TUBD1,NUSAP1,TPPP3,MNS1,SPC25,FIGNL1,CENPH,AUNIP,KIF18A,NUF2,PSRC1,CFAP74,SAPCD2,KNSTRN,KIF18B,SGO1,TUBB,ASPM
1_Member	GO Cellular Components	GO:0098687	chromosomal region	-30.6354	-27.5448	50/366	332,641,699,701,891,1058,1062,1063,1763,2491,3014,3619,3835,4085,4751,4998,5347,5424,5888,7015,7153,7272,9212,9401,9918,10403,10615,11004,11130,54069,54821,55143,55320,55355,57082,57405,64151,64946,79075,79682,80119,81620,81930,83540,90417,147841,151246,151648,157570,220134	BIRC5,BLM,BUB1,BUB1B,CCNB1,CENPA,CENPE,CENPF,DNA2,CENPI,H2AX,INCENP,KIF22,MAD2L1,NEK2,ORC1,PLK1,POLD1,RAD51,TERT,TOP2A,TTK,AURKB,RECQL4,NCAPD2,NDC80,SPAG5,KIF2C,ZWINT,MIS18A,ERCC6L,CDCA8,MIS18BP1,HJURP,KNL1,SPC25,NCAPG,CENPH,DSCC1,CENPU,PIF1,CDT1,KIF18A,NUF2,KNSTRN,SPC24,SGO2,SGO1,ESCO2,SKA1
1_Member	GO Cellular Components	GO:0000775	chromosome, centromeric region	-30.0855	-27.0183	41/227	332,699,701,891,1058,1062,1063,2491,3619,3835,4085,4751,5347,7153,7272,9212,9918,10403,10615,11004,11130,54069,54821,55143,55320,55355,57082,57405,64151,64946,79075,79682,81620,81930,83540,90417,147841,151246,151648,157570,220134	BIRC5,BUB1,BUB1B,CCNB1,CENPA,CENPE,CENPF,CENPI,INCENP,KIF22,MAD2L1,NEK2,PLK1,TOP2A,TTK,AURKB,NCAPD2,NDC80,SPAG5,KIF2C,ZWINT,MIS18A,ERCC6L,CDCA8,MIS18BP1,HJURP,KNL1,SPC25,NCAPG,CENPH,DSCC1,CENPU,CDT1,KIF18A,NUF2,KNSTRN,SPC24,SGO2,SGO1,ESCO2,SKA1
1_Member	GO Cellular Components	GO:0000779	condensed chromosome, centromeric region	-29.1596	-26.1359	35/156	332,699,701,891,1058,1062,1063,2491,3619,3835,4085,4751,5347,7272,9212,9918,10403,10615,11004,11130,54821,55355,57082,57405,64151,64946,79682,81620,81930,83540,90417,147841,151246,151648,220134	BIRC5,BUB1,BUB1B,CCNB1,CENPA,CENPE,CENPF,CENPI,INCENP,KIF22,MAD2L1,NEK2,PLK1,TTK,AURKB,NCAPD2,NDC80,SPAG5,KIF2C,ZWINT,ERCC6L,HJURP,KNL1,SPC25,NCAPG,CENPH,CENPU,CDT1,KIF18A,NUF2,KNSTRN,SPC24,SGO2,SGO1,SKA1
1_Member	GO Cellular Components	GO:0000776	kinetochore	-27.6287	-24.6445	33/146	332,699,701,891,1058,1062,1063,2491,3619,3835,4085,4751,5347,7272,9212,10403,10615,11004,11130,54821,55355,57082,57405,64946,79682,81620,81930,83540,90417,147841,151246,151648,220134	BIRC5,BUB1,BUB1B,CCNB1,CENPA,CENPE,CENPF,CENPI,INCENP,KIF22,MAD2L1,NEK2,PLK1,TTK,AURKB,NDC80,SPAG5,KIF2C,ZWINT,ERCC6L,HJURP,KNL1,SPC25,CENPH,CENPU,CDT1,KIF18A,NUF2,KNSTRN,SPC24,SGO2,SGO1,SKA1
1_Member	GO Biological Processes	GO:0007017	microtubule-based process	-27.5612	-24.5955	65/763	891,991,1058,1062,1647,3312,3619,3832,3833,3835,3925,4085,4130,4139,4751,5347,6491,6790,7272,7846,8911,9055,9133,9148,9212,9493,9585,9700,9768,9787,9928,10112,10376,10381,10383,10403,10432,10460,10615,11004,11076,24137,25876,29127,29899,51174,51203,51512,51673,55329,56992,57405,63979,64946,79000,81930,83540,84722,85452,89958,90417,146909,151648,203068,259266	CCNB1,CDC20,CENPA,CENPE,GADD45A,HSPA8,INCENP,KIF11,KIFC1,KIF22,STMN1,MAD2L1,MAP1A,MARK1,NEK2,PLK1,STIL,AURKA,TTK,TUBA1A,CACNA1I,PRC1,CCNB2,NEURL1,AURKB,KIF23,KIF20B,ESPL1,PCLAF,DLGAP5,KIF14,KIF20A,TUBA1B,TUBB3,TUBB4B,NDC80,RBM14,TACC3,SPAG5,KIF2C,TPPP,KIF4A,SPEF1,RACGAP1,GPSM2,TUBD1,NUSAP1,GTSE1,TPPP3,MNS1,KIF15,SPC25,FIGNL1,CENPH,AUNIP,KIF18A,NUF2,PSRC1,CFAP74,SAPCD2,KNSTRN,KIF18B,SGO1,TUBB,ASPM
1_Member	GO Biological Processes	GO:0007051	spindle organization	-25.6658	-22.7178	32/153	891,991,1062,3619,3832,3833,3925,4751,5347,6491,6790,7272,9055,9133,9212,9493,9700,9787,10403,10460,10615,11076,24137,29127,29899,57405,64946,79000,83540,90417,203068,259266	CCNB1,CDC20,CENPE,INCENP,KIF11,KIFC1,STMN1,NEK2,PLK1,STIL,AURKA,TTK,PRC1,CCNB2,AURKB,KIF23,ESPL1,DLGAP5,NDC80,TACC3,SPAG5,TPPP,KIF4A,RACGAP1,GPSM2,SPC25,CENPH,AUNIP,NUF2,KNSTRN,TUBB,ASPM
1_Member	GO Biological Processes	GO:1902850	microtubule cytoskeleton organization involved in mitosis	-23.9258	-21.027	28/120	891,991,1058,1062,3832,3833,3925,4085,4751,5347,6491,6790,7272,9055,9212,9493,9700,9787,10403,10460,24137,29127,29899,51203,57405,64946,83540,89958	CCNB1,CDC20,CENPA,CENPE,KIF11,KIFC1,STMN1,MAD2L1,NEK2,PLK1,STIL,AURKA,TTK,PRC1,AURKB,KIF23,ESPL1,DLGAP5,NDC80,TACC3,KIF4A,RACGAP1,GPSM2,NUSAP1,SPC25,CENPH,NUF2,SAPCD2
1_Member	GO Biological Processes	GO:0007052	mitotic spindle organization	-20.6106	-17.8445	23/91	891,991,1062,3832,3833,3925,4751,5347,6491,6790,7272,9055,9212,9493,9787,10403,10460,24137,29127,29899,57405,64946,83540	CCNB1,CDC20,CENPE,KIF11,KIFC1,STMN1,NEK2,PLK1,STIL,AURKA,TTK,PRC1,AURKB,KIF23,DLGAP5,NDC80,TACC3,KIF4A,RACGAP1,GPSM2,SPC25,CENPH,NUF2
1_Member	GO Cellular Components	GO:0072686	mitotic spindle	-18.1079	-15.4432	26/159	1062,2669,3832,3833,3835,4085,5347,6790,9055,9212,9493,9585,9700,10460,10615,11076,29127,29899,51203,81610,81930,90417,146909,150468,220134,259266	CENPE,GEM,KIF11,KIFC1,KIF22,MAD2L1,PLK1,AURKA,PRC1,AURKB,KIF23,KIF20B,ESPL1,TACC3,SPAG5,TPPP,RACGAP1,GPSM2,NUSAP1,FAM83D,KIF18A,KNSTRN,KIF18B,CKAP2L,SKA1,ASPM
1_Member	GO Cellular Components	GO:0000922	spindle pole	-15.312	-12.7369	24/169	891,991,1063,3832,4085,4751,5347,6790,9055,9212,9585,9787,10460,10615,26586,29899,79000,81610,84722,90417,145508,150468,151648,259266	CCNB1,CDC20,CENPF,KIF11,MAD2L1,NEK2,PLK1,AURKA,PRC1,AURKB,KIF20B,DLGAP5,TACC3,SPAG5,CKAP2,GPSM2,AUNIP,FAM83D,PSRC1,KNSTRN,CEP128,CKAP2L,SGO1,ASPM
1_Member	GO Biological Processes	GO:0051310	metaphase plate congression	-15.0523	-12.5057	16/59	891,1062,1063,2669,3619,3833,3835,9928,10403,11004,55143,81610,81620,81930,83540,84722	CCNB1,CENPE,CENPF,GEM,INCENP,KIFC1,KIF22,KIF14,NDC80,KIF2C,CDCA8,FAM83D,CDT1,KIF18A,NUF2,PSRC1
1_Member	GO Biological Processes	GO:0051303	establishment of chromosome localization	-14.5253	-12.0183	17/75	891,1062,1063,2669,3619,3833,3835,9787,9928,10403,11004,55143,81610,81620,81930,83540,84722	CCNB1,CENPE,CENPF,GEM,INCENP,KIFC1,KIF22,DLGAP5,KIF14,NDC80,KIF2C,CDCA8,FAM83D,CDT1,KIF18A,NUF2,PSRC1
1_Member	GO Biological Processes	GO:0050000	chromosome localization	-14.3198	-11.8312	17/77	891,1062,1063,2669,3619,3833,3835,9787,9928,10403,11004,55143,81610,81620,81930,83540,84722	CCNB1,CENPE,CENPF,GEM,INCENP,KIFC1,KIF22,DLGAP5,KIF14,NDC80,KIF2C,CDCA8,FAM83D,CDT1,KIF18A,NUF2,PSRC1
1_Member	GO Cellular Components	GO:0005813	centrosome	-13.6252	-11.1601	41/619	891,899,991,1063,3014,3161,4751,5347,6491,6790,8045,9099,9133,9212,9493,9585,9700,9768,9787,10397,10403,10460,10580,10615,11004,26586,29899,55165,56062,56992,79000,79682,83903,84318,90417,150468,151648,201255,219736,259266,441054	CCNB1,CCNF,CDC20,CENPF,H2AX,HMMR,NEK2,PLK1,STIL,AURKA,RASSF7,USP2,CCNB2,AURKB,KIF23,KIF20B,ESPL1,PCLAF,DLGAP5,NDRG1,NDC80,TACC3,SORBS1,SPAG5,KIF2C,CKAP2,GPSM2,CEP55,KLHL4,KIF15,AUNIP,CENPU,HASPIN,CCDC77,KNSTRN,CKAP2L,SGO1,LRRC45,STOX1,ASPM,C4orf47
1_Member	GO Biological Processes	GO:0007080	mitotic metaphase plate congression	-10.8604	-8.51878	12/49	891,1062,3833,3835,9928,10403,11004,55143,81620,81930,83540,84722	CCNB1,CENPE,KIFC1,KIF22,KIF14,NDC80,KIF2C,CDCA8,CDT1,KIF18A,NUF2,PSRC1
1_Member	GO Biological Processes	GO:0051656	establishment of organelle localization	-10.8604	-8.51878	27/342	891,1058,1062,1063,2669,3619,3833,3835,4085,4139,5347,7462,9700,9787,9928,10403,11004,23208,29899,51203,55143,81610,81620,81930,83540,84722,89958	CCNB1,CENPA,CENPE,CENPF,GEM,INCENP,KIFC1,KIF22,MAD2L1,MARK1,PLK1,LAT2,ESPL1,DLGAP5,KIF14,NDC80,KIF2C,SYT11,GPSM2,NUSAP1,CDCA8,FAM83D,CDT1,KIF18A,NUF2,PSRC1,SAPCD2
1_Member	GO Biological Processes	GO:0051640	organelle localization	-8.43918	-6.32113	28/470	891,1058,1062,1063,2669,3619,3833,3835,4085,4139,5347,7462,9700,9787,9928,10403,11004,23208,29899,51203,55143,81610,81620,81930,83540,84722,89958,259266	CCNB1,CENPA,CENPE,CENPF,GEM,INCENP,KIFC1,KIF22,MAD2L1,MARK1,PLK1,LAT2,ESPL1,DLGAP5,KIF14,NDC80,KIF2C,SYT11,GPSM2,NUSAP1,CDCA8,FAM83D,CDT1,KIF18A,NUF2,PSRC1,SAPCD2,ASPM
2_Summary	GO Biological Processes	GO:0010564	regulation of cell cycle process	-32.7862	-29.5195	68/688	641,699,701,891,899,991,995,1031,1062,1063,1763,2069,2177,2827,3014,3306,3832,4085,4288,4751,4998,5347,6196,6241,6491,6657,6790,7015,7272,8914,9055,9212,9232,9493,9585,9700,9787,9928,10112,10403,10432,10460,10615,10926,11065,11113,11130,29127,29899,51203,51339,51512,54443,56992,63967,79733,79866,80174,81610,81620,83990,84722,90293,90417,146956,157313,219736,286151,1164,9099,11004,2625,7153,9918,2…	BLM,BUB1,BUB1B,CCNB1,CCNF,CDC20,CDC25C,CDKN2C,CENPE,CENPF,DNA2,EREG,FANCD2,GPR3,H2AX,HSPA2,KIF11,MAD2L1,MKI67,NEK2,ORC1,PLK1,RPS6KA2,RRM2,STIL,SOX2,AURKA,TERT,TTK,TIMELESS,PRC1,AURKB,PTTG1,KIF23,KIF20B,ESPL1,DLGAP5,KIF14,KIF20A,NDC80,RBM14,TACC3,SPAG5,DBF4,UBE2C,CIT,ZWINT,RACGAP1,GPSM2,NUSAP1,DACT1,GTSE1,ANLN,KIF15,CLSPN,E2F8,BORA,DBF4B,FAM83D,CDT1,BRIP1,PSRC1,KLHL13,KNSTRN,EME1,CDCA2,STOX1,FBXO4…
2_Member	GO Biological Processes	GO:0010564	regulation of cell cycle process	-32.7862	-29.5195	68/688	641,699,701,891,899,991,995,1031,1062,1063,1763,2069,2177,2827,3014,3306,3832,4085,4288,4751,4998,5347,6196,6241,6491,6657,6790,7015,7272,8914,9055,9212,9232,9493,9585,9700,9787,9928,10112,10403,10432,10460,10615,10926,11065,11113,11130,29127,29899,51203,51339,51512,54443,56992,63967,79733,79866,80174,81610,81620,83990,84722,90293,90417,146956,157313,219736,286151	BLM,BUB1,BUB1B,CCNB1,CCNF,CDC20,CDC25C,CDKN2C,CENPE,CENPF,DNA2,EREG,FANCD2,GPR3,H2AX,HSPA2,KIF11,MAD2L1,MKI67,NEK2,ORC1,PLK1,RPS6KA2,RRM2,STIL,SOX2,AURKA,TERT,TTK,TIMELESS,PRC1,AURKB,PTTG1,KIF23,KIF20B,ESPL1,DLGAP5,KIF14,KIF20A,NDC80,RBM14,TACC3,SPAG5,DBF4,UBE2C,CIT,ZWINT,RACGAP1,GPSM2,NUSAP1,DACT1,GTSE1,ANLN,KIF15,CLSPN,E2F8,BORA,DBF4B,FAM83D,CDT1,BRIP1,PSRC1,KLHL13,KNSTRN,EME1,CDCA2,STOX1,FBXO43
2_Member	GO Biological Processes	GO:0051783	regulation of nuclear division	-19.6421	-16.909	26/139	699,701,891,991,995,1063,2069,2827,4085,4288,4751,5347,6196,6790,7272,9212,9585,9700,9787,10403,11130,51203,79866,81620,157313,286151	BUB1,BUB1B,CCNB1,CDC20,CDC25C,CENPF,EREG,GPR3,MAD2L1,MKI67,NEK2,PLK1,RPS6KA2,AURKA,TTK,AURKB,KIF20B,ESPL1,DLGAP5,NDC80,ZWINT,NUSAP1,BORA,CDT1,CDCA2,FBXO43
2_Member	GO Biological Processes	GO:0007346	regulation of mitotic cell cycle	-19.1657	-16.443	43/477	641,699,701,891,995,1031,1062,1063,1164,2069,2177,3306,4085,4288,4751,4998,5347,6241,6491,6790,7015,7272,9099,9212,9585,9700,9787,9928,10403,11065,11130,51203,51339,51512,54443,63967,79866,80174,81620,146956,157313,219736,286151	BLM,BUB1,BUB1B,CCNB1,CDC25C,CDKN2C,CENPE,CENPF,CKS2,EREG,FANCD2,HSPA2,MAD2L1,MKI67,NEK2,ORC1,PLK1,RRM2,STIL,AURKA,TERT,TTK,USP2,AURKB,KIF20B,ESPL1,DLGAP5,KIF14,NDC80,UBE2C,ZWINT,NUSAP1,DACT1,GTSE1,ANLN,CLSPN,BORA,DBF4B,CDT1,EME1,CDCA2,STOX1,FBXO43
2_Member	GO Biological Processes	GO:1901987	regulation of cell cycle phase transition	-18.8878	-16.1753	40/415	641,699,701,891,995,1031,1062,1063,1763,2177,3014,3306,4085,4998,5347,6241,6491,6657,6790,7015,7272,8914,9212,9700,9787,9928,10403,10926,11065,11130,51339,51512,54443,63967,80174,81610,81620,83990,146956,219736	BLM,BUB1,BUB1B,CCNB1,CDC25C,CDKN2C,CENPE,CENPF,DNA2,FANCD2,H2AX,HSPA2,MAD2L1,ORC1,PLK1,RRM2,STIL,SOX2,AURKA,TERT,TTK,TIMELESS,AURKB,ESPL1,DLGAP5,KIF14,NDC80,DBF4,UBE2C,ZWINT,DACT1,GTSE1,ANLN,CLSPN,DBF4B,FAM83D,CDT1,BRIP1,EME1,STOX1
2_Member	GO Biological Processes	GO:0007088	regulation of mitotic nuclear division	-18.4976	-15.8049	23/111	699,701,891,995,1063,2069,4085,4288,4751,5347,6790,7272,9212,9585,9700,9787,10403,11130,51203,79866,81620,157313,286151	BUB1,BUB1B,CCNB1,CDC25C,CENPF,EREG,MAD2L1,MKI67,NEK2,PLK1,AURKA,TTK,AURKB,KIF20B,ESPL1,DLGAP5,NDC80,ZWINT,NUSAP1,BORA,CDT1,CDCA2,FBXO43
2_Member	GO Biological Processes	GO:0051983	regulation of chromosome segregation	-16.6986	-14.0851	20/91	699,701,891,1062,1063,4085,4288,5347,7272,9212,9232,9700,9787,10403,10460,11004,11065,11130,81620,157313	BUB1,BUB1B,CCNB1,CENPE,CENPF,MAD2L1,MKI67,PLK1,TTK,AURKB,PTTG1,ESPL1,DLGAP5,NDC80,TACC3,KIF2C,UBE2C,ZWINT,CDT1,CDCA2
2_Member	GO Biological Processes	GO:0010965	regulation of mitotic sister chromatid separation	-15.6624	-13.0799	17/65	699,701,891,1062,1063,4085,5347,7272,9212,9232,9700,9787,10403,10460,11065,11130,81620	BUB1,BUB1B,CCNB1,CENPE,CENPF,MAD2L1,PLK1,TTK,AURKB,PTTG1,ESPL1,DLGAP5,NDC80,TACC3,UBE2C,ZWINT,CDT1
2_Member	GO Biological Processes	GO:0033045	regulation of sister chromatid segregation	-14.8463	-12.3199	17/72	699,701,891,1062,1063,4085,5347,7272,9212,9232,9700,9787,10403,10460,11065,11130,81620	BUB1,BUB1B,CCNB1,CENPE,CENPF,MAD2L1,PLK1,TTK,AURKB,PTTG1,ESPL1,DLGAP5,NDC80,TACC3,UBE2C,ZWINT,CDT1
2_Member	GO Biological Processes	GO:1905818	regulation of chromosome separation	-14.8463	-12.3199	17/72	699,701,891,1062,1063,4085,5347,7272,9212,9232,9700,9787,10403,10460,11065,11130,81620	BUB1,BUB1B,CCNB1,CENPE,CENPF,MAD2L1,PLK1,TTK,AURKB,PTTG1,ESPL1,DLGAP5,NDC80,TACC3,UBE2C,ZWINT,CDT1
2_Member	GO Biological Processes	GO:1901990	regulation of mitotic cell cycle phase transition	-14.7625	-12.2427	31/321	641,699,701,891,995,1031,1062,1063,3306,4085,4998,5347,6241,6491,6790,7015,7272,9212,9700,9787,9928,10403,11065,11130,51339,51512,54443,63967,80174,81620,219736	BLM,BUB1,BUB1B,CCNB1,CDC25C,CDKN2C,CENPE,CENPF,HSPA2,MAD2L1,ORC1,PLK1,RRM2,STIL,AURKA,TERT,TTK,AURKB,ESPL1,DLGAP5,KIF14,NDC80,UBE2C,ZWINT,DACT1,GTSE1,ANLN,CLSPN,DBF4B,CDT1,STOX1
2_Member	GO Biological Processes	GO:0010948	negative regulation of cell cycle process	-14.6822	-12.1688	29/279	641,699,701,899,1063,1763,2177,3014,4085,4751,4998,5347,6196,6657,7272,8914,9212,9232,9700,10432,11130,51339,51512,63967,79733,81620,83990,146956,286151	BLM,BUB1,BUB1B,CCNF,CENPF,DNA2,FANCD2,H2AX,MAD2L1,NEK2,ORC1,PLK1,RPS6KA2,SOX2,TTK,TIMELESS,AURKB,PTTG1,ESPL1,RBM14,ZWINT,DACT1,GTSE1,CLSPN,E2F8,CDT1,BRIP1,EME1,FBXO43
2_Member	GO Biological Processes	GO:0030071	regulation of mitotic metaphase/anaphase transition	-13.5711	-11.1116	15/60	699,701,891,1062,1063,4085,5347,7272,9212,9700,9787,10403,11065,11130,81620	BUB1,BUB1B,CCNB1,CENPE,CENPF,MAD2L1,PLK1,TTK,AURKB,ESPL1,DLGAP5,NDC80,UBE2C,ZWINT,CDT1
2_Member	GO Biological Processes	GO:1902099	regulation of metaphase/anaphase transition of cell cycle	-13.2292	-10.7809	15/63	699,701,891,1062,1063,4085,5347,7272,9212,9700,9787,10403,11065,11130,81620	BUB1,BUB1B,CCNB1,CENPE,CENPF,MAD2L1,PLK1,TTK,AURKB,ESPL1,DLGAP5,NDC80,UBE2C,ZWINT,CDT1
2_Member	GO Biological Processes	GO:0045786	negative regulation of cell cycle	-13.2023	-10.7594	31/366	641,699,701,899,1031,1063,1763,2177,2625,3014,4085,4751,4998,5347,6196,6657,7272,8914,9212,9232,9700,10432,11130,51339,51512,63967,79733,81620,83990,146956,286151	BLM,BUB1,BUB1B,CCNF,CDKN2C,CENPF,DNA2,FANCD2,GATA3,H2AX,MAD2L1,NEK2,ORC1,PLK1,RPS6KA2,SOX2,TTK,TIMELESS,AURKB,PTTG1,ESPL1,RBM14,ZWINT,DACT1,GTSE1,CLSPN,E2F8,CDT1,BRIP1,EME1,FBXO43
2_Member	GO Biological Processes	GO:0033044	regulation of chromosome organization	-12.1127	-9.69099	23/213	699,701,891,1062,1063,4085,4751,5347,7153,7272,9212,9232,9700,9787,9918,10403,10460,11065,11130,23397,64151,80119,81620	BUB1,BUB1B,CCNB1,CENPE,CENPF,MAD2L1,NEK2,PLK1,TOP2A,TTK,AURKB,PTTG1,ESPL1,DLGAP5,NCAPD2,NDC80,TACC3,UBE2C,ZWINT,NCAPH,NCAPG,PIF1,CDT1
2_Member	GO Biological Processes	GO:0000075	cell cycle checkpoint signaling	-11.6091	-9.22224	19/145	641,699,701,1063,1763,2177,3014,4085,4998,5347,7272,8914,9212,11130,51512,63967,81620,83990,146956	BLM,BUB1,BUB1B,CENPF,DNA2,FANCD2,H2AX,MAD2L1,ORC1,PLK1,TTK,TIMELESS,AURKB,ZWINT,GTSE1,CLSPN,CDT1,BRIP1,EME1
2_Member	GO Biological Processes	GO:0033047	regulation of mitotic sister chromatid segregation	-11.2165	-8.8528	12/46	699,701,891,1063,4085,5347,7272,9212,9232,10403,11130,81620	BUB1,BUB1B,CCNB1,CENPF,MAD2L1,PLK1,TTK,AURKB,PTTG1,NDC80,ZWINT,CDT1
2_Member	GO Biological Processes	GO:1901988	negative regulation of cell cycle phase transition	-9.73273	-7.47669	21/230	641,699,701,1063,1763,2177,3014,4085,4998,5347,6657,7272,8914,9212,11130,51339,51512,63967,81620,83990,146956	BLM,BUB1,BUB1B,CENPF,DNA2,FANCD2,H2AX,MAD2L1,ORC1,PLK1,SOX2,TTK,TIMELESS,AURKB,ZWINT,DACT1,GTSE1,CLSPN,CDT1,BRIP1,EME1
2_Member	GO Biological Processes	GO:0033046	negative regulation of sister chromatid segregation	-9.30502	-7.08941	9/29	699,701,1063,4085,5347,7272,9212,9232,11130	BUB1,BUB1B,CENPF,MAD2L1,PLK1,TTK,AURKB,PTTG1,ZWINT
2_Member	GO Biological Processes	GO:0033048	negative regulation of mitotic sister chromatid segregation	-9.30502	-7.08941	9/29	699,701,1063,4085,5347,7272,9212,9232,11130	BUB1,BUB1B,CENPF,MAD2L1,PLK1,TTK,AURKB,PTTG1,ZWINT
2_Member	GO Biological Processes	GO:2000816	negative regulation of mitotic sister chromatid separation	-9.30502	-7.08941	9/29	699,701,1063,4085,5347,7272,9212,9232,11130	BUB1,BUB1B,CENPF,MAD2L1,PLK1,TTK,AURKB,PTTG1,ZWINT
2_Member	GO Biological Processes	GO:0051784	negative regulation of nuclear division	-9.12812	-6.94354	10/41	699,701,1063,4085,5347,6196,7272,9212,11130,286151	BUB1,BUB1B,CENPF,MAD2L1,PLK1,RPS6KA2,TTK,AURKB,ZWINT,FBXO43
2_Member	GO Biological Processes	GO:0051985	negative regulation of chromosome segregation	-9.01355	-6.8408	9/31	699,701,1063,4085,5347,7272,9212,9232,11130	BUB1,BUB1B,CENPF,MAD2L1,PLK1,TTK,AURKB,PTTG1,ZWINT
2_Member	GO Biological Processes	GO:1905819	negative regulation of chromosome separation	-9.01355	-6.8408	9/31	699,701,1063,4085,5347,7272,9212,9232,11130	BUB1,BUB1B,CENPF,MAD2L1,PLK1,TTK,AURKB,PTTG1,ZWINT
2_Member	GO Biological Processes	GO:0007094	mitotic spindle assembly checkpoint signaling	-8.61175	-6.48065	8/24	699,701,1063,4085,5347,7272,9212,11130	BUB1,BUB1B,CENPF,MAD2L1,PLK1,TTK,AURKB,ZWINT
2_Member	GO Biological Processes	GO:0071173	spindle assembly checkpoint signaling	-8.61175	-6.48065	8/24	699,701,1063,4085,5347,7272,9212,11130	BUB1,BUB1B,CENPF,MAD2L1,PLK1,TTK,AURKB,ZWINT
2_Member	GO Biological Processes	GO:0071174	mitotic spindle checkpoint signaling	-8.61175	-6.48065	8/24	699,701,1063,4085,5347,7272,9212,11130	BUB1,BUB1B,CENPF,MAD2L1,PLK1,TTK,AURKB,ZWINT
2_Member	GO Biological Processes	GO:2001251	negative regulation of chromosome organization	-8.57238	-6.44916	12/75	699,701,1063,4085,5347,7153,7272,9212,9232,9700,11130,80119	BUB1,BUB1B,CENPF,MAD2L1,PLK1,TOP2A,TTK,AURKB,PTTG1,ESPL1,ZWINT,PIF1
2_Member	GO Biological Processes	GO:0031577	spindle checkpoint signaling	-8.45038	-6.32975	8/25	699,701,1063,4085,5347,7272,9212,11130	BUB1,BUB1B,CENPF,MAD2L1,PLK1,TTK,AURKB,ZWINT
2_Member	GO Biological Processes	GO:0045841	negative regulation of mitotic metaphase/anaphase transition	-8.29681	-6.19055	8/26	699,701,1063,4085,5347,7272,9212,11130	BUB1,BUB1B,CENPF,MAD2L1,PLK1,TTK,AURKB,ZWINT
2_Member	GO Biological Processes	GO:0007093	mitotic cell cycle checkpoint signaling	-8.29345	-6.19055	14/115	641,699,701,1063,2177,4085,4998,5347,7272,9212,11130,51512,63967,146956	BLM,BUB1,BUB1B,CENPF,FANCD2,MAD2L1,ORC1,PLK1,TTK,AURKB,ZWINT,GTSE1,CLSPN,EME1
2_Member	GO Biological Processes	GO:1902100	negative regulation of metaphase/anaphase transition of cell cycle	-8.01031	-5.93154	8/28	699,701,1063,4085,5347,7272,9212,11130	BUB1,BUB1B,CENPF,MAD2L1,PLK1,TTK,AURKB,ZWINT
2_Member	GO Biological Processes	GO:0045839	negative regulation of mitotic nuclear division	-7.2805	-5.26293	8/34	699,701,1063,4085,5347,7272,9212,11130	BUB1,BUB1B,CENPF,MAD2L1,PLK1,TTK,AURKB,ZWINT
2_Member	GO Biological Processes	GO:0010639	negative regulation of organelle organization	-5.62404	-3.79924	19/334	699,701,899,1063,3925,4085,5347,6196,7153,7272,9212,9232,9700,10432,11130,25876,26586,80119,286151	BUB1,BUB1B,CCNF,CENPF,STMN1,MAD2L1,PLK1,RPS6KA2,TOP2A,TTK,AURKB,PTTG1,ESPL1,RBM14,ZWINT,SPEF1,CKAP2,PIF1,FBXO43
2_Member	GO Biological Processes	GO:0045930	negative regulation of mitotic cell cycle	-5.5304	-3.71975	15/219	641,699,701,1063,2177,4085,4998,5347,7272,9212,11130,51339,51512,63967,146956	BLM,BUB1,BUB1B,CENPF,FANCD2,MAD2L1,ORC1,PLK1,TTK,AURKB,ZWINT,DACT1,GTSE1,CLSPN,EME1
2_Member	GO Biological Processes	GO:1901991	negative regulation of mitotic cell cycle phase transition	-5.39236	-3.59692	13/170	641,699,701,1063,4085,4998,5347,7272,9212,11130,51339,51512,63967	BLM,BUB1,BUB1B,CENPF,MAD2L1,ORC1,PLK1,TTK,AURKB,ZWINT,DACT1,GTSE1,CLSPN
3_Summary	GO Cellular Components	GO:0005874	microtubule	-21.8749	-18.7331	62/435	332,1062,3619,3832,3833,3835,3925,4130,4751,5347,6288,6546,6790,6904,7846,9055,9212,9493,9585,9928,10112,10376,10381,10382,10383,10397,10615,10634,11004,11076,23046,24137,25876,26586,29127,51174,51203,51512,51673,54820,55698,56992,57326,57509,59341,65055,79929,80258,81631,81930,84617,84722,85462,90417,113220,146909,158135,203068,220134,259266,440738,441054,1809,2670,2852,3851,3856,3866,3880,4001,…	BIRC5,CENPE,INCENP,KIF11,KIFC1,KIF22,STMN1,MAP1A,NEK2,PLK1,SAA1,SLC8A1,AURKA,TBCD,TUBA1A,PRC1,AURKB,KIF23,KIF20B,KIF14,KIF20A,TUBA1B,TUBB3,TUBB4A,TUBB4B,NDRG1,SPAG5,GAS2L1,KIF2C,TPPP,KIF21B,KIF4A,SPEF1,CKAP2,RACGAP1,TUBD1,NUSAP1,GTSE1,TPPP3,NDE1,RADIL,KIF15,PBXIP1,MTUS1,TRPV4,REEP1,MAP6D1,EFHC2,MAP1LC3B,KIF18A,TUBB6,PSRC1,FHDC1,KNSTRN,KIF12,KIF18B,TTLL11,TUBB,SKA1,ASPM,MAP1LC3C,C4orf47,DPYSL3,GFA…
3_Member	GO Cellular Components	GO:0005874	microtubule	-21.8749	-18.7331	62/435	332,1062,3619,3832,3833,3835,3925,4130,4751,5347,6288,6546,6790,6904,7846,9055,9212,9493,9585,9928,10112,10376,10381,10382,10383,10397,10615,10634,11004,11076,23046,24137,25876,26586,29127,51174,51203,51512,51673,54820,55698,56992,57326,57509,59341,65055,79929,80258,81631,81930,84617,84722,85462,90417,113220,146909,158135,203068,220134,259266,440738,441054	BIRC5,CENPE,INCENP,KIF11,KIFC1,KIF22,STMN1,MAP1A,NEK2,PLK1,SAA1,SLC8A1,AURKA,TBCD,TUBA1A,PRC1,AURKB,KIF23,KIF20B,KIF14,KIF20A,TUBA1B,TUBB3,TUBB4A,TUBB4B,NDRG1,SPAG5,GAS2L1,KIF2C,TPPP,KIF21B,KIF4A,SPEF1,CKAP2,RACGAP1,TUBD1,NUSAP1,GTSE1,TPPP3,NDE1,RADIL,KIF15,PBXIP1,MTUS1,TRPV4,REEP1,MAP6D1,EFHC2,MAP1LC3B,KIF18A,TUBB6,PSRC1,FHDC1,KNSTRN,KIF12,KIF18B,TTLL11,TUBB,SKA1,ASPM,MAP1LC3C,C4orf47
3_Member	GO Cellular Components	GO:0099513	polymeric cytoskeletal fiber	-20.3202	-17.2047	81/755	332,1062,1809,2670,2852,3619,3832,3833,3835,3851,3856,3866,3880,3925,4001,4130,4751,5347,5630,6288,6546,6790,6904,7111,7431,7846,8522,9055,9212,9493,9585,9928,10112,10376,10381,10382,10383,10397,10615,10634,11004,11076,23046,23336,24137,25876,26502,26586,29127,51174,51203,51512,51673,54820,55329,55698,56992,57326,57509,59341,65055,79929,80258,81631,81930,83481,83543,84617,84722,84823,85462,90417,…	BIRC5,CENPE,DPYSL3,GFAP,GPER1,INCENP,KIF11,KIFC1,KIF22,KRT4,KRT8,KRT15,KRT19,STMN1,LMNB1,MAP1A,NEK2,PLK1,PRPH,SAA1,SLC8A1,AURKA,TBCD,TMOD1,VIM,TUBA1A,GAS7,PRC1,AURKB,KIF23,KIF20B,KIF14,KIF20A,TUBA1B,TUBB3,TUBB4A,TUBB4B,NDRG1,SPAG5,GAS2L1,KIF2C,TPPP,KIF21B,SYNM,KIF4A,SPEF1,NARF,CKAP2,RACGAP1,TUBD1,NUSAP1,GTSE1,TPPP3,NDE1,MNS1,RADIL,KIF15,PBXIP1,MTUS1,TRPV4,REEP1,MAP6D1,EFHC2,MAP1LC3B,KIF18A,EPPK1,…
3_Member	GO Molecular Functions	GO:0008017	microtubule binding	-17.8829	-15.2272	32/269	332,1062,1063,3832,3833,3835,4130,5347,9055,9493,9585,9787,9928,10112,10397,10615,11004,11076,24137,25876,29127,51203,51512,56896,56992,81610,81930,84722,90417,146909,147841,220134	BIRC5,CENPE,CENPF,KIF11,KIFC1,KIF22,MAP1A,PLK1,PRC1,KIF23,KIF20B,DLGAP5,KIF14,KIF20A,NDRG1,SPAG5,KIF2C,TPPP,KIF4A,SPEF1,RACGAP1,NUSAP1,GTSE1,DPYSL5,KIF15,FAM83D,KIF18A,PSRC1,KNSTRN,KIF18B,SPC24,SKA1
3_Member	GO Molecular Functions	GO:0015631	tubulin binding	-16.6515	-13.7205	50/372	332,1062,1063,3832,3833,3835,3925,4130,5347,6904,9055,9493,9585,9787,9928,10112,10397,10615,10634,11004,11076,23046,23208,24137,25876,29127,51203,51512,51673,54820,56896,56992,57509,59341,65055,79929,80258,81610,81631,81930,83988,84722,85462,90417,113220,146909,147841,158135,220134,440738	BIRC5,CENPE,CENPF,KIF11,KIFC1,KIF22,STMN1,MAP1A,PLK1,TBCD,PRC1,KIF23,KIF20B,DLGAP5,KIF14,KIF20A,NDRG1,SPAG5,GAS2L1,KIF2C,TPPP,KIF21B,SYT11,KIF4A,SPEF1,RACGAP1,NUSAP1,GTSE1,TPPP3,NDE1,DPYSL5,KIF15,MTUS1,TRPV4,REEP1,MAP6D1,EFHC2,FAM83D,MAP1LC3B,KIF18A,NCALD,PSRC1,FHDC1,KNSTRN,KIF12,KIF18B,SPC24,TTLL11,SKA1,MAP1LC3C
3_Member	GO Cellular Components	GO:0051233	spindle midzone	-14.179	-11.6964	13/36	1062,2669,3619,5347,6790,9055,9212,9585,9928,29127,55143,81930,146909	CENPE,GEM,INCENP,PLK1,AURKA,PRC1,AURKB,KIF20B,KIF14,RACGAP1,CDCA8,KIF18A,KIF18B
3_Member	GO Molecular Functions	GO:0003777	microtubule motor activity	-10.1648	-7.87574	13/69	1062,3832,3833,3835,9493,9585,9928,10112,11004,24137,56992,81930,146909	CENPE,KIF11,KIFC1,KIF22,KIF23,KIF20B,KIF14,KIF20A,KIF2C,KIF4A,KIF15,KIF18A,KIF18B
3_Member	GO Cellular Components	GO:0005871	kinesin complex	-9.56188	-7.32315	11/49	3832,3833,3835,9493,9585,9928,10112,11004,56992,81930,146909	KIF11,KIFC1,KIF22,KIF23,KIF20B,KIF14,KIF20A,KIF2C,KIF15,KIF18A,KIF18B
3_Member	GO Molecular Functions	GO:0140657	ATP-dependent activity	-9.26974	-7.06367	32/552	641,1062,1763,3306,3312,3320,3832,3833,3835,4998,5888,7153,8438,9401,9493,9585,9928,10112,10721,11004,24137,54821,56992,63979,79075,80119,81930,83990,115019,146909,164045,165545	BLM,CENPE,DNA2,HSPA2,HSPA8,HSP90AA1,KIF11,KIFC1,KIF22,ORC1,RAD51,TOP2A,RAD54L,RECQL4,KIF23,KIF20B,KIF14,KIF20A,POLQ,KIF2C,KIF4A,ERCC6L,KIF15,FIGNL1,DSCC1,PIF1,KIF18A,BRIP1,SLC26A9,KIF18B,HFM1,DQX1
3_Member	GO Molecular Functions	GO:0016887	ATP hydrolysis activity	-9.13105	-6.94354	24/325	641,1763,3306,3312,3320,3833,3835,4998,8438,9401,9493,9585,9928,10112,11004,54821,56992,63979,80119,81930,83990,146909,164045,165545	BLM,DNA2,HSPA2,HSPA8,HSP90AA1,KIFC1,KIF22,ORC1,RAD54L,RECQL4,KIF23,KIF20B,KIF14,KIF20A,KIF2C,ERCC6L,KIF15,FIGNL1,PIF1,KIF18A,BRIP1,KIF18B,HFM1,DQX1
3_Member	GO Cellular Components	GO:0005875	microtubule associated complex	-9.00464	-6.83768	17/160	332,3619,3832,3833,3835,4130,6790,9212,9493,9585,9928,10112,11004,55143,56992,81930,146909	BIRC5,INCENP,KIF11,KIFC1,KIF22,MAP1A,AURKA,AURKB,KIF23,KIF20B,KIF14,KIF20A,KIF2C,CDCA8,KIF15,KIF18A,KIF18B
3_Member	GO Cellular Components	GO:0005876	spindle microtubule	-8.0537	-5.96964	12/83	332,1062,3832,5347,6790,9055,9212,24137,81930,84722,146909,220134	BIRC5,CENPE,KIF11,PLK1,AURKA,PRC1,AURKB,KIF4A,KIF18A,PSRC1,KIF18B,SKA1
3_Member	GO Molecular Functions	GO:0003774	cytoskeletal motor activity	-7.44596	-5.40321	13/113	1062,3832,3833,3835,9493,9585,9928,10112,11004,24137,56992,81930,146909	CENPE,KIF11,KIFC1,KIF22,KIF23,KIF20B,KIF14,KIF20A,KIF2C,KIF4A,KIF15,KIF18A,KIF18B
3_Member	GO Cellular Components	GO:1990023	mitotic spindle midzone	-7.34976	-5.31979	6/14	1062,9055,9212,9585,81930,146909	CENPE,PRC1,AURKB,KIF20B,KIF18A,KIF18B
3_Member	GO Molecular Functions	GO:0008574	plus-end-directed microtubule motor activity	-6.75252	-4.8097	6/17	1062,3832,9585,9928,81930,146909	CENPE,KIF11,KIF20B,KIF14,KIF18A,KIF18B
3_Member	GO Biological Processes	GO:0007018	microtubule-based movement	-6.05214	-3.96388	31/357	1062,3312,3315,3832,3833,3835,4130,8911,9148,9368,9493,9585,9787,9928,10112,11004,22994,23046,24137,25876,54820,55329,56992,80217,81930,83894,84709,113220,123872,146909,219670	CENPE,HSPA8,HSPB1,KIF11,KIFC1,KIF22,MAP1A,CACNA1I,NEURL1,SLC9A3R1,KIF23,KIF20B,DLGAP5,KIF14,KIF20A,KIF2C,CEP131,KIF21B,KIF4A,SPEF1,NDE1,MNS1,KIF15,CFAP43,KIF18A,TTC29,MGARP,KIF12,DNAAF1,KIF18B,ENKUR
4_Summary	GO Biological Processes	GO:0051321	meiotic cell cycle	-21.6783	-18.8375	34/236	699,701,1164,2069,2175,2177,3014,3306,3619,4751,5347,5888,6790,7153,7272,8438,9133,9232,9700,9918,10388,10403,23397,55329,63979,81930,83540,83990,146956,151246,151648,164045,259266,286151,928,1080,3021,3148,3625,5806,6196,6422,7130,8061,9148,10919,22994,56154,56907,57082,57820,80217,163589,9510	BUB1,BUB1B,CKS2,EREG,FANCA,FANCD2,H2AX,HSPA2,INCENP,NEK2,PLK1,RAD51,AURKA,TOP2A,TTK,RAD54L,CCNB2,PTTG1,ESPL1,NCAPD2,SYCP2,NDC80,NCAPH,MNS1,FIGNL1,KIF18A,NUF2,BRIP1,EME1,SGO2,SGO1,HFM1,ASPM,FBXO43,CD9,CFTR,H3-3B,HMGB2,INHBB,PTX3,RPS6KA2,SFRP1,TNFAIP6,FOSL1,NEURL1,EHMT2,CEP131,TEX15,SPIRE1,KNL1,CCNB1IP1,CFAP43,TDRD5,ADAMTS1
4_Member	GO Biological Processes	GO:0051321	meiotic cell cycle	-21.6783	-18.8375	34/236	699,701,1164,2069,2175,2177,3014,3306,3619,4751,5347,5888,6790,7153,7272,8438,9133,9232,9700,9918,10388,10403,23397,55329,63979,81930,83540,83990,146956,151246,151648,164045,259266,286151	BUB1,BUB1B,CKS2,EREG,FANCA,FANCD2,H2AX,HSPA2,INCENP,NEK2,PLK1,RAD51,AURKA,TOP2A,TTK,RAD54L,CCNB2,PTTG1,ESPL1,NCAPD2,SYCP2,NDC80,NCAPH,MNS1,FIGNL1,KIF18A,NUF2,BRIP1,EME1,SGO2,SGO1,HFM1,ASPM,FBXO43
4_Member	GO Biological Processes	GO:0140013	meiotic nuclear division	-21.4422	-18.6148	29/160	699,701,1164,2069,2175,2177,3306,3619,5347,5888,6790,7153,7272,8438,9133,9232,9700,10388,10403,23397,63979,81930,83540,83990,146956,151246,151648,164045,259266	BUB1,BUB1B,CKS2,EREG,FANCA,FANCD2,HSPA2,INCENP,PLK1,RAD51,AURKA,TOP2A,TTK,RAD54L,CCNB2,PTTG1,ESPL1,SYCP2,NDC80,NCAPH,FIGNL1,KIF18A,NUF2,BRIP1,EME1,SGO2,SGO1,HFM1,ASPM
4_Member	GO Biological Processes	GO:1903046	meiotic cell cycle process	-21.3543	-18.5399	30/176	699,701,1164,2069,2175,2177,3306,3619,5347,5888,6790,7153,7272,8438,9133,9232,9700,9918,10388,10403,23397,63979,81930,83540,83990,146956,151246,151648,164045,259266	BUB1,BUB1B,CKS2,EREG,FANCA,FANCD2,HSPA2,INCENP,PLK1,RAD51,AURKA,TOP2A,TTK,RAD54L,CCNB2,PTTG1,ESPL1,NCAPD2,SYCP2,NDC80,NCAPH,FIGNL1,KIF18A,NUF2,BRIP1,EME1,SGO2,SGO1,HFM1,ASPM
4_Member	GO Biological Processes	GO:0007127	meiosis I	-11.803	-9.39656	18/124	1164,2177,3306,5347,5888,6790,7153,8438,9133,9232,9700,10388,10403,83990,146956,151246,151648,164045	CKS2,FANCD2,HSPA2,PLK1,RAD51,AURKA,TOP2A,RAD54L,CCNB2,PTTG1,ESPL1,SYCP2,NDC80,BRIP1,EME1,SGO2,SGO1,HFM1
4_Member	GO Biological Processes	GO:0045132	meiotic chromosome segregation	-11.729	-9.32754	16/93	699,701,2177,5347,7153,7272,9232,9700,10388,23397,83540,83990,146956,151246,151648,164045	BUB1,BUB1B,FANCD2,PLK1,TOP2A,TTK,PTTG1,ESPL1,SYCP2,NCAPH,NUF2,BRIP1,EME1,SGO2,SGO1,HFM1
4_Member	GO Biological Processes	GO:0061982	meiosis I cell cycle process	-11.6813	-9.28476	18/126	1164,2177,3306,5347,5888,6790,7153,8438,9133,9232,9700,10388,10403,83990,146956,151246,151648,164045	CKS2,FANCD2,HSPA2,PLK1,RAD51,AURKA,TOP2A,RAD54L,CCNB2,PTTG1,ESPL1,SYCP2,NDC80,BRIP1,EME1,SGO2,SGO1,HFM1
4_Member	GO Biological Processes	GO:0007143	female meiotic nuclear division	-8.7442	-6.60509	9/33	2069,5347,6790,7153,7272,9133,10388,10403,23397	EREG,PLK1,AURKA,TOP2A,TTK,CCNB2,SYCP2,NDC80,NCAPH
4_Member	GO Biological Processes	GO:0022412	cellular process involved in reproduction in multicellular organism	-7.0691	-4.79135	35/391	928,1080,2069,2175,3021,3148,3306,3625,5347,5806,6196,6422,6790,7130,7153,7272,8061,9133,9148,10388,10403,10919,22994,23397,55329,56154,56907,57082,57820,63979,80217,81930,83990,163589,259266	CD9,CFTR,EREG,FANCA,H3-3B,HMGB2,HSPA2,INHBB,PLK1,PTX3,RPS6KA2,SFRP1,AURKA,TNFAIP6,TOP2A,TTK,FOSL1,CCNB2,NEURL1,SYCP2,NDC80,EHMT2,CEP131,NCAPH,MNS1,TEX15,SPIRE1,KNL1,CCNB1IP1,FIGNL1,CFAP43,KIF18A,BRIP1,TDRD5,ASPM
4_Member	GO Biological Processes	GO:0007292	female gamete generation	-6.3268	-4.16838	19/150	2069,3021,3625,5347,5806,6196,6790,7130,7153,7272,8061,9133,9510,10388,10403,23397,56907,163589,259266	EREG,H3-3B,INHBB,PLK1,PTX3,RPS6KA2,AURKA,TNFAIP6,TOP2A,TTK,FOSL1,CCNB2,ADAMTS1,SYCP2,NDC80,NCAPH,SPIRE1,TDRD5,ASPM
5_Summary	GO Biological Processes	GO:0045787	positive regulation of cell cycle	-16.1721	-13.5743	33/329	891,995,1164,2069,3306,3955,4085,6241,6491,6790,7015,8061,9099,9212,9493,9585,9700,9787,9928,10403,10615,10926,11065,11113,29127,29899,51203,79733,80174,81610,81620,84722,219736,641,1063,4998,5347,63967	CCNB1,CDC25C,CKS2,EREG,HSPA2,LFNG,MAD2L1,RRM2,STIL,AURKA,TERT,FOSL1,USP2,AURKB,KIF23,KIF20B,ESPL1,DLGAP5,KIF14,NDC80,SPAG5,DBF4,UBE2C,CIT,RACGAP1,GPSM2,NUSAP1,E2F8,DBF4B,FAM83D,CDT1,PSRC1,STOX1,BLM,CENPF,ORC1,PLK1,CLSPN
5_Member	GO Biological Processes	GO:0045787	positive regulation of cell cycle	-16.1721	-13.5743	33/329	891,995,1164,2069,3306,3955,4085,6241,6491,6790,7015,8061,9099,9212,9493,9585,9700,9787,9928,10403,10615,10926,11065,11113,29127,29899,51203,79733,80174,81610,81620,84722,219736	CCNB1,CDC25C,CKS2,EREG,HSPA2,LFNG,MAD2L1,RRM2,STIL,AURKA,TERT,FOSL1,USP2,AURKB,KIF23,KIF20B,ESPL1,DLGAP5,KIF14,NDC80,SPAG5,DBF4,UBE2C,CIT,RACGAP1,GPSM2,NUSAP1,E2F8,DBF4B,FAM83D,CDT1,PSRC1,STOX1
5_Member	GO Biological Processes	GO:0090068	positive regulation of cell cycle process	-15.1655	-12.612	28/247	891,995,2069,3306,4085,6241,6491,6790,7015,9212,9493,9585,9700,9787,9928,10403,10615,10926,11065,11113,29127,29899,51203,79733,80174,81610,81620,219736	CCNB1,CDC25C,EREG,HSPA2,MAD2L1,RRM2,STIL,AURKA,TERT,AURKB,KIF23,KIF20B,ESPL1,DLGAP5,KIF14,NDC80,SPAG5,DBF4,UBE2C,CIT,RACGAP1,GPSM2,NUSAP1,E2F8,DBF4B,FAM83D,CDT1,STOX1
5_Member	GO Biological Processes	GO:0010389	regulation of G2/M transition of mitotic cell cycle	-8.26062	-6.16019	13/97	641,891,995,1063,3306,4998,5347,6790,9212,9928,63967,80174,219736	BLM,CCNB1,CDC25C,CENPF,HSPA2,ORC1,PLK1,AURKA,AURKB,KIF14,CLSPN,DBF4B,STOX1
5_Member	GO Biological Processes	GO:1902749	regulation of cell cycle G2/M phase transition	-7.68491	-5.62227	13/108	641,891,995,1063,3306,4998,5347,6790,9212,9928,63967,80174,219736	BLM,CCNB1,CDC25C,CENPF,HSPA2,ORC1,PLK1,AURKA,AURKB,KIF14,CLSPN,DBF4B,STOX1
5_Member	GO Biological Processes	GO:1901992	positive regulation of mitotic cell cycle phase transition	-7.12542	-5.13359	12/100	891,995,3306,6241,6491,7015,9700,9787,11065,80174,81620,219736	CCNB1,CDC25C,HSPA2,RRM2,STIL,TERT,ESPL1,DLGAP5,UBE2C,DBF4B,CDT1,STOX1
5_Member	GO Biological Processes	GO:1901989	positive regulation of cell cycle phase transition	-7.00411	-5.03108	13/123	891,995,3306,6241,6491,7015,9700,9787,11065,80174,81610,81620,219736	CCNB1,CDC25C,HSPA2,RRM2,STIL,TERT,ESPL1,DLGAP5,UBE2C,DBF4B,FAM83D,CDT1,STOX1
5_Member	GO Biological Processes	GO:0045931	positive regulation of mitotic cell cycle	-6.79917	-4.84768	13/128	891,995,3306,6241,6491,7015,9099,9700,9787,11065,80174,81620,219736	CCNB1,CDC25C,HSPA2,RRM2,STIL,TERT,USP2,ESPL1,DLGAP5,UBE2C,DBF4B,CDT1,STOX1
5_Member	GO Biological Processes	GO:0010971	positive regulation of G2/M transition of mitotic cell cycle	-4.12111	-2.54602	5/28	891,995,3306,80174,219736	CCNB1,CDC25C,HSPA2,DBF4B,STOX1
5_Member	GO Biological Processes	GO:1902751	positive regulation of cell cycle G2/M phase transition	-3.90057	-2.36419	5/31	891,995,3306,80174,219736	CCNB1,CDC25C,HSPA2,DBF4B,STOX1
6_Summary	GO Cellular Components	GO:0030496	midbody	-14.3937	-11.899	25/204	332,1062,1063,2669,3619,4751,5347,6790,9055,9212,9493,9585,9928,10112,10615,11113,24137,29127,54443,55143,55165,79801,84722,90293,259266,991,3832,3833,9133,10403,203068,1058,8557,8605,9787,10432,64946,641,2069,5460,10628,79733,146909,947,1104,3880,6713,7111,9066,9148,10398,22994,25819,55329,55647,57082,79867,80217,81631,84154,84665,84885,85462,92749,123872,257236,340061,440738,2247,5473,7039,81606	BIRC5,CENPE,CENPF,GEM,INCENP,NEK2,PLK1,AURKA,PRC1,AURKB,KIF23,KIF20B,KIF14,KIF20A,SPAG5,CIT,KIF4A,RACGAP1,ANLN,CDCA8,CEP55,SHCBP1,PSRC1,KLHL13,ASPM,CDC20,KIF11,KIFC1,CCNB2,NDC80,TUBB,CENPA,TCAP,PLA2G4C,DLGAP5,RBM14,CENPH,BLM,EREG,POU5F1,TXNIP,E2F8,KIF18B,CD34,RCC1,KRT19,SQLE,TMOD1,SYT7,NEURL1,MYL9,CEP131,NOCT,MNS1,RAB20,KNL1,TCTN2,CFAP43,MAP1LC3B,RPF2,MYPN,ZDHHC12,FHDC1,DRC1,DNAAF1,CCDC96,STING1,…
6_Member	GO Cellular Components	GO:0030496	midbody	-14.3937	-11.899	25/204	332,1062,1063,2669,3619,4751,5347,6790,9055,9212,9493,9585,9928,10112,10615,11113,24137,29127,54443,55143,55165,79801,84722,90293,259266	BIRC5,CENPE,CENPF,GEM,INCENP,NEK2,PLK1,AURKA,PRC1,AURKB,KIF23,KIF20B,KIF14,KIF20A,SPAG5,CIT,KIF4A,RACGAP1,ANLN,CDCA8,CEP55,SHCBP1,PSRC1,KLHL13,ASPM
6_Member	GO Biological Processes	GO:0051225	spindle assembly	-10.6145	-8.28135	15/93	991,3619,3832,3833,4751,6790,9055,9133,9212,9493,10403,24137,29127,203068,259266	CDC20,INCENP,KIF11,KIFC1,NEK2,AURKA,PRC1,CCNB2,AURKB,KIF23,NDC80,KIF4A,RACGAP1,TUBB,ASPM
6_Member	GO Biological Processes	GO:0140694	non-membrane-bounded organelle assembly	-9.54605	-7.3107	24/310	991,1058,1062,1063,3619,3832,3833,4751,6790,8557,8605,9055,9133,9212,9493,9787,10403,10432,24137,29127,54443,64946,203068,259266	CDC20,CENPA,CENPE,CENPF,INCENP,KIF11,KIFC1,NEK2,AURKA,TCAP,PLA2G4C,PRC1,CCNB2,AURKB,KIF23,DLGAP5,NDC80,RBM14,KIF4A,RACGAP1,ANLN,CENPH,TUBB,ASPM
6_Member	GO Biological Processes	GO:0051302	regulation of cell division	-8.83601	-6.6804	18/186	641,2069,5347,5460,6790,9055,9212,9493,9585,9928,10112,10628,11113,29127,79733,90293,146909,259266	BLM,EREG,PLK1,POU5F1,AURKA,PRC1,AURKB,KIF23,KIF20B,KIF14,KIF20A,TXNIP,CIT,RACGAP1,E2F8,KLHL13,KIF18B,ASPM
6_Member	GO Biological Processes	GO:0051255	spindle midzone assembly	-7.84977	-5.78029	6/12	3619,9055,9212,9493,24137,29127	INCENP,PRC1,AURKB,KIF23,KIF4A,RACGAP1
6_Member	GO Biological Processes	GO:0032465	regulation of cytokinesis	-7.59116	-5.53748	12/91	5347,6790,9055,9212,9493,9585,9928,10112,11113,29127,79733,90293	PLK1,AURKA,PRC1,AURKB,KIF23,KIF20B,KIF14,KIF20A,CIT,RACGAP1,E2F8,KLHL13
6_Member	GO Biological Processes	GO:0090307	mitotic spindle assembly	-7.28258	-5.26297	9/47	991,3832,3833,4751,9055,9212,9493,24137,29127	CDC20,KIF11,KIFC1,NEK2,PRC1,AURKB,KIF23,KIF4A,RACGAP1
6_Member	GO Biological Processes	GO:0000022	mitotic spindle elongation	-7.25013	-5.24065	5/8	9055,9212,9493,24137,29127	PRC1,AURKB,KIF23,KIF4A,RACGAP1
6_Member	GO Biological Processes	GO:0051256	mitotic spindle midzone assembly	-7.25013	-5.24065	5/8	9055,9212,9493,24137,29127	PRC1,AURKB,KIF23,KIF4A,RACGAP1
6_Member	GO Biological Processes	GO:0051231	spindle elongation	-6.90373	-4.94518	5/9	9055,9212,9493,24137,29127	PRC1,AURKB,KIF23,KIF4A,RACGAP1
6_Member	GO Biological Processes	GO:0070925	organelle assembly	-6.00908	-4.13736	47/760	947,991,1058,1062,1063,1104,3619,3833,3880,4751,6713,6790,7111,8557,9055,9066,9133,9148,9212,9493,9787,10398,10403,10432,22994,24137,25819,29127,54443,55329,55647,57082,64946,79867,80217,81631,84154,84665,84885,85462,92749,123872,203068,257236,259266,340061,440738	CD34,CDC20,CENPA,CENPE,CENPF,RCC1,INCENP,KIFC1,KRT19,NEK2,SQLE,AURKA,TMOD1,TCAP,PRC1,SYT7,CCNB2,NEURL1,AURKB,KIF23,DLGAP5,MYL9,NDC80,RBM14,CEP131,KIF4A,NOCT,RACGAP1,ANLN,MNS1,RAB20,KNL1,CENPH,TCTN2,CFAP43,MAP1LC3B,RPF2,MYPN,ZDHHC12,FHDC1,DRC1,DNAAF1,TUBB,CCDC96,ASPM,STING1,MAP1LC3C
6_Member	GO Biological Processes	GO:0051781	positive regulation of cell division	-4.2957	-2.68812	11/89	2069,2247,5473,7039,9212,9493,9585,9928,11113,29127,81606	EREG,FGF2,PPBP,TGFA,AURKB,KIF23,KIF20B,KIF14,CIT,RACGAP1,LBH
6_Member	GO Biological Processes	GO:0032467	positive regulation of cytokinesis	-4.27297	-2.67053	6/42	9212,9493,9585,9928,11113,29127	AURKB,KIF23,KIF20B,KIF14,CIT,RACGAP1
6_Member	GO Cellular Components	GO:0090543	Flemming body	-2.63523	-1.37276	4/35	9493,9928,29127,55165	KIF23,KIF14,RACGAP1,CEP55
7_Summary	GO Biological Processes	GO:0006259	DNA metabolic process	-13.7236	-11.2527	44/703	641,1063,1647,1763,1789,2175,2177,2305,2353,3014,3148,3320,3669,3835,4015,4998,5424,5427,5557,5888,7015,7083,7153,8438,8914,9232,9401,9768,9837,10721,29089,55247,55775,63967,79000,80119,83990,84296,91442,93953,146956,157570,164045,493861,5347,8347,9918,23397,51203,54069,54821,55355,55723,64151,79075,165545,6241,10926,81620,374393,3162,10397,23645,51512,112399,332,3306,3619,3725,4751,10388,63979,2…	BLM,CENPF,GADD45A,DNA2,DNMT3B,FANCA,FANCD2,FOXM1,FOS,H2AX,HMGB2,HSP90AA1,ISG20,KIF22,LOX,ORC1,POLD1,POLE2,PRIM1,RAD51,TERT,TK1,TOP2A,RAD54L,TIMELESS,PTTG1,RECQL4,PCLAF,GINS1,POLQ,UBE2T,NEIL3,TDP1,CLSPN,AUNIP,PIF1,BRIP1,GINS4,FAAP24,GCNA,EME1,ESCO2,HFM1,EID3,PLK1,H2BC4,NCAPD2,NCAPH,NUSAP1,MIS18A,ERCC6L,HJURP,ASF1B,NCAPG,DSCC1,DQX1,RRM2,DBF4,CDT1,FAM111B,HMOX1,NDRG1,PPP1R15A,GTSE1,EGLN3,BIRC5,HSPA2…
7_Member	GO Biological Processes	GO:0006259	DNA metabolic process	-13.7236	-11.2527	44/703	641,1063,1647,1763,1789,2175,2177,2305,2353,3014,3148,3320,3669,3835,4015,4998,5424,5427,5557,5888,7015,7083,7153,8438,8914,9232,9401,9768,9837,10721,29089,55247,55775,63967,79000,80119,83990,84296,91442,93953,146956,157570,164045,493861	BLM,CENPF,GADD45A,DNA2,DNMT3B,FANCA,FANCD2,FOXM1,FOS,H2AX,HMGB2,HSP90AA1,ISG20,KIF22,LOX,ORC1,POLD1,POLE2,PRIM1,RAD51,TERT,TK1,TOP2A,RAD54L,TIMELESS,PTTG1,RECQL4,PCLAF,GINS1,POLQ,UBE2T,NEIL3,TDP1,CLSPN,AUNIP,PIF1,BRIP1,GINS4,FAAP24,GCNA,EME1,ESCO2,HFM1,EID3
7_Member	GO Biological Processes	GO:0071103	DNA conformation change	-10.9417	-8.58701	26/314	641,1763,3014,3148,5347,5888,7153,8347,8438,9401,9837,9918,10721,23397,51203,54069,54821,55355,55723,64151,79075,80119,83990,84296,164045,165545	BLM,DNA2,H2AX,HMGB2,PLK1,RAD51,TOP2A,H2BC4,RAD54L,RECQL4,GINS1,NCAPD2,POLQ,NCAPH,NUSAP1,MIS18A,ERCC6L,HJURP,ASF1B,NCAPG,DSCC1,PIF1,BRIP1,GINS4,HFM1,DQX1
7_Member	GO Biological Processes	GO:0032392	DNA geometric change	-10.6145	-8.28135	15/93	641,1763,3148,5888,8438,9401,9837,10721,54821,79075,80119,83990,84296,164045,165545	BLM,DNA2,HMGB2,RAD51,RAD54L,RECQL4,GINS1,POLQ,ERCC6L,DSCC1,PIF1,BRIP1,GINS4,HFM1,DQX1
7_Member	GO Biological Processes	GO:0006281	DNA repair	-10.3967	-8.0842	31/469	641,1647,1763,2175,2177,2305,3014,3148,3835,5424,5427,5888,8438,8914,9232,9401,9768,10721,29089,55247,55775,63967,79000,80119,83990,84296,91442,93953,146956,157570,493861	BLM,GADD45A,DNA2,FANCA,FANCD2,FOXM1,H2AX,HMGB2,KIF22,POLD1,POLE2,RAD51,RAD54L,TIMELESS,PTTG1,RECQL4,PCLAF,POLQ,UBE2T,NEIL3,TDP1,CLSPN,AUNIP,PIF1,BRIP1,GINS4,FAAP24,GCNA,EME1,ESCO2,EID3
7_Member	GO Biological Processes	GO:0006260	DNA replication	-10.2042	-7.90751	20/195	641,1763,4998,5424,5427,5557,5888,6241,8914,9401,9768,9837,10721,10926,79075,80119,81620,84296,146956,374393	BLM,DNA2,ORC1,POLD1,POLE2,PRIM1,RAD51,RRM2,TIMELESS,RECQL4,PCLAF,GINS1,POLQ,DBF4,DSCC1,PIF1,CDT1,GINS4,EME1,FAM111B
7_Member	GO Biological Processes	GO:0032508	DNA duplex unwinding	-9.93406	-7.65631	14/87	641,1763,5888,8438,9401,9837,10721,54821,79075,80119,83990,84296,164045,165545	BLM,DNA2,RAD51,RAD54L,RECQL4,GINS1,POLQ,ERCC6L,DSCC1,PIF1,BRIP1,GINS4,HFM1,DQX1
7_Member	GO Biological Processes	GO:0006974	cellular response to DNA damage stimulus	-9.92359	-7.64953	38/709	641,1647,1763,2175,2177,2305,3014,3148,3162,3835,5347,5424,5427,5888,7153,8438,8914,9232,9401,9768,10397,10721,23645,29089,51512,55247,55775,63967,79000,80119,83990,84296,91442,93953,112399,146956,157570,493861	BLM,GADD45A,DNA2,FANCA,FANCD2,FOXM1,H2AX,HMGB2,HMOX1,KIF22,PLK1,POLD1,POLE2,RAD51,TOP2A,RAD54L,TIMELESS,PTTG1,RECQL4,PCLAF,NDRG1,POLQ,PPP1R15A,UBE2T,GTSE1,NEIL3,TDP1,CLSPN,AUNIP,PIF1,BRIP1,GINS4,FAAP24,GCNA,EGLN3,EME1,ESCO2,EID3
7_Member	GO Molecular Functions	GO:0140097	catalytic activity, acting on DNA	-9.19597	-6.99616	20/222	641,1763,1789,3669,5424,5427,5888,7015,7153,8438,9401,10721,54821,55247,55775,79075,80119,83990,164045,165545	BLM,DNA2,DNMT3B,ISG20,POLD1,POLE2,RAD51,TERT,TOP2A,RAD54L,RECQL4,POLQ,ERCC6L,NEIL3,TDP1,DSCC1,PIF1,BRIP1,HFM1,DQX1
7_Member	GO Cellular Components	GO:0000228	nuclear chromosome	-8.9924	-6.8283	20/228	332,641,3014,3306,3619,3725,4751,4998,5347,5424,5427,5557,5888,7153,8914,9837,9918,10388,63979,84296	BIRC5,BLM,H2AX,HSPA2,INCENP,JUN,NEK2,ORC1,PLK1,POLD1,POLE2,PRIM1,RAD51,TOP2A,TIMELESS,GINS1,NCAPD2,SYCP2,FIGNL1,GINS4
7_Member	GO Molecular Functions	GO:0003678	DNA helicase activity	-8.78403	-6.63675	12/72	641,1763,5888,8438,9401,10721,54821,79075,80119,83990,164045,165545	BLM,DNA2,RAD51,RAD54L,RECQL4,POLQ,ERCC6L,DSCC1,PIF1,BRIP1,HFM1,DQX1
7_Member	GO Molecular Functions	GO:0008094	ATP-dependent activity, acting on DNA	-7.93748	-5.86338	13/103	641,1763,5888,7153,8438,9401,10721,54821,79075,80119,83990,164045,165545	BLM,DNA2,RAD51,TOP2A,RAD54L,RECQL4,POLQ,ERCC6L,DSCC1,PIF1,BRIP1,HFM1,DQX1
7_Member	GO Biological Processes	GO:0006261	DNA-dependent DNA replication	-7.60027	-5.54436	14/130	641,1763,4998,5424,5427,5557,5888,8914,9401,9837,10721,81620,84296,146956	BLM,DNA2,ORC1,POLD1,POLE2,PRIM1,RAD51,TIMELESS,RECQL4,GINS1,POLQ,CDT1,GINS4,EME1
7_Member	GO Biological Processes	GO:0006302	double-strand break repair	-6.21836	-4.32574	15/193	641,1763,2177,3014,3148,5888,8438,9401,10721,55775,79000,83990,84296,146956,157570	BLM,DNA2,FANCD2,H2AX,HMGB2,RAD51,RAD54L,RECQL4,POLQ,TDP1,AUNIP,BRIP1,GINS4,EME1,ESCO2
7_Member	GO Molecular Functions	GO:0004386	helicase activity	-5.07796	-3.33191	12/155	641,1763,5888,8438,9401,10721,54821,79075,80119,83990,164045,165545	BLM,DNA2,RAD51,RAD54L,RECQL4,POLQ,ERCC6L,DSCC1,PIF1,BRIP1,HFM1,DQX1
7_Member	GO Biological Processes	GO:0006310	DNA recombination	-4.81672	-3.11126	14/221	641,2177,3014,3148,5888,7153,8438,9401,79000,80119,83990,84296,146956,164045	BLM,FANCD2,H2AX,HMGB2,RAD51,TOP2A,RAD54L,RECQL4,AUNIP,PIF1,BRIP1,GINS4,EME1,HFM1
7_Member	GO Biological Processes	GO:0006268	DNA unwinding involved in DNA replication	-4.65857	-2.97445	5/22	641,5888,9401,9837,84296	BLM,RAD51,RECQL4,GINS1,GINS4
7_Member	GO Molecular Functions	GO:0017116	single-stranded DNA helicase activity	-4.55787	-2.88954	5/23	1763,5888,10721,79075,80119	DNA2,RAD51,POLQ,DSCC1,PIF1
7_Member	GO Molecular Functions	GO:0000405	bubble DNA binding	-3.66383	-2.18121	3/8	641,9401,55247	BLM,RECQL4,NEIL3
7_Member	GO Molecular Functions	GO:1990814	DNA/DNA annealing activity	-3.66383	-2.18121	3/8	641,8438,9401	BLM,RAD54L,RECQL4
7_Member	GO Molecular Functions	GO:0140640	catalytic activity, acting on a nucleic acid	-3.65973	-2.1783	22/583	641,1763,1789,2081,3669,5424,5427,5557,5888,7015,7153,8438,9401,10721,54821,55247,55775,79075,80119,83990,164045,165545	BLM,DNA2,DNMT3B,ERN1,ISG20,POLD1,POLE2,PRIM1,RAD51,TERT,TOP2A,RAD54L,RECQL4,POLQ,ERCC6L,NEIL3,TDP1,DSCC1,PIF1,BRIP1,HFM1,DQX1
7_Member	GO Molecular Functions	GO:0000217	DNA secondary structure binding	-3.58311	-2.11887	5/36	641,3148,9401,55247,63967	BLM,HMGB2,RECQL4,NEIL3,CLSPN
7_Member	GO Molecular Functions	GO:0140666	annealing activity	-2.98165	-1.64039	3/13	641,8438,9401	BLM,RAD54L,RECQL4
7_Member	GO Biological Processes	GO:0000724	double-strand break repair via homologous recombination	-2.85805	-1.54674	7/103	641,3014,5888,8438,9401,79000,84296	BLM,H2AX,RAD51,RAD54L,RECQL4,AUNIP,GINS4
7_Member	GO Biological Processes	GO:0000725	recombinational repair	-2.80967	-1.50945	7/105	641,3014,5888,8438,9401,79000,84296	BLM,H2AX,RAD51,RAD54L,RECQL4,AUNIP,GINS4
7_Member	GO Molecular Functions	GO:0003697	single-stranded DNA binding	-2.4811	-1.25725	7/120	641,3148,5888,8438,9401,55247,55775	BLM,HMGB2,RAD51,RAD54L,RECQL4,NEIL3,TDP1
8_Summary	GO Biological Processes	GO:0035239	tube morphogenesis	-12.4348	-9.6203	61/661	284,374,388,947,1281,1296,1896,2069,2099,2247,2625,2737,3142,3162,3491,3611,3674,3690,3725,4015,4638,4854,4856,5054,5345,5787,5979,6262,6303,6422,6491,7039,7852,7857,8503,8557,8914,9355,9394,9585,10481,11126,22846,23129,23414,26585,51330,51339,65009,79400,79625,79733,84830,84913,90627,123872,147372,151449,154796,168667,441478,1649,4091,8061,11174,79652	ANGPT1,AREG,RHOB,CD34,COL3A1,COL8A2,EDA,EREG,ESR1,FGF2,GATA3,GLI3,HLX,HMOX1,CCN1,ILK,ITGA2B,ITGB3,JUN,LOX,MYLK,NOTCH3,CCN3,SERPINE1,SERPINF2,PTPRB,RET,RYR2,SAT1,SFRP1,STIL,TGFA,CXCR4,SCG2,PIK3R3,TCAP,TIMELESS,LHX2,HS6ST1,KIF20B,HOXB13,CD160,VASH1,PLXND1,ZFPM2,GREM1,TNFRSF12A,DACT1,NDRG4,NOX5,NDNF,E2F8,ADTRP,ATOH8,STARD13,DNAAF1,CCBE1,GDF7,AMOT,BMPER,NRARP,DDIT3,SMAD6,FOSL1,ADAMTS6,TMEM204
8_Member	GO Biological Processes	GO:0035239	tube morphogenesis	-12.4348	-9.6203	61/661	284,374,388,947,1281,1296,1896,2069,2099,2247,2625,2737,3142,3162,3491,3611,3674,3690,3725,4015,4638,4854,4856,5054,5345,5787,5979,6262,6303,6422,6491,7039,7852,7857,8503,8557,8914,9355,9394,9585,10481,11126,22846,23129,23414,26585,51330,51339,65009,79400,79625,79733,84830,84913,90627,123872,147372,151449,154796,168667,441478	ANGPT1,AREG,RHOB,CD34,COL3A1,COL8A2,EDA,EREG,ESR1,FGF2,GATA3,GLI3,HLX,HMOX1,CCN1,ILK,ITGA2B,ITGB3,JUN,LOX,MYLK,NOTCH3,CCN3,SERPINE1,SERPINF2,PTPRB,RET,RYR2,SAT1,SFRP1,STIL,TGFA,CXCR4,SCG2,PIK3R3,TCAP,TIMELESS,LHX2,HS6ST1,KIF20B,HOXB13,CD160,VASH1,PLXND1,ZFPM2,GREM1,TNFRSF12A,DACT1,NDRG4,NOX5,NDNF,E2F8,ADTRP,ATOH8,STARD13,DNAAF1,CCBE1,GDF7,AMOT,BMPER,NRARP
8_Member	GO Biological Processes	GO:0001525	angiogenesis	-8.7028	-6.24335	34/321	284,388,947,1296,2069,2247,3162,3491,3674,3690,3725,4854,4856,5054,5787,6303,7039,7857,8503,9394,10481,11126,22846,23129,26585,51330,79400,79625,79733,84830,147372,154796,168667,441478	ANGPT1,RHOB,CD34,COL8A2,EREG,FGF2,HMOX1,CCN1,ITGA2B,ITGB3,JUN,NOTCH3,CCN3,SERPINE1,PTPRB,SAT1,TGFA,SCG2,PIK3R3,HS6ST1,HOXB13,CD160,VASH1,PLXND1,GREM1,TNFRSF12A,NOX5,NDNF,E2F8,ADTRP,CCBE1,AMOT,BMPER,NRARP
8_Member	GO Biological Processes	GO:0001568	blood vessel development	-8.41546	-5.98333	44/503	284,388,947,1281,1296,1649,2069,2247,2737,3162,3491,3674,3690,3725,4015,4091,4638,4854,4856,5054,5345,5787,6303,7039,7857,8061,8503,9394,10481,11126,11174,22846,23129,23414,26585,51330,79400,79625,79733,84830,147372,154796,168667,441478	ANGPT1,RHOB,CD34,COL3A1,COL8A2,DDIT3,EREG,FGF2,GLI3,HMOX1,CCN1,ITGA2B,ITGB3,JUN,LOX,SMAD6,MYLK,NOTCH3,CCN3,SERPINE1,SERPINF2,PTPRB,SAT1,TGFA,SCG2,FOSL1,PIK3R3,HS6ST1,HOXB13,CD160,ADAMTS6,VASH1,PLXND1,ZFPM2,GREM1,TNFRSF12A,NOX5,NDNF,E2F8,ADTRP,CCBE1,AMOT,BMPER,NRARP
8_Member	GO Biological Processes	GO:0001944	vasculature development	-8.29468	-5.87815	45/526	284,388,947,1281,1296,1649,2069,2247,2737,3162,3491,3674,3690,3725,4015,4091,4638,4854,4856,5054,5345,5787,6303,7039,7857,8061,8503,9394,10481,11126,11174,22846,23129,23414,26585,51330,79400,79625,79652,79733,84830,147372,154796,168667,441478	ANGPT1,RHOB,CD34,COL3A1,COL8A2,DDIT3,EREG,FGF2,GLI3,HMOX1,CCN1,ITGA2B,ITGB3,JUN,LOX,SMAD6,MYLK,NOTCH3,CCN3,SERPINE1,SERPINF2,PTPRB,SAT1,TGFA,SCG2,FOSL1,PIK3R3,HS6ST1,HOXB13,CD160,ADAMTS6,VASH1,PLXND1,ZFPM2,GREM1,TNFRSF12A,NOX5,NDNF,TMEM204,E2F8,ADTRP,CCBE1,AMOT,BMPER,NRARP
8_Member	GO Biological Processes	GO:0048514	blood vessel morphogenesis	-8.27004	-5.8586	39/419	284,388,947,1281,1296,2069,2247,3162,3491,3674,3690,3725,4015,4638,4854,4856,5054,5345,5787,6303,7039,7857,8503,9394,10481,11126,22846,23129,23414,26585,51330,79400,79625,79733,84830,147372,154796,168667,441478	ANGPT1,RHOB,CD34,COL3A1,COL8A2,EREG,FGF2,HMOX1,CCN1,ITGA2B,ITGB3,JUN,LOX,MYLK,NOTCH3,CCN3,SERPINE1,SERPINF2,PTPRB,SAT1,TGFA,SCG2,PIK3R3,HS6ST1,HOXB13,CD160,VASH1,PLXND1,ZFPM2,GREM1,TNFRSF12A,NOX5,NDNF,E2F8,ADTRP,CCBE1,AMOT,BMPER,NRARP
9_Summary	GO Biological Processes	GO:0000281	mitotic cytokinesis	-11.6449	-9.25322	14/66	1058,3619,3925,5347,9493,9700,10112,11113,24137,26586,29127,51203,54443,55165,388,9212,55964,56907,79400,80258,4638,51474,54820	CENPA,INCENP,STMN1,PLK1,KIF23,ESPL1,KIF20A,CIT,KIF4A,CKAP2,RACGAP1,NUSAP1,ANLN,CEP55,RHOB,AURKB,SEPTIN3,SPIRE1,NOX5,EFHC2,MYLK,LIMA1,NDE1
9_Member	GO Biological Processes	GO:0000281	mitotic cytokinesis	-11.6449	-9.25322	14/66	1058,3619,3925,5347,9493,9700,10112,11113,24137,26586,29127,51203,54443,55165	CENPA,INCENP,STMN1,PLK1,KIF23,ESPL1,KIF20A,CIT,KIF4A,CKAP2,RACGAP1,NUSAP1,ANLN,CEP55
9_Member	GO Biological Processes	GO:0061640	cytoskeleton-dependent cytokinesis	-11.5475	-9.17002	20/95	388,1058,3619,3925,5347,9212,9493,9700,10112,11113,24137,26586,29127,51203,54443,55165,55964,56907,79400,80258	RHOB,CENPA,INCENP,STMN1,PLK1,AURKB,KIF23,ESPL1,KIF20A,CIT,KIF4A,CKAP2,RACGAP1,NUSAP1,ANLN,CEP55,SEPTIN3,SPIRE1,NOX5,EFHC2
9_Member	GO Biological Processes	GO:0000910	cytokinesis	-11.3693	-8.99649	20/97	388,1058,3619,3925,5347,9212,9493,9700,10112,11113,24137,26586,29127,51203,54443,55165,55964,56907,79400,80258	RHOB,CENPA,INCENP,STMN1,PLK1,AURKB,KIF23,ESPL1,KIF20A,CIT,KIF4A,CKAP2,RACGAP1,NUSAP1,ANLN,CEP55,SEPTIN3,SPIRE1,NOX5,EFHC2
9_Member	GO Cellular Components	GO:0032153	cell division site	-5.12553	-3.37619	11/73	388,4638,10112,11113,29127,51474,54443,54820,55165,55964,56907	RHOB,MYLK,KIF20A,CIT,RACGAP1,LIMA1,ANLN,NDE1,CEP55,SEPTIN3,SPIRE1
9_Member	GO Cellular Components	GO:0032154	cleavage furrow	-4.59234	-2.91686	9/55	388,4638,10112,11113,29127,51474,54820,55165,56907	RHOB,MYLK,KIF20A,CIT,RACGAP1,LIMA1,NDE1,CEP55,SPIRE1
9_Member	GO Biological Processes	GO:0032506	cytokinetic process	-3.58311	-2.11887	5/36	9212,10112,29127,54443,55165	AURKB,KIF20A,RACGAP1,ANLN,CEP55
10_Summary	GO Biological Processes	GO:0008608	attachment of spindle microtubules to kinetochore	-11.5635	-9.18137	10/25	1062,9212,10403,11004,57082,57405,81620,83540,147841,151648	CENPE,AURKB,NDC80,KIF2C,KNL1,SPC25,CDT1,NUF2,SPC24,SGO1
10_Member	GO Biological Processes	GO:0008608	attachment of spindle microtubules to kinetochore	-11.5635	-9.18137	10/25	1062,9212,10403,11004,57082,57405,81620,83540,147841,151648	CENPE,AURKB,NDC80,KIF2C,KNL1,SPC25,CDT1,NUF2,SPC24,SGO1
10_Member	GO Cellular Components	GO:0031262	Ndc80 complex	-7.18299	-5.1834	4/4	10403,57405,83540,147841	NDC80,SPC25,NUF2,SPC24
10_Member	GO Cellular Components	GO:0031617	NMS complex	-7.18299	-5.1834	4/4	10403,57405,83540,147841	NDC80,SPC25,NUF2,SPC24
10_Member	GO Biological Processes	GO:0051315	attachment of mitotic spindle microtubules to kinetochore	-6.12271	-4.23917	5/12	1062,10403,11004,81620,83540	CENPE,NDC80,KIF2C,CDT1,NUF2
11_Summary	GO Biological Processes	GO:0044770	cell cycle phase transition	-11.2551	-8.88692	20/171	890,891,899,901,995,1033,1164,2305,5347,6502,6790,8914,9133,9833,10403,10460,10926,11065,11113,128239	CCNA2,CCNB1,CCNF,CCNG2,CDC25C,CDKN3,CKS2,FOXM1,PLK1,SKP2,AURKA,TIMELESS,CCNB2,MELK,NDC80,TACC3,DBF4,UBE2C,CIT,IQGAP3
11_Member	GO Biological Processes	GO:0044770	cell cycle phase transition	-11.2551	-8.88692	20/171	890,891,899,901,995,1033,1164,2305,5347,6502,6790,8914,9133,9833,10403,10460,10926,11065,11113,128239	CCNA2,CCNB1,CCNF,CCNG2,CDC25C,CDKN3,CKS2,FOXM1,PLK1,SKP2,AURKA,TIMELESS,CCNB2,MELK,NDC80,TACC3,DBF4,UBE2C,CIT,IQGAP3
11_Member	GO Biological Processes	GO:0044772	mitotic cell cycle phase transition	-9.81926	-7.5525	18/162	890,891,899,901,995,1033,1164,2305,5347,6502,6790,9133,9833,10460,10926,11065,11113,128239	CCNA2,CCNB1,CCNF,CCNG2,CDC25C,CDKN3,CKS2,FOXM1,PLK1,SKP2,AURKA,CCNB2,MELK,TACC3,DBF4,UBE2C,CIT,IQGAP3
11_Member	GO Biological Processes	GO:0044839	cell cycle G2/M phase transition	-7.64215	-5.58401	10/57	890,995,2305,5347,6502,6790,9133,9833,10403,11113	CCNA2,CDC25C,FOXM1,PLK1,SKP2,AURKA,CCNB2,MELK,NDC80,CIT
11_Member	GO Biological Processes	GO:0000086	G2/M transition of mitotic cell cycle	-5.70795	-3.87121	8/53	890,995,2305,5347,6502,6790,9833,11113	CCNA2,CDC25C,FOXM1,PLK1,SKP2,AURKA,MELK,CIT
12_Summary	GO Biological Processes	GO:0008285	negative regulation of cell population proliferation	-11.1271	-8.36098	65/784	928,1026,1031,1033,1718,2069,2113,2247,2625,2737,2852,3162,3300,3303,3304,3486,3488,3569,3592,3604,3611,3620,3635,3725,3851,4091,4803,4856,5592,5744,5918,5950,6196,6422,6591,6657,7031,7041,7432,7857,8061,8334,8519,8764,9148,9314,9368,9500,9510,9982,10202,10397,11009,11221,22846,26585,29126,55679,65009,80380,83481,83990,84913,149428,338761	CD9,CDKN1A,CDKN2C,CDKN3,DHCR24,EREG,ETS1,FGF2,GATA3,GLI3,GPER1,HMOX1,DNAJB2,HSPA1A,HSPA1B,IGFBP3,IGFBP5,IL6,IL12A,TNFRSF9,ILK,IDO1,INPP5D,JUN,KRT4,SMAD6,NGF,CCN3,PRKG1,PTHLH,RARRES1,RBP4,RPS6KA2,SFRP1,SNAI2,SOX2,TFF1,TGFB1I1,VIP,SCG2,FOSL1,H2AC6,IFITM1,TNFRSF14,NEURL1,KLF4,SLC9A3R1,MAGED1,ADAMTS1,FGFBP1,DHRS2,NDRG1,IL24,DUSP10,VASH1,GREM1,CD274,LIMS2,NDRG4,PDCD1LG2,EPPK1,BRIP1,ATOH8,BNIPL,C1QL4
12_Member	GO Biological Processes	GO:0008285	negative regulation of cell population proliferation	-11.1271	-8.36098	65/784	928,1026,1031,1033,1718,2069,2113,2247,2625,2737,2852,3162,3300,3303,3304,3486,3488,3569,3592,3604,3611,3620,3635,3725,3851,4091,4803,4856,5592,5744,5918,5950,6196,6422,6591,6657,7031,7041,7432,7857,8061,8334,8519,8764,9148,9314,9368,9500,9510,9982,10202,10397,11009,11221,22846,26585,29126,55679,65009,80380,83481,83990,84913,149428,338761	CD9,CDKN1A,CDKN2C,CDKN3,DHCR24,EREG,ETS1,FGF2,GATA3,GLI3,GPER1,HMOX1,DNAJB2,HSPA1A,HSPA1B,IGFBP3,IGFBP5,IL6,IL12A,TNFRSF9,ILK,IDO1,INPP5D,JUN,KRT4,SMAD6,NGF,CCN3,PRKG1,PTHLH,RARRES1,RBP4,RPS6KA2,SFRP1,SNAI2,SOX2,TFF1,TGFB1I1,VIP,SCG2,FOSL1,H2AC6,IFITM1,TNFRSF14,NEURL1,KLF4,SLC9A3R1,MAGED1,ADAMTS1,FGFBP1,DHRS2,NDRG1,IL24,DUSP10,VASH1,GREM1,CD274,LIMS2,NDRG4,PDCD1LG2,EPPK1,BRIP1,ATOH8,BNIPL,C1QL4
12_Member	GO Biological Processes	GO:0050680	negative regulation of epithelial cell proliferation	-3.0579	-1.70096	13/162	2069,2625,3592,3851,6422,6591,6657,7857,9500,11221,55679,83481,84913	EREG,GATA3,IL12A,KRT4,SFRP1,SNAI2,SOX2,SCG2,MAGED1,DUSP10,LIMS2,EPPK1,ATOH8
13_Summary	GO Molecular Functions	GO:0017111	nucleoside-triphosphatase activity	-10.9046	-8.19217	58/663	388,390,397,641,1080,1763,2633,2634,2669,2771,3303,3304,3306,3312,3320,3833,3835,4998,5998,6001,7846,8438,9401,9493,9585,9928,10112,10376,10381,10382,10383,10966,11004,11076,23046,25837,27314,51174,54676,54821,55647,55964,56992,63979,80119,81930,83990,84617,89797,113220,116442,121268,146909,164045,165545,171177,203068,221079,309,1258,5592,56923,84273,340061	RHOB,RND3,ARHGDIB,BLM,CFTR,DNA2,GBP1,GBP2,GEM,GNAI2,HSPA1A,HSPA1B,HSPA2,HSPA8,HSP90AA1,KIFC1,KIF22,ORC1,RGS3,RGS10,TUBA1A,RAD54L,RECQL4,KIF23,KIF20B,KIF14,KIF20A,TUBA1B,TUBB3,TUBB4A,TUBB4B,RAB40B,KIF2C,TPPP,KIF21B,RAB26,RAB30,TUBD1,GTPBP2,ERCC6L,RAB20,SEPTIN3,KIF15,FIGNL1,PIF1,KIF18A,BRIP1,TUBB6,NAV2,KIF12,RAB39B,RHEBL1,KIF18B,HFM1,DQX1,RHOV,TUBB,ARL5B,ANXA6,CNGB1,PRKG1,NMUR2,NOA1,STING1
13_Member	GO Molecular Functions	GO:0017111	nucleoside-triphosphatase activity	-10.9046	-8.19217	58/663	388,390,397,641,1080,1763,2633,2634,2669,2771,3303,3304,3306,3312,3320,3833,3835,4998,5998,6001,7846,8438,9401,9493,9585,9928,10112,10376,10381,10382,10383,10966,11004,11076,23046,25837,27314,51174,54676,54821,55647,55964,56992,63979,80119,81930,83990,84617,89797,113220,116442,121268,146909,164045,165545,171177,203068,221079	RHOB,RND3,ARHGDIB,BLM,CFTR,DNA2,GBP1,GBP2,GEM,GNAI2,HSPA1A,HSPA1B,HSPA2,HSPA8,HSP90AA1,KIFC1,KIF22,ORC1,RGS3,RGS10,TUBA1A,RAD54L,RECQL4,KIF23,KIF20B,KIF14,KIF20A,TUBA1B,TUBB3,TUBB4A,TUBB4B,RAB40B,KIF2C,TPPP,KIF21B,RAB26,RAB30,TUBD1,GTPBP2,ERCC6L,RAB20,SEPTIN3,KIF15,FIGNL1,PIF1,KIF18A,BRIP1,TUBB6,NAV2,KIF12,RAB39B,RHEBL1,KIF18B,HFM1,DQX1,RHOV,TUBB,ARL5B
13_Member	GO Molecular Functions	GO:0016462	pyrophosphatase activity	-9.57454	-7.01093	58/717	388,390,397,641,1080,1763,2633,2634,2669,2771,3303,3304,3306,3312,3320,3833,3835,4998,5998,6001,7846,8438,9401,9493,9585,9928,10112,10376,10381,10382,10383,10966,11004,11076,23046,25837,27314,51174,54676,54821,55647,55964,56992,63979,80119,81930,83990,84617,89797,113220,116442,121268,146909,164045,165545,171177,203068,221079	RHOB,RND3,ARHGDIB,BLM,CFTR,DNA2,GBP1,GBP2,GEM,GNAI2,HSPA1A,HSPA1B,HSPA2,HSPA8,HSP90AA1,KIFC1,KIF22,ORC1,RGS3,RGS10,TUBA1A,RAD54L,RECQL4,KIF23,KIF20B,KIF14,KIF20A,TUBA1B,TUBB3,TUBB4A,TUBB4B,RAB40B,KIF2C,TPPP,KIF21B,RAB26,RAB30,TUBD1,GTPBP2,ERCC6L,RAB20,SEPTIN3,KIF15,FIGNL1,PIF1,KIF18A,BRIP1,TUBB6,NAV2,KIF12,RAB39B,RHEBL1,KIF18B,HFM1,DQX1,RHOV,TUBB,ARL5B
13_Member	GO Molecular Functions	GO:0016817	hydrolase activity, acting on acid anhydrides	-9.50545	-6.95885	58/720	388,390,397,641,1080,1763,2633,2634,2669,2771,3303,3304,3306,3312,3320,3833,3835,4998,5998,6001,7846,8438,9401,9493,9585,9928,10112,10376,10381,10382,10383,10966,11004,11076,23046,25837,27314,51174,54676,54821,55647,55964,56992,63979,80119,81930,83990,84617,89797,113220,116442,121268,146909,164045,165545,171177,203068,221079	RHOB,RND3,ARHGDIB,BLM,CFTR,DNA2,GBP1,GBP2,GEM,GNAI2,HSPA1A,HSPA1B,HSPA2,HSPA8,HSP90AA1,KIFC1,KIF22,ORC1,RGS3,RGS10,TUBA1A,RAD54L,RECQL4,KIF23,KIF20B,KIF14,KIF20A,TUBA1B,TUBB3,TUBB4A,TUBB4B,RAB40B,KIF2C,TPPP,KIF21B,RAB26,RAB30,TUBD1,GTPBP2,ERCC6L,RAB20,SEPTIN3,KIF15,FIGNL1,PIF1,KIF18A,BRIP1,TUBB6,NAV2,KIF12,RAB39B,RHEBL1,KIF18B,HFM1,DQX1,RHOV,TUBB,ARL5B
13_Member	GO Molecular Functions	GO:0016818	hydrolase activity, acting on acid anhydrides, in phosphorus-containing anhydrides	-9.50545	-6.95885	58/720	388,390,397,641,1080,1763,2633,2634,2669,2771,3303,3304,3306,3312,3320,3833,3835,4998,5998,6001,7846,8438,9401,9493,9585,9928,10112,10376,10381,10382,10383,10966,11004,11076,23046,25837,27314,51174,54676,54821,55647,55964,56992,63979,80119,81930,83990,84617,89797,113220,116442,121268,146909,164045,165545,171177,203068,221079	RHOB,RND3,ARHGDIB,BLM,CFTR,DNA2,GBP1,GBP2,GEM,GNAI2,HSPA1A,HSPA1B,HSPA2,HSPA8,HSP90AA1,KIFC1,KIF22,ORC1,RGS3,RGS10,TUBA1A,RAD54L,RECQL4,KIF23,KIF20B,KIF14,KIF20A,TUBA1B,TUBB3,TUBB4A,TUBB4B,RAB40B,KIF2C,TPPP,KIF21B,RAB26,RAB30,TUBD1,GTPBP2,ERCC6L,RAB20,SEPTIN3,KIF15,FIGNL1,PIF1,KIF18A,BRIP1,TUBB6,NAV2,KIF12,RAB39B,RHEBL1,KIF18B,HFM1,DQX1,RHOV,TUBB,ARL5B
13_Member	GO Molecular Functions	GO:0003924	GTPase activity	-5.18892	-3.23362	28/336	388,390,397,2633,2634,2669,2771,5998,6001,7846,10376,10381,10382,10383,10966,11076,25837,27314,51174,54676,55647,55964,84617,116442,121268,171177,203068,221079	RHOB,RND3,ARHGDIB,GBP1,GBP2,GEM,GNAI2,RGS3,RGS10,TUBA1A,TUBA1B,TUBB3,TUBB4A,TUBB4B,RAB40B,TPPP,RAB26,RAB30,TUBD1,GTPBP2,RAB20,SEPTIN3,TUBB6,RAB39B,RHEBL1,RHOV,TUBB,ARL5B
13_Member	GO Molecular Functions	GO:0019001	guanyl nucleotide binding	-4.60192	-2.74399	30/401	309,388,390,1258,2633,2634,2669,2771,5592,7846,10376,10381,10382,10383,10966,25837,27314,51174,54676,55647,55964,56923,84273,84617,116442,121268,171177,203068,221079,340061	ANXA6,RHOB,RND3,CNGB1,GBP1,GBP2,GEM,GNAI2,PRKG1,TUBA1A,TUBA1B,TUBB3,TUBB4A,TUBB4B,RAB40B,RAB26,RAB30,TUBD1,GTPBP2,RAB20,SEPTIN3,NMUR2,NOA1,TUBB6,RAB39B,RHEBL1,RHOV,TUBB,ARL5B,STING1
13_Member	GO Molecular Functions	GO:0032561	guanyl ribonucleotide binding	-4.60192	-2.74399	30/401	309,388,390,1258,2633,2634,2669,2771,5592,7846,10376,10381,10382,10383,10966,25837,27314,51174,54676,55647,55964,56923,84273,84617,116442,121268,171177,203068,221079,340061	ANXA6,RHOB,RND3,CNGB1,GBP1,GBP2,GEM,GNAI2,PRKG1,TUBA1A,TUBA1B,TUBB3,TUBB4A,TUBB4B,RAB40B,RAB26,RAB30,TUBD1,GTPBP2,RAB20,SEPTIN3,NMUR2,NOA1,TUBB6,RAB39B,RHEBL1,RHOV,TUBB,ARL5B,STING1
13_Member	GO Molecular Functions	GO:0005525	GTP binding	-3.85152	-2.14506	27/379	309,388,390,2633,2634,2669,2771,7846,10376,10381,10382,10383,10966,25837,27314,51174,54676,55647,55964,56923,84273,84617,116442,121268,171177,203068,221079	ANXA6,RHOB,RND3,GBP1,GBP2,GEM,GNAI2,TUBA1A,TUBA1B,TUBB3,TUBB4A,TUBB4B,RAB40B,RAB26,RAB30,TUBD1,GTPBP2,RAB20,SEPTIN3,NMUR2,NOA1,TUBB6,RAB39B,RHEBL1,RHOV,TUBB,ARL5B
14_Summary	GO Biological Processes	GO:0008283	cell population proliferation	-10.8356	-8.13313	48/489	374,699,947,973,995,1164,1281,1296,1735,2069,2081,2099,2247,2261,2737,2771,3021,3162,3488,3569,4856,4921,5052,5163,5923,7039,8013,8740,9212,9833,9837,9928,10460,10468,29127,54820,56956,63979,65009,79400,79733,81610,81704,84296,84913,168667,259266,441478	AREG,BUB1,CD34,CD79A,CDC25C,CKS2,COL3A1,COL8A2,DIO3,EREG,ERN1,ESR1,FGF2,FGFR3,GLI3,GNAI2,H3-3B,HMOX1,IGFBP5,IL6,CCN3,DDR2,PRDX1,PDK1,RASGRF1,TGFA,NR4A3,TNFSF14,AURKB,MELK,GINS1,KIF14,TACC3,FST,RACGAP1,NDE1,LHX9,FIGNL1,NDRG4,NOX5,E2F8,FAM83D,DOCK8,GINS4,ATOH8,BMPER,ASPM,NRARP
14_Member	GO Biological Processes	GO:0008283	cell population proliferation	-10.8356	-8.13313	48/489	374,699,947,973,995,1164,1281,1296,1735,2069,2081,2099,2247,2261,2737,2771,3021,3162,3488,3569,4856,4921,5052,5163,5923,7039,8013,8740,9212,9833,9837,9928,10460,10468,29127,54820,56956,63979,65009,79400,79733,81610,81704,84296,84913,168667,259266,441478	AREG,BUB1,CD34,CD79A,CDC25C,CKS2,COL3A1,COL8A2,DIO3,EREG,ERN1,ESR1,FGF2,FGFR3,GLI3,GNAI2,H3-3B,HMOX1,IGFBP5,IL6,CCN3,DDR2,PRDX1,PDK1,RASGRF1,TGFA,NR4A3,TNFSF14,AURKB,MELK,GINS1,KIF14,TACC3,FST,RACGAP1,NDE1,LHX9,FIGNL1,NDRG4,NOX5,E2F8,FAM83D,DOCK8,GINS4,ATOH8,BMPER,ASPM,NRARP
14_Member	GO Biological Processes	GO:0050673	epithelial cell proliferation	-6.67733	-4.44866	15/90	374,947,1296,2069,2081,2099,3162,3488,3569,4856,7039,10468,79400,168667,441478	AREG,CD34,COL8A2,EREG,ERN1,ESR1,HMOX1,IGFBP5,IL6,CCN3,TGFA,FST,NOX5,BMPER,NRARP
14_Member	GO Biological Processes	GO:0001935	endothelial cell proliferation	-4.4268	-2.78243	6/23	947,2081,3162,79400,168667,441478	CD34,ERN1,HMOX1,NOX5,BMPER,NRARP
15_Summary	GO Biological Processes	GO:0009611	response to wounding	-10.5734	-7.89955	44/430	246,309,928,947,1026,1265,1281,1809,2069,2243,2244,2247,2670,2696,2737,3083,3162,3315,3371,3491,3569,3611,3625,3690,3725,4015,5341,5460,6288,6506,6657,6790,7039,9066,10398,10481,10675,11009,22846,23208,29071,79625,83481,349667,1080,2013,2771,2821,3925,5054,5345,5592,6338,6340,6531,7432,9148,59341,59344,84830,1048	ALOX15,ANXA6,CD9,CD34,CDKN1A,CNN2,COL3A1,DPYSL3,EREG,FGA,FGB,FGF2,GFAP,GIPR,GLI3,HGFAC,HMOX1,HSPB1,TNC,CCN1,IL6,ILK,INHBB,ITGB3,JUN,LOX,PLEK,POU5F1,SAA1,SLC1A2,SOX2,AURKA,TGFA,SYT7,MYL9,HOXB13,CSPG5,IL24,VASH1,SYT11,C1GALT1C1,NDNF,EPPK1,RTN4RL2,CFTR,EMP2,GNAI2,GPI,STMN1,SERPINE1,SERPINF2,PRKG1,SCNN1B,SCNN1G,SLC6A3,VIP,NEURL1,TRPV4,ALOXE3,ADTRP,CEACAM5
15_Member	GO Biological Processes	GO:0009611	response to wounding	-10.5734	-7.89955	44/430	246,309,928,947,1026,1265,1281,1809,2069,2243,2244,2247,2670,2696,2737,3083,3162,3315,3371,3491,3569,3611,3625,3690,3725,4015,5341,5460,6288,6506,6657,6790,7039,9066,10398,10481,10675,11009,22846,23208,29071,79625,83481,349667	ALOX15,ANXA6,CD9,CD34,CDKN1A,CNN2,COL3A1,DPYSL3,EREG,FGA,FGB,FGF2,GFAP,GIPR,GLI3,HGFAC,HMOX1,HSPB1,TNC,CCN1,IL6,ILK,INHBB,ITGB3,JUN,LOX,PLEK,POU5F1,SAA1,SLC1A2,SOX2,AURKA,TGFA,SYT7,MYL9,HOXB13,CSPG5,IL24,VASH1,SYT11,C1GALT1C1,NDNF,EPPK1,RTN4RL2
15_Member	GO Biological Processes	GO:0042060	wound healing	-6.407	-4.23132	30/326	246,309,928,947,1026,1265,1281,2069,2243,2244,2247,2737,3083,3162,3315,3491,3569,3611,3690,4015,5341,6288,7039,9066,10398,11009,23208,29071,79625,83481	ALOX15,ANXA6,CD9,CD34,CDKN1A,CNN2,COL3A1,EREG,FGA,FGB,FGF2,GLI3,HGFAC,HMOX1,HSPB1,CCN1,IL6,ILK,ITGB3,LOX,PLEK,SAA1,TGFA,SYT7,MYL9,IL24,SYT11,C1GALT1C1,NDNF,EPPK1
15_Member	GO Biological Processes	GO:0050878	regulation of body fluid levels	-5.36956	-3.3891	30/366	928,947,1080,1281,2013,2243,2244,2771,2821,3083,3315,3569,3611,3690,3925,5054,5341,5345,5592,6288,6338,6340,6531,7432,9148,10398,29071,59341,59344,84830	CD9,CD34,CFTR,COL3A1,EMP2,FGA,FGB,GNAI2,GPI,HGFAC,HSPB1,IL6,ILK,ITGB3,STMN1,SERPINE1,PLEK,SERPINF2,PRKG1,SAA1,SCNN1B,SCNN1G,SLC6A3,VIP,NEURL1,MYL9,C1GALT1C1,TRPV4,ALOXE3,ADTRP
15_Member	GO Biological Processes	GO:0030168	platelet activation	-4.16676	-2.39838	12/96	928,1281,2243,2244,3315,3569,3611,3690,5341,6288,10398,29071	CD9,COL3A1,FGA,FGB,HSPB1,IL6,ILK,ITGB3,PLEK,SAA1,MYL9,C1GALT1C1
15_Member	GO Biological Processes	GO:0070527	platelet aggregation	-3.35358	-1.75505	7/43	2243,2244,3315,3611,3690,5341,10398	FGA,FGB,HSPB1,ILK,ITGB3,PLEK,MYL9
15_Member	GO Biological Processes	GO:0034109	homotypic cell-cell adhesion	-3.25092	-1.6669	8/58	1048,2243,2244,3315,3611,3690,5341,10398	CEACAM5,FGA,FGB,HSPB1,ILK,ITGB3,PLEK,MYL9
16_Summary	GO Biological Processes	GO:0051347	positive regulation of transferase activity	-10.3701	-8.06156	34/559	284,374,891,991,1062,1136,1164,2051,2069,2081,3320,3491,3619,3690,4751,4921,5347,9148,9212,9837,9928,9966,10926,11065,26585,57214,63967,79075,79866,80174,84296,84722,91947,219736,641,890,899,901,995,1031,1033,1647,9133,3306,3569,3589,3611,4803,7272,8503,8764,128239,133396,151449	ANGPT1,AREG,CCNB1,CDC20,CENPE,CHRNA3,CKS2,EPHB6,EREG,ERN1,HSP90AA1,CCN1,INCENP,ITGB3,NEK2,DDR2,PLK1,NEURL1,AURKB,GINS1,KIF14,TNFSF15,DBF4,UBE2C,GREM1,CEMIP,CLSPN,DSCC1,BORA,DBF4B,GINS4,PSRC1,ARRDC4,STOX1,BLM,CCNA2,CCNF,CCNG2,CDC25C,CDKN2C,CDKN3,GADD45A,CCNB2,HSPA2,IL6,IL11,ILK,NGF,TTK,PIK3R3,TNFRSF14,IQGAP3,IL31RA,GDF7
16_Member	GO Biological Processes	GO:0051347	positive regulation of transferase activity	-10.3701	-8.06156	34/559	284,374,891,991,1062,1136,1164,2051,2069,2081,3320,3491,3619,3690,4751,4921,5347,9148,9212,9837,9928,9966,10926,11065,26585,57214,63967,79075,79866,80174,84296,84722,91947,219736	ANGPT1,AREG,CCNB1,CDC20,CENPE,CHRNA3,CKS2,EPHB6,EREG,ERN1,HSP90AA1,CCN1,INCENP,ITGB3,NEK2,DDR2,PLK1,NEURL1,AURKB,GINS1,KIF14,TNFSF15,DBF4,UBE2C,GREM1,CEMIP,CLSPN,DSCC1,BORA,DBF4B,GINS4,PSRC1,ARRDC4,STOX1
16_Member	GO Biological Processes	GO:0045859	regulation of protein kinase activity	-8.74805	-6.60623	34/645	284,374,641,890,891,899,901,995,1031,1033,1062,1136,1164,1647,2069,2081,3320,3491,3619,3690,4921,5347,9133,9148,9928,9966,10926,26585,57214,63967,79866,80174,84722,219736	ANGPT1,AREG,BLM,CCNA2,CCNB1,CCNF,CCNG2,CDC25C,CDKN2C,CDKN3,CENPE,CHRNA3,CKS2,GADD45A,EREG,ERN1,HSP90AA1,CCN1,INCENP,ITGB3,DDR2,PLK1,CCNB2,NEURL1,KIF14,TNFSF15,DBF4,GREM1,CEMIP,CLSPN,BORA,DBF4B,PSRC1,STOX1
16_Member	GO Biological Processes	GO:0001934	positive regulation of protein phosphorylation	-8.5907	-6.46487	36/722	284,374,891,1062,1136,1164,2069,2081,3306,3320,3491,3569,3589,3611,3619,3690,4803,4921,5347,7272,8503,8764,9148,9928,9966,10926,26585,57214,63967,79866,80174,84722,128239,133396,151449,219736	ANGPT1,AREG,CCNB1,CENPE,CHRNA3,CKS2,EREG,ERN1,HSPA2,HSP90AA1,CCN1,IL6,IL11,ILK,INCENP,ITGB3,NGF,DDR2,PLK1,TTK,PIK3R3,TNFRSF14,NEURL1,KIF14,TNFSF15,DBF4,GREM1,CEMIP,CLSPN,BORA,DBF4B,PSRC1,IQGAP3,IL31RA,GDF7,STOX1
16_Member	GO Biological Processes	GO:0043549	regulation of kinase activity	-7.96903	-5.8926	36/763	284,374,641,890,891,899,901,995,1031,1033,1062,1136,1164,1647,2051,2069,2081,3320,3491,3619,3690,4921,5347,8503,9133,9148,9928,9966,10926,26585,57214,63967,79866,80174,84722,219736	ANGPT1,AREG,BLM,CCNA2,CCNB1,CCNF,CCNG2,CDC25C,CDKN2C,CDKN3,CENPE,CHRNA3,CKS2,GADD45A,EPHB6,EREG,ERN1,HSP90AA1,CCN1,INCENP,ITGB3,DDR2,PLK1,PIK3R3,CCNB2,NEURL1,KIF14,TNFSF15,DBF4,GREM1,CEMIP,CLSPN,BORA,DBF4B,PSRC1,STOX1
16_Member	GO Biological Processes	GO:0045860	positive regulation of protein kinase activity	-7.52057	-5.47566	24/393	284,374,891,1062,1136,1164,2069,2081,3320,3491,3619,3690,4921,9148,9928,9966,10926,26585,57214,63967,79866,80174,84722,219736	ANGPT1,AREG,CCNB1,CENPE,CHRNA3,CKS2,EREG,ERN1,HSP90AA1,CCN1,INCENP,ITGB3,DDR2,NEURL1,KIF14,TNFSF15,DBF4,GREM1,CEMIP,CLSPN,BORA,DBF4B,PSRC1,STOX1
16_Member	GO Biological Processes	GO:0033674	positive regulation of kinase activity	-6.60449	-4.68506	25/473	284,374,891,1062,1136,1164,2051,2069,2081,3320,3491,3619,3690,4921,9148,9928,9966,10926,26585,57214,63967,79866,80174,84722,219736	ANGPT1,AREG,CCNB1,CENPE,CHRNA3,CKS2,EPHB6,EREG,ERN1,HSP90AA1,CCN1,INCENP,ITGB3,DDR2,NEURL1,KIF14,TNFSF15,DBF4,GREM1,CEMIP,CLSPN,BORA,DBF4B,PSRC1,STOX1
16_Member	GO Biological Processes	GO:0032147	activation of protein kinase activity	-3.53444	-2.08115	9/132	284,1136,3690,9928,9966,26585,63967,79866,80174	ANGPT1,CHRNA3,ITGB3,KIF14,TNFSF15,GREM1,CLSPN,BORA,DBF4B
17_Summary	GO Biological Processes	GO:0032886	regulation of microtubule-based process	-10.3656	-7.72721	32/249	899,3303,3304,3476,3925,4130,5347,6491,6790,6904,8045,10382,10432,10460,10615,10634,11076,22994,25876,26586,29899,56992,59341,79866,79929,80217,81930,84722,90102,92749,123872,220134,27,246,388,390,397,5341,5345,6422,6548,7111,10344,11113,51474,128239,3312	CCNF,HSPA1A,HSPA1B,IGBP1,STMN1,MAP1A,PLK1,STIL,AURKA,TBCD,RASSF7,TUBB4A,RBM14,TACC3,SPAG5,GAS2L1,TPPP,CEP131,SPEF1,CKAP2,GPSM2,KIF15,TRPV4,BORA,MAP6D1,CFAP43,KIF18A,PSRC1,PHLDB2,DRC1,DNAAF1,SKA1,ABL2,ALOX15,RHOB,RND3,ARHGDIB,PLEK,SERPINF2,SFRP1,SLC9A1,TMOD1,CCL26,CIT,LIMA1,IQGAP3,HSPA8
17_Member	GO Biological Processes	GO:0032886	regulation of microtubule-based process	-10.3656	-7.72721	32/249	899,3303,3304,3476,3925,4130,5347,6491,6790,6904,8045,10382,10432,10460,10615,10634,11076,22994,25876,26586,29899,56992,59341,79866,79929,80217,81930,84722,90102,92749,123872,220134	CCNF,HSPA1A,HSPA1B,IGBP1,STMN1,MAP1A,PLK1,STIL,AURKA,TBCD,RASSF7,TUBB4A,RBM14,TACC3,SPAG5,GAS2L1,TPPP,CEP131,SPEF1,CKAP2,GPSM2,KIF15,TRPV4,BORA,MAP6D1,CFAP43,KIF18A,PSRC1,PHLDB2,DRC1,DNAAF1,SKA1
17_Member	GO Biological Processes	GO:0070507	regulation of microtubule cytoskeleton organization	-9.02934	-6.54672	23/152	3303,3304,3925,4130,5347,6904,8045,10382,10460,10615,10634,11076,25876,26586,29899,56992,59341,79866,79929,81930,84722,90102,220134	HSPA1A,HSPA1B,STMN1,MAP1A,PLK1,TBCD,RASSF7,TUBB4A,TACC3,SPAG5,GAS2L1,TPPP,SPEF1,CKAP2,GPSM2,KIF15,TRPV4,BORA,MAP6D1,KIF18A,PSRC1,PHLDB2,SKA1
17_Member	GO Biological Processes	GO:0051493	regulation of cytoskeleton organization	-6.12241	-4.01701	40/525	27,246,388,390,397,899,3303,3304,3925,4130,5341,5345,5347,6422,6491,6548,6904,7111,8045,10344,10382,10432,10460,10615,10634,11076,11113,25876,26586,29899,51474,56992,59341,79866,79929,81930,84722,90102,128239,220134	ABL2,ALOX15,RHOB,RND3,ARHGDIB,CCNF,HSPA1A,HSPA1B,STMN1,MAP1A,PLEK,SERPINF2,PLK1,SFRP1,STIL,SLC9A1,TBCD,TMOD1,RASSF7,CCL26,TUBB4A,RBM14,TACC3,SPAG5,GAS2L1,TPPP,CIT,SPEF1,CKAP2,GPSM2,LIMA1,KIF15,TRPV4,BORA,MAP6D1,KIF18A,PSRC1,PHLDB2,IQGAP3,SKA1
17_Member	GO Biological Processes	GO:0031110	regulation of microtubule polymerization or depolymerization	-5.26456	-3.29519	13/88	3303,3304,3925,4130,6904,10382,10634,25876,26586,59341,79929,84722,220134	HSPA1A,HSPA1B,STMN1,MAP1A,TBCD,TUBB4A,GAS2L1,SPEF1,CKAP2,TRPV4,MAP6D1,PSRC1,SKA1
17_Member	GO Biological Processes	GO:0031111	negative regulation of microtubule polymerization or depolymerization	-2.75447	-1.28031	6/40	3925,6904,10382,25876,26586,79929	STMN1,TBCD,TUBB4A,SPEF1,CKAP2,MAP6D1
17_Member	GO Biological Processes	GO:0031113	regulation of microtubule polymerization	-2.3079	-1.13134	6/55	3303,3304,3925,6904,10382,84722	HSPA1A,HSPA1B,STMN1,TBCD,TUBB4A,PSRC1
17_Member	GO Biological Processes	GO:1902903	regulation of supramolecular fiber organization	-2.20769	-0.835796	22/375	246,3303,3304,3312,3925,4130,5341,5345,6422,6548,6904,7111,10344,10382,11113,25876,26586,51474,59341,79929,84722,90102	ALOX15,HSPA1A,HSPA1B,HSPA8,STMN1,MAP1A,PLEK,SERPINF2,SFRP1,SLC9A1,TBCD,TMOD1,CCL26,TUBB4A,CIT,SPEF1,CKAP2,LIMA1,TRPV4,MAP6D1,PSRC1,PHLDB2
17_Member	GO Biological Processes	GO:0031115	negative regulation of microtubule polymerization	-2.1641	-1.02981	3/14	3925,6904,10382	STMN1,TBCD,TUBB4A
18_Summary	GO Biological Processes	GO:0030155	regulation of cell adhesion	-10.3476	-7.71762	62/760	27,246,284,397,928,1326,2013,2113,2243,2244,2625,2633,2737,3142,3371,3373,3491,3569,3592,3611,3620,3714,3902,4680,5054,5274,5345,5592,5979,6288,6401,6422,6548,6591,6657,6904,7852,8013,8740,8764,8876,9314,9404,9928,10675,11126,11221,23129,26585,29126,53616,54518,55679,56477,59341,79625,80380,81704,84830,90102,266727,441478,1281,2852,3162,3635,4856,4938,6318,7130,9572,11240,23208,51208,79037,79148,…	ABL2,ALOX15,ANGPT1,ARHGDIB,CD9,MAP3K8,EMP2,ETS1,FGA,FGB,GATA3,GBP1,GLI3,HLX,TNC,HYAL1,CCN1,IL6,IL12A,ILK,IDO1,JAG2,LAG3,CEACAM6,SERPINE1,SERPINI1,SERPINF2,PRKG1,RET,SAA1,SELE,SFRP1,SLC9A1,SNAI2,SOX2,TBCD,CXCR4,NR4A3,TNFSF14,TNFRSF14,VNN1,KLF4,LPXN,KIF14,CSPG5,CD160,DUSP10,PLXND1,GREM1,CD274,ADAM22,APBB1IP,LIMS2,CCL28,TRPV4,NDNF,PDCD1LG2,DOCK8,ADTRP,PHLDB2,MDGA1,NRARP,COL3A1,GPER1,HMOX1,INPP5D,CCN…
18_Member	GO Biological Processes	GO:0030155	regulation of cell adhesion	-10.3476	-7.71762	62/760	27,246,284,397,928,1326,2013,2113,2243,2244,2625,2633,2737,3142,3371,3373,3491,3569,3592,3611,3620,3714,3902,4680,5054,5274,5345,5592,5979,6288,6401,6422,6548,6591,6657,6904,7852,8013,8740,8764,8876,9314,9404,9928,10675,11126,11221,23129,26585,29126,53616,54518,55679,56477,59341,79625,80380,81704,84830,90102,266727,441478	ABL2,ALOX15,ANGPT1,ARHGDIB,CD9,MAP3K8,EMP2,ETS1,FGA,FGB,GATA3,GBP1,GLI3,HLX,TNC,HYAL1,CCN1,IL6,IL12A,ILK,IDO1,JAG2,LAG3,CEACAM6,SERPINE1,SERPINI1,SERPINF2,PRKG1,RET,SAA1,SELE,SFRP1,SLC9A1,SNAI2,SOX2,TBCD,CXCR4,NR4A3,TNFSF14,TNFRSF14,VNN1,KLF4,LPXN,KIF14,CSPG5,CD160,DUSP10,PLXND1,GREM1,CD274,ADAM22,APBB1IP,LIMS2,CCL28,TRPV4,NDNF,PDCD1LG2,DOCK8,ADTRP,PHLDB2,MDGA1,NRARP
18_Member	GO Biological Processes	GO:0002683	negative regulation of immune system process	-6.20406	-4.0756	35/425	246,284,1281,2633,2737,2852,3142,3162,3620,3635,3902,4856,4938,6318,6422,7130,8764,9404,9572,11126,11221,11240,23208,26585,29126,51208,56477,79037,79148,80380,84830,130733,133396,284021,441478	ALOX15,ANGPT1,COL3A1,GBP1,GLI3,GPER1,HLX,HMOX1,IDO1,INPP5D,LAG3,CCN3,OAS1,SERPINB4,SFRP1,TNFAIP6,TNFRSF14,LPXN,NR1D1,CD160,DUSP10,PADI2,SYT11,GREM1,CD274,CLDN18,CCL28,PVRIG,MMP28,PDCD1LG2,ADTRP,TMEM178A,IL31RA,MILR1,NRARP
18_Member	GO Biological Processes	GO:0045785	positive regulation of cell adhesion	-6.15551	-4.03488	36/446	246,284,1326,2013,2113,2243,2244,2625,2737,3142,3373,3491,3569,3592,3611,4680,5345,5979,6288,6401,6422,6657,8013,8740,8764,8876,10675,11126,11221,29126,54518,55679,56477,79625,80380,81704	ALOX15,ANGPT1,MAP3K8,EMP2,ETS1,FGA,FGB,GATA3,GLI3,HLX,HYAL1,CCN1,IL6,IL12A,ILK,CEACAM6,SERPINF2,RET,SAA1,SELE,SFRP1,SOX2,NR4A3,TNFSF14,TNFRSF14,VNN1,CSPG5,CD160,DUSP10,CD274,APBB1IP,LIMS2,CCL28,NDNF,PDCD1LG2,DOCK8
18_Member	GO Biological Processes	GO:0022407	regulation of cell-cell adhesion	-4.32384	-2.5366	32/456	928,1326,2113,2243,2244,2625,2737,3142,3569,3592,3620,3902,4680,5345,5592,6401,6657,8013,8740,8764,8876,9314,11126,11221,29126,56477,59341,80380,81704,84830,266727,441478	CD9,MAP3K8,ETS1,FGA,FGB,GATA3,GLI3,HLX,IL6,IL12A,IDO1,LAG3,CEACAM6,SERPINF2,PRKG1,SELE,SOX2,NR4A3,TNFSF14,TNFRSF14,VNN1,KLF4,CD160,DUSP10,CD274,CCL28,TRPV4,PDCD1LG2,DOCK8,ADTRP,MDGA1,NRARP
18_Member	GO Biological Processes	GO:0007162	negative regulation of cell adhesion	-4.14319	-2.38496	24/305	284,397,928,2633,2737,3142,3620,3902,5054,5592,6591,6904,8764,9314,9404,23129,29126,53616,56477,59341,80380,84830,90102,441478	ANGPT1,ARHGDIB,CD9,GBP1,GLI3,HLX,IDO1,LAG3,SERPINE1,PRKG1,SNAI2,TBCD,TNFRSF14,KLF4,LPXN,PLXND1,CD274,ADAM22,CCL28,TRPV4,PDCD1LG2,ADTRP,PHLDB2,NRARP
18_Member	GO Biological Processes	GO:0022409	positive regulation of cell-cell adhesion	-3.60376	-1.9489	22/291	1326,2113,2243,2244,2625,2737,3142,3569,3592,4680,5345,6401,6657,8013,8740,8764,8876,11126,11221,29126,80380,81704	MAP3K8,ETS1,FGA,FGB,GATA3,GLI3,HLX,IL6,IL12A,CEACAM6,SERPINF2,SELE,SOX2,NR4A3,TNFSF14,TNFRSF14,VNN1,CD160,DUSP10,CD274,PDCD1LG2,DOCK8
18_Member	GO Biological Processes	GO:0050866	negative regulation of cell activation	-3.55853	-1.90982	18/216	928,2737,2852,3142,3162,3620,3635,3902,5592,6422,8764,9572,23208,29126,80380,133396,284021,441478	CD9,GLI3,GPER1,HLX,HMOX1,IDO1,INPP5D,LAG3,PRKG1,SFRP1,TNFRSF14,NR1D1,SYT11,CD274,PDCD1LG2,IL31RA,MILR1,NRARP
18_Member	GO Biological Processes	GO:0002695	negative regulation of leukocyte activation	-3.2928	-1.88936	15/193	2737,2852,3142,3162,3620,3635,3902,6422,9572,23208,29126,80380,133396,284021,441478	GLI3,GPER1,HLX,HMOX1,IDO1,INPP5D,LAG3,SFRP1,NR1D1,SYT11,CD274,PDCD1LG2,IL31RA,MILR1,NRARP
18_Member	GO Biological Processes	GO:1903037	regulation of leukocyte cell-cell adhesion	-2.99579	-1.47851	23/344	1326,2113,2625,2737,3142,3569,3592,3620,3902,6401,8013,8740,8764,8876,9314,11126,11221,29126,56477,80380,81704,84830,441478	MAP3K8,ETS1,GATA3,GLI3,HLX,IL6,IL12A,IDO1,LAG3,SELE,NR4A3,TNFSF14,TNFRSF14,VNN1,KLF4,CD160,DUSP10,CD274,CCL28,PDCD1LG2,DOCK8,ADTRP,NRARP
18_Member	GO Biological Processes	GO:0050865	regulation of cell activation	-2.2338	-0.851423	35/681	928,1026,1326,2175,2177,2625,2737,2852,3142,3162,3569,3592,3620,3635,3662,3902,5341,5592,6422,8013,8740,8764,8876,9572,11126,11221,23208,29126,51237,64109,80380,81704,133396,284021,441478	CD9,CDKN1A,MAP3K8,FANCA,FANCD2,GATA3,GLI3,GPER1,HLX,HMOX1,IL6,IL12A,IDO1,INPP5D,IRF4,LAG3,PLEK,PRKG1,SFRP1,NR4A3,TNFSF14,TNFRSF14,VNN1,NR1D1,CD160,DUSP10,SYT11,CD274,MZB1,CRLF2,PDCD1LG2,DOCK8,IL31RA,MILR1,NRARP
18_Member	GO Biological Processes	GO:1903038	negative regulation of leukocyte cell-cell adhesion	-2.11375	-0.763367	11/144	2737,3142,3620,3902,8764,9314,29126,56477,80380,84830,441478	GLI3,HLX,IDO1,LAG3,TNFRSF14,KLF4,CD274,CCL28,PDCD1LG2,ADTRP,NRARP
18_Member	GO Biological Processes	GO:0002694	regulation of leukocyte activation	-2.02924	-0.694019	32/629	1026,1326,2175,2177,2625,2737,2852,3142,3162,3569,3592,3620,3635,3662,3902,6422,8013,8740,8764,8876,9572,11126,11221,23208,29126,51237,64109,80380,81704,133396,284021,441478	CDKN1A,MAP3K8,FANCA,FANCD2,GATA3,GLI3,GPER1,HLX,HMOX1,IL6,IL12A,IDO1,INPP5D,IRF4,LAG3,SFRP1,NR4A3,TNFSF14,TNFRSF14,VNN1,NR1D1,CD160,DUSP10,SYT11,CD274,MZB1,CRLF2,PDCD1LG2,DOCK8,IL31RA,MILR1,NRARP
19_Summary	GO Biological Processes	GO:0051383	kinetochore organization	-9.35354	-7.12817	8/20	1058,1062,1063,9787,10403,64946,81620,83540,2491,54069,55355,3014,3148,5888,8347,54457,55723,7272	CENPA,CENPE,CENPF,DLGAP5,NDC80,CENPH,CDT1,NUF2,CENPI,MIS18A,HJURP,H2AX,HMGB2,RAD51,H2BC4,TAF7L,ASF1B,TTK
19_Member	GO Biological Processes	GO:0051383	kinetochore organization	-9.35354	-7.12817	8/20	1058,1062,1063,9787,10403,64946,81620,83540	CENPA,CENPE,CENPF,DLGAP5,NDC80,CENPH,CDT1,NUF2
19_Member	GO Biological Processes	GO:0034508	centromere complex assembly	-8.15032	-6.06206	8/27	1058,1062,1063,2491,9787,54069,55355,64946	CENPA,CENPE,CENPF,CENPI,DLGAP5,MIS18A,HJURP,CENPH
19_Member	GO Biological Processes	GO:0065004	protein-DNA complex assembly	-6.39403	-4.48584	15/187	1058,1062,1063,2491,3014,3148,5888,8347,9787,54069,54457,55355,55723,64946,81620	CENPA,CENPE,CENPF,CENPI,H2AX,HMGB2,RAD51,H2BC4,DLGAP5,MIS18A,TAF7L,HJURP,ASF1B,CENPH,CDT1
19_Member	GO Biological Processes	GO:0051382	kinetochore assembly	-5.5612	-3.74674	5/15	1058,1062,1063,9787,64946	CENPA,CENPE,CENPF,DLGAP5,CENPH
19_Member	GO Biological Processes	GO:0071824	protein-DNA complex subunit organization	-5.0478	-3.30392	15/240	1058,1062,1063,2491,3014,3148,5888,8347,9787,54069,54457,55355,55723,64946,81620	CENPA,CENPE,CENPF,CENPI,H2AX,HMGB2,RAD51,H2BC4,DLGAP5,MIS18A,TAF7L,HJURP,ASF1B,CENPH,CDT1
19_Member	GO Molecular Functions	GO:0043515	kinetochore binding	-4.10056	-2.53277	3/6	1062,7272,64946	CENPE,TTK,CENPH
20_Summary	GO Biological Processes	GO:0051272	positive regulation of cellular component movement	-9.32235	-6.79595	51/596	284,388,2113,2247,2625,2771,2821,2852,3162,3315,3373,3488,3491,3569,3592,3690,3725,3925,4638,4680,4921,5031,5054,5979,6317,6364,6546,6591,7015,7018,7130,7803,7852,8013,8503,8740,8764,8840,9510,9585,9982,10344,29126,56920,57214,59341,81704,84904,84913,147372,285966,7857,1647,2013,9314,11221,22846,83481,90627,168667,947,6422,8038,11126,23129,26585,154796	ANGPT1,RHOB,ETS1,FGF2,GATA3,GNAI2,GPI,GPER1,HMOX1,HSPB1,HYAL1,IGFBP5,CCN1,IL6,IL12A,ITGB3,JUN,STMN1,MYLK,CEACAM6,DDR2,P2RY6,SERPINE1,RET,SERPINB3,CCL20,SLC8A1,SNAI2,TERT,TF,TNFAIP6,PTP4A1,CXCR4,NR4A3,PIK3R3,TNFSF14,TNFRSF14,CCN4,ADAMTS1,KIF20B,FGFBP1,CCL26,CD274,SEMA3G,CEMIP,TRPV4,DOCK8,ARHGEF39,ATOH8,CCBE1,TCAF2,SCG2,GADD45A,EMP2,KLF4,DUSP10,VASH1,EPPK1,STARD13,BMPER,CD34,SFRP1,ADAM12,CD160,PLXN…
20_Member	GO Biological Processes	GO:0051272	positive regulation of cellular component movement	-9.32235	-6.79595	51/596	284,388,2113,2247,2625,2771,2821,2852,3162,3315,3373,3488,3491,3569,3592,3690,3725,3925,4638,4680,4921,5031,5054,5979,6317,6364,6546,6591,7015,7018,7130,7803,7852,8013,8503,8740,8764,8840,9510,9585,9982,10344,29126,56920,57214,59341,81704,84904,84913,147372,285966	ANGPT1,RHOB,ETS1,FGF2,GATA3,GNAI2,GPI,GPER1,HMOX1,HSPB1,HYAL1,IGFBP5,CCN1,IL6,IL12A,ITGB3,JUN,STMN1,MYLK,CEACAM6,DDR2,P2RY6,SERPINE1,RET,SERPINB3,CCL20,SLC8A1,SNAI2,TERT,TF,TNFAIP6,PTP4A1,CXCR4,NR4A3,PIK3R3,TNFSF14,TNFRSF14,CCN4,ADAMTS1,KIF20B,FGFBP1,CCL26,CD274,SEMA3G,CEMIP,TRPV4,DOCK8,ARHGEF39,ATOH8,CCBE1,TCAF2
20_Member	GO Biological Processes	GO:0030335	positive regulation of cell migration	-9.30561	-6.78574	49/560	284,388,2113,2247,2625,2771,2821,2852,3162,3315,3373,3488,3491,3569,3592,3690,3725,4638,4680,4921,5031,5054,5979,6317,6364,6546,6591,7015,7130,7803,7852,8013,8503,8740,8764,8840,9510,9585,9982,10344,29126,56920,57214,59341,81704,84904,84913,147372,285966	ANGPT1,RHOB,ETS1,FGF2,GATA3,GNAI2,GPI,GPER1,HMOX1,HSPB1,HYAL1,IGFBP5,CCN1,IL6,IL12A,ITGB3,JUN,MYLK,CEACAM6,DDR2,P2RY6,SERPINE1,RET,SERPINB3,CCL20,SLC8A1,SNAI2,TERT,TNFAIP6,PTP4A1,CXCR4,NR4A3,PIK3R3,TNFSF14,TNFRSF14,CCN4,ADAMTS1,KIF20B,FGFBP1,CCL26,CD274,SEMA3G,CEMIP,TRPV4,DOCK8,ARHGEF39,ATOH8,CCBE1,TCAF2
20_Member	GO Biological Processes	GO:0040017	positive regulation of locomotion	-9.24673	-6.7333	51/599	284,388,2113,2247,2625,2771,2821,2852,3162,3315,3373,3488,3491,3569,3592,3690,3725,4638,4680,4921,5031,5054,5979,6317,6364,6546,6591,7015,7018,7130,7803,7852,7857,8013,8503,8740,8764,8840,9510,9585,9982,10344,29126,56920,57214,59341,81704,84904,84913,147372,285966	ANGPT1,RHOB,ETS1,FGF2,GATA3,GNAI2,GPI,GPER1,HMOX1,HSPB1,HYAL1,IGFBP5,CCN1,IL6,IL12A,ITGB3,JUN,MYLK,CEACAM6,DDR2,P2RY6,SERPINE1,RET,SERPINB3,CCL20,SLC8A1,SNAI2,TERT,TF,TNFAIP6,PTP4A1,CXCR4,SCG2,NR4A3,PIK3R3,TNFSF14,TNFRSF14,CCN4,ADAMTS1,KIF20B,FGFBP1,CCL26,CD274,SEMA3G,CEMIP,TRPV4,DOCK8,ARHGEF39,ATOH8,CCBE1,TCAF2
20_Member	GO Biological Processes	GO:2000147	positive regulation of cell motility	-9.15924	-6.6584	50/584	284,388,2113,2247,2625,2771,2821,2852,3162,3315,3373,3488,3491,3569,3592,3690,3725,4638,4680,4921,5031,5054,5979,6317,6364,6546,6591,7015,7018,7130,7803,7852,8013,8503,8740,8764,8840,9510,9585,9982,10344,29126,56920,57214,59341,81704,84904,84913,147372,285966	ANGPT1,RHOB,ETS1,FGF2,GATA3,GNAI2,GPI,GPER1,HMOX1,HSPB1,HYAL1,IGFBP5,CCN1,IL6,IL12A,ITGB3,JUN,MYLK,CEACAM6,DDR2,P2RY6,SERPINE1,RET,SERPINB3,CCL20,SLC8A1,SNAI2,TERT,TF,TNFAIP6,PTP4A1,CXCR4,NR4A3,PIK3R3,TNFSF14,TNFRSF14,CCN4,ADAMTS1,KIF20B,FGFBP1,CCL26,CD274,SEMA3G,CEMIP,TRPV4,DOCK8,ARHGEF39,ATOH8,CCBE1,TCAF2
20_Member	GO Biological Processes	GO:0010632	regulation of epithelial cell migration	-3.62465	-1.96085	22/290	284,388,1647,2013,2113,2247,2625,2821,3162,3315,3373,3690,3725,9314,9982,11221,22846,83481,84913,90627,147372,168667	ANGPT1,RHOB,GADD45A,EMP2,ETS1,FGF2,GATA3,GPI,HMOX1,HSPB1,HYAL1,ITGB3,JUN,KLF4,FGFBP1,DUSP10,VASH1,EPPK1,ATOH8,STARD13,CCBE1,BMPER
20_Member	GO Biological Processes	GO:0045765	regulation of angiogenesis	-3.34265	-1.7449	24/345	388,947,1647,2013,2113,2247,3162,3315,3373,3569,5054,6422,7015,7852,8038,9314,9510,11126,22846,23129,26585,147372,154796,168667	RHOB,CD34,GADD45A,EMP2,ETS1,FGF2,HMOX1,HSPB1,HYAL1,IL6,SERPINE1,SFRP1,TERT,CXCR4,ADAM12,KLF4,ADAMTS1,CD160,VASH1,PLXND1,GREM1,CCBE1,AMOT,BMPER
20_Member	GO Biological Processes	GO:1901342	regulation of vasculature development	-3.23633	-1.65381	24/351	388,947,1647,2013,2113,2247,3162,3315,3373,3569,5054,6422,7015,7852,8038,9314,9510,11126,22846,23129,26585,147372,154796,168667	RHOB,CD34,GADD45A,EMP2,ETS1,FGF2,HMOX1,HSPB1,HYAL1,IL6,SERPINE1,SFRP1,TERT,CXCR4,ADAM12,KLF4,ADAMTS1,CD160,VASH1,PLXND1,GREM1,CCBE1,AMOT,BMPER
20_Member	GO Biological Processes	GO:0010594	regulation of endothelial cell migration	-3.23165	-1.65063	18/230	284,388,1647,2013,2113,2247,2625,2821,3162,3315,3690,9314,9982,22846,84913,90627,147372,168667	ANGPT1,RHOB,GADD45A,EMP2,ETS1,FGF2,GATA3,GPI,HMOX1,HSPB1,ITGB3,KLF4,FGFBP1,VASH1,ATOH8,STARD13,CCBE1,BMPER
20_Member	GO Biological Processes	GO:0045766	positive regulation of angiogenesis	-2.99042	-1.47571	15/183	388,947,2113,2247,3162,3315,3373,5054,7015,7852,8038,9314,26585,147372,168667	RHOB,CD34,ETS1,FGF2,HMOX1,HSPB1,HYAL1,SERPINE1,TERT,CXCR4,ADAM12,KLF4,GREM1,CCBE1,BMPER
20_Member	GO Biological Processes	GO:1904018	positive regulation of vasculature development	-2.99042	-1.47571	15/183	388,947,2113,2247,3162,3315,3373,5054,7015,7852,8038,9314,26585,147372,168667	RHOB,CD34,ETS1,FGF2,HMOX1,HSPB1,HYAL1,SERPINE1,TERT,CXCR4,ADAM12,KLF4,GREM1,CCBE1,BMPER
20_Member	GO Biological Processes	GO:0010595	positive regulation of endothelial cell migration	-2.91079	-1.40933	12/131	284,388,2113,2247,2625,2821,3162,3315,3690,9982,84913,147372	ANGPT1,RHOB,ETS1,FGF2,GATA3,GPI,HMOX1,HSPB1,ITGB3,FGFBP1,ATOH8,CCBE1
20_Member	GO Biological Processes	GO:0010634	positive regulation of epithelial cell migration	-2.75293	-1.28031	14/174	284,388,2113,2247,2625,2821,3162,3315,3373,3690,3725,9982,84913,147372	ANGPT1,RHOB,ETS1,FGF2,GATA3,GPI,HMOX1,HSPB1,HYAL1,ITGB3,JUN,FGFBP1,ATOH8,CCBE1
